# Supplementary material for: Integrated pharmaco-proteogenomics defines two subgroups in isocitrate dehydrogenase wild-type glioblastoma with prognostic and therapeutic opportunities
Source: Nat Commun. 2020 Jul 3;11:3288. doi: 10.1038/s41467-020-17139-y (PMC7335111; doi:10.1038/s41467-020-17139-y)
Supplement: Supplementary file 4 — Supplementary Data 1 [file 41467_2020_17139_MOESM4_ESM.xlsx]

## Sheet: Guide_to_Supplementary_Data1
Supplementary Data 1. Clinical and molecular annotation of the SMC cohorts 1 and 2 and TMA
SMC_1. Samsung Medical Center (SMC) cohort 1 for global proteomic and phospho-proteomic characterization.
Column definitions: A=LC-MS/MS set, B=Tandem mass tag, C=Sample name, D=Sample ID for LC-MS/MS, E=Type of sample, F=Proteomic subtype (1=GPC1, 2=GPC2), G=RNA subtype (4 subtypes), H=RNA subtype (3 subtypes), I=Initial date, J=Date of death, K=Last followup data, L=Expired (dead=1), M=Overall survival period, N=Progression free survival period, O=Gender, P=Age, Q=Available longitudial pair, R=Init…
SMC_2. Samsung Medical Center (SMC) cohort 2 for validation with surrogate RNA features.
Column definitions: A=Sample name, B=Surrogate proteomic subtype (1=sGPC1, 2=sGPC2), C=Overall survival period, D=Progression free survival period, E=Expired(dead=1), F=Available paired sample, G=IDH1 mutation status, H=Pathology
SMC_TMA. Samsung Medical Center (SMC) Tissue Microarray (TMA) cohort for validation with multiplex fluorescent immunohistochemistry.
Column definitions: A=Sample name, B=IDH mutation status, C=Tumor grade, D=Patient id, E=Cohort, F=Pathology, G=Operation date, H=Initial tumor diagnosis date, I=Deceased(dead=1), J=Insurrance expired date, K=Last follow up date, L=Overall survival period, M=Surrogate proteomic subtype, N=Nestin positive/PHGDH negative cell fraction, O=PHGDH positive/Nestin negative cell fraction.

## Sheet: SMC_1
Set	TMT	Sample_name	Proteome_ID	sample.type	GPC_subtype	RNA_subtype4	RNA_subtype3	Initial_date	Date_of_death	Last_fu_date	Expired(dead=1)	OS_from_initial_to_death_or_last_fu	PFS	Gender	Age	Longitudinal_Pair	Initial_or_Recurred_sample	Grade	Pathology	TMZ_treatment	Radiotherapy	Extra_treatment	Features	PIK3R1_mut	PIK3CA_mut	PTEN_mut	RB1_mut	TP53_mut	EGFR_mut	IDH1_mut	NF1_mut	PIK3CA_mut_hotspot	PTEN_mut_hotspot	TP53_mut_hotspot	EGFR_mut_hotspot	IDH1_mut_hotspot	1p/19q codel	EGFRvIII	Tumor.purity_by_ESTIMATE
2	131	1-1	500T	tumor	1	NEURAL	Proneural_3	2014-06-12		2016-03-15	1	650	212	F	52	58	I	IV	Glioblastoma	O	O	X				missense(G165R)					frameshift(696-)		missense(G165R)						0.84774
6	131	1-2	718T1	tumor	2	PRONEURAL	Classical_3	2014-06-12		2016-03-15	1	650	62	F	52	58	R	IV	Glioblastoma	O	O	Irinotecan/Bevacizumb,Everlolimus	5-ALA(+)			missense(G165R)							missense(G165R)						0.901335
6	127	2-1	526T	tumor	1	MESENCHYMAL	Classical_3	2014-07-21	2015-06-10	2015-06-01	1	324	144	F	57	59	I	IV	Glioblastoma	O	O	X																	0.496805
4	130	2-2	682T	tumor	2	CLASSICAL	Mesenchymal_3	2014-07-21	2015-06-10	2015-06-01	1	324	95	F	57	59	R	IV	Glioblastoma	O	O	X				frameshift(317-)													0.756459
8	129	3-1	930T1	tumor	2	MESENCHYMAL	Classical_3	2015-12-15		2017-01-23	0	405	381	F	63		I	IV	Glioblastoma	O	O	X	5-ALA(+)					missense(P278L)	missense(A298T);missense(G428C);missense(R836S);missense(H893N);missense(P1088Q)					missense(P278L)	missense(A289T);missense(R836S);missense(H893N)				0.678268
10	128	3-2	930T2	tumor	2	CLASSICAL	Classical_3	2015-12-15		2017-01-23	0	405	381	F	63		I	IV	Glioblastoma	O	O	X	5-ALA(++)					missense(P278L)	missense(A289T);missense(P596Q);missense(P644Q);missense(H893N);missense(P919H);missense(P1088Q)		missense(P1421Q);missense(H1647N)			missense(P278L)	missense(A289T);missense(H893N)				0.784738
11	131	3-3	930T5	tumor	2	NEURAL	Proneural_3	2015-12-15		2017-01-23	0	405	381	F	63		I	IV	Glioblastoma	O	O	X	5-ALA(-)					missense(P278L)	missense(A289T)					missense((P278L)	missense(A289T)				0.96527
1	129	4-1	693T1	tumor	2	CLASSICAL	Classical_3	2013-10-01	2015-10-29	2015-10-16	1	758	67	M	37		R	III	Gliomatosis_cerebri	O	O	PCV	locally adjacent																0.877735
6	130	4-2	693T2	tumor	2	CLASSICAL	Classical_3	2013-10-01	2015-10-29	2015-10-16	1	758	67	M	37		R	III	Gliomatosis_cerebri	O	O	PCV	locally adjacent																0.822609
5	128	4-3	693T4	tumor	2	CLASSICAL	Classical_3	2013-10-01	2015-10-29	2015-10-16	1	758	67	M	37		R	III	Gliomatosis_cerebri	O	O	PCV	locally adjacent																0.890949
5	127	5-1	664T1	tumor	2	PRONEURAL	Proneural_3	2014-12-10		2017-02-01	1	885	386	M	53		I	IV	Glioblastoma	O	O	Irinotecan,Bevacizumab	5-ALA(+)					missense(H214R)						missense(H214R)					0.766877
6	129	5-2	664T2	tumor	2	PRONEURAL	Proneural_3	2014-12-10		2017-02-01	1	885	386	M	53		I	IV	Glioblastoma	O	O	Irinotecan,Bevacizumab	5-ALA(-)					missense(H214R)						missense(H214R)					0.941693
9	127	6-1	559T2	tumor	1	MESENCHYMAL	Mesenchymal_3	2014-08-18	2015-07-17	2015-06-03	1	333	68	M	49	61	I	IV	Glioblastoma	O	O	X			missense(G364R)														0.734853
2	127	6-2	629T	tumor	1	MESENCHYMAL	Mesenchymal_3	2014-08-18	2015-07-17	2015-06-03	1	333	148	M	49	61	R	IV	Glioblastoma	O	O	X			missense(G364R)														0.608842
9	130	7-1	841T4	tumor	1	MESENCHYMAL	Mesenchymal_3	2015-09-04		2015-12-18	1	228	53	M	29		I	IV	Glioblastoma	O	O	X	main				stop_gained(K65*)	missense(R267Q)											0.808224
7	129	7-2	841T5	tumor	1	MESENCHYMAL	Mesenchymal_3	2015-09-04		2015-12-18	1	228	53	M	29		I	IV	Glioblastoma	O	O	X	margin				stop_gained(K65*)	missense(R267Q)			missense(R1870Q)								0.775902
9	128	8-1	929T1	tumor	1	MESENCHYMAL	Classical_3	2014-10-09		2016-01-19	1	578	123	M	50	65	R	IV	Glioblastoma, recurrent chemoradiation change	O	O	X	locally adjacent					missense(S241P)						missense(S241P)					0.707753
11	130	8-2	929T3	tumor	2	NEURAL	Classical_3	2014-10-09		2016-01-19	1	578	123	M	50	65	R	IV	Glioblastoma, recurrent chemoradiation change	O	O	X	locally adjacent																0.849338
10	129	8-3	929T4	tumor	2	MESENCHYMAL	Classical_3	2014-10-09		2016-01-19	1	578	123	M	50	65	R	IV	Glioblastoma, recurrent chemoradiation change	O	O	X	locally adjacent																0.705182
3	130	8-4	605T	tumor	1	NEURAL	Proneural_3	2014-10-09		2016-01-19	1	578	376	M	49	65	I	IV	Glioblastoma	O	O	X																	0.690328
10	130	9	487T	tumor	2	NEURAL	Proneural_3	2009-11-18		2017-07-21	0	2802	1136	F	31		R	III	Anaplastic_oligodendroglioma	O	O	X						missense(R248W)	frameshift(905-)	frameshift(177-);missense(R132H)	frameshift(1420-)			missense(R248W)		missense(R132H)			0.944623
4	127	10	665T1	tumor	1	CLASSICAL	Classical_3	2014-12-09	2015-06-02	2015-01-02	1	175	169	M	62		I	IV	Glioblastoma	O	O	X																EGFRvIII	0.788433
4	131	11	677T	tumor	1	CLASSICAL	Classical_3	2014-12-28		2015-11-28	1	463	258	M	74		I	IV	Glioblastoma	O	O	X			missense(E365K)				missense(A289V)						missense(A289V)			EGFRvIII	0.85652
1	128	12	698T	tumor	1	NEURAL	Proneural_3	2014-12-30	2015-10-01	2015-09-01	1	275	253	F	77		I	IV	Glioblastoma	O	O	X				missense(Q171H)		missense(C176G)					missense(Q171H)	missense(C176G)					0.732141
3	127	13	699T	tumor	1	CLASSICAL	Classical_3	2015-01-13		2015-08-04	1	390	92	F	68		I	IV	Glioblastoma	O	O	X				frameshift(299-)												EGFRvIII	0.885732
5	129	14	700T	tumor	2	PRONEURAL	Proneural_3	2009-03-09	2015-05-04	2015-04-29	1	2247	28	F	45	55	R	IV	Glioblastoma	O	O	X		frameshift(264-);stop_gained(R386*)			missense(M233T)	frameshift(182-)		missense(R132H)						missense(R132H)			0.970285
2	130	15	709T1	tumor	1	CLASSICAL	Classical_3	2015-01-13	2016-05-01	2016-02-03	1	474	275	F	46		I	IV	Glioblastoma	O	O	X			missense(M1043I)							missense(M1043I)						EGFRvIII	0.78988
4	128	16	729T	tumor	1	CLASSICAL	Classical_3	2015-02-10		2016-02-05	1	368	153	M	58		I	IV	Glioblastoma	O	O	X						inframe_deletion(NK131K)										EGFRvIII	0.827933
3	129	17	756T	tumor	2	PRONEURAL	Proneural_3	2015-03-02		2016-08-30	1	551	502	F	65		I	IV	Glioblastoma	O	O	X				missense(K342N)		missense(L257P);splice_donor											0.934086
1	131	18	757T2	tumor	2	PRONEURAL	Proneural_3	2015-02-11		2017-12-05	0	1028	697	F	55		I	III	Anaplastic_oligodendroglioma	X	O	PCV								missense(R132H)						missense(R132H)	1p/19 codel		0.933268
4	129	19	758T	tumor	2	PRONEURAL	Proneural_3	2015-03-08		2017-11-10	0	978	871	F	50		I	III	Anaplastic_oligodendroglioma	X	O	X								missense(R132H)						missense(R132H)	1p/19 codel		0.941916
1	130	20	774T1	tumor	1	NEURAL	Classical_3	2015-03-23		2016-10-04	1	652	643	M	66		I	IV	Glioblastoma	O	O	X				missense(T277I)													0.812694
9	131	21	485T1	tumor	1	MESENCHYMAL	Mesenchymal_3	2013-07-10	2014-09-12	2014-09-12	1	429	28	M	51	57	R	IV	Glioblastoma	O	O	X				missense(M134T)		missense(E286G)			frameshift(2284-)		missense(M134T)	missense(E286G)					0.599107
10	131	22	497T	tumor	1	CLASSICAL	Classical_3	2014-06-07	2014-11-09	2014-08-25	1	155	44	F	65		I	IV	Glioblastoma	O	O	X				missense(Y177C)													0.911901
8	128	23	503T	tumor	1	MESENCHYMAL	Classical_3	2014-06-10	2015-11-11	2014-09-04	1	519	497	M	69		I	IV	Glioblastoma	X	O	X			missense(E542Q)		frameshift(860-)				frameshift(798-);frameshift(1772-);stop_gained(R2258*)	missense(E542Q)							0.779645
11	128	24	508T	tumor	1	CLASSICAL	Classical_3	2014-05-30		2015-10-12	1	600	208	F	64		I	IV	Glioblastoma	O	O	X																	0.976413
7	128	25	529T	tumor	2	PRONEURAL	Proneural_3	2010-05-10	2015-03-03	2014-11-19	1	1758	83	F	71		R	III	Anaplastic_oligoastrocytoma	O	O	X					frameshift(572-);frameshift(576-)												0.994107
8	130	26	534T	tumor	1	CLASSICAL	Classical_3	2014-07-28	2015-08-11	2015-06-02	1	379	88	F	38		I	IV	Glioblastoma	O	O						frameshift(777-)				frameshift(142-);frameshift(1379-)							EGFRvIII	0.813643
11	127	27	542T	tumor	1	MESENCHYMAL	Mesenchymal_3	2011-07-24		2017-09-24	0	2254	1138	M	64		Secondary	IV	Glioblastoma	O	O	X				missense(G132S)			missense(C636W)		frameshift(2426-)		missense(G132S)						0.726409
7	127	28	549T1	tumor	2	NEURAL	Proneural_3	2014-08-18		2017-08-08	0	1086	1084	M	52		I	IV	Glioblastoma	O	O							missense(R273C)		frameshift(326-);missense(R132H)				missense(R273C)		missense(R132H)			0.710451
10	127	29	569T	tumor	2	MESENCHYMAL	Classical_3	2014-08-12	2015-01-25	2015-01-21	1	166	142	F	72		I	IV	Glioblastoma	O	O	X					frameshift(696-)	missense(R283C);missense(R273C);missense(R267Q)	missense(G796S);missense(R962C)		missense(R125H);stop_gained(R1968*)			missense(R283C);missense(R273C)					0.872695
2	128	30	527T2	tumor	2	PRONEURAL	Proneural_3	2012-10-16		2017-07-31	0	1749	1097	M	28		I	III	Anaplastic_oligodendroglioma	X	O	X								missense(R132H)						missense(R132H)	1p/19 codel		0.928846
9	129	31	586T	tumor	2	NEURAL	Proneural_3	2014-09-28		2016-12-06	1	843	390	F	34		I	IV	Glioblastoma	O	O	Irinotecan,Bevacizumab						missense(R158G)											0.874867
8	127	32	680T	tumor	2	MESENCHYMAL	Classical_3	2006-09-25	2016-07-18	2015-10-29	1	3584	2	M	47		R	IV	Glioblastoma	O	O							missense(G266R)						missense(G266R)					0.727422
11	129	33	775T	tumor	1	MESENCHYMAL	Mesenchymal_3	2015-03-19	2016-02-27	2016-02-27	1	345	329	F	59		I	IV	Glioblastoma	O	O										frameshift(350-)								0.670347
8	131	34	593T	tumor	1	MESENCHYMAL	Mesenchymal_3	2014-09-01		2016-06-28	1	720	88	F	40		I	IV	Glioblastoma	O	O	Everlolimus					frameshift(481-)	missense(R248Q)						missense(R248Q)					0.625411
7	130	35	977T	tumor	1	MESENCHYMAL	Mesenchymal_3	2015-05-07		2016-12-27	1	829	215	F	49		R	II	Chordoid_glioma_of_the_third_ventricle	X	O	X																	0.762205
6	128	36	574T	tumor	1	CLASSICAL	Classical_3	2014-07-09		2017-11-28	0	1238	1168	F	57		I	IV	Glioblastoma	O	O	X																	0.892492
3	131	37	608T	tumor	1	NEURAL	Classical_3	2014-10-12		2015-11-16	0	400	343	M	37		I	IV	Glioblastoma	X	O	X						missense(P13H)	missense(R108K)						missense(R108K)			EGFRvIII	0.803839
5	131	38	458T	tumor	1	PRONEURAL	Proneural_3	2014-05-07		2016-05-10	1	883	284	M	60		I	IV	Glioblastoma	O	O	Irinotecan,Bevacizumab			frameshift(56-)				missense(S645C)		frameshift(80-)								0.795281
3	128	586N	586N	normal																O	O	X
1	127	655N	655N	normal																O	O	PCV
2	129	753N	753N	normal																X	X	X
5	130	608N	608N	normal																X	O	X

## Sheet: SMC_2
Sample	sGPC	OS	PFS	Expired(dead=1)	Pair_sample	IDH1.R132H	Pathology
BT8-5D	sGPC1	628	188	1	.	WT	Glioblastoma (WHO grade IV), recurrent
BT7-1D	sGPC1	541	199	1	31	WT	Glioblastoma with focal sarcomatous differentiation, consistent with gliosarcoma (WHO grade IV)?
BT8-2B	sGPC1	855	852	0	.	WT	Glioblastoma multiforme (WHO grade IV)
BT9-9B	sGPC1	576	270	1	.	WT	Glioblastoma (WHO grade IV)
BT9-2E	sGPC1	708	150	1	25	WT	Glioblastoma (WHO grade IV), prominently primitive neuroectodermal tumor-like component
BT7-1C	sGPC1	328	237	1	31	WT	Gliosarcoma (WHO grade IV) with radiation necrosis
BT9-1C	sGPC2	290	101	1	.	WT	Glioblastoma, IDH-1 wild type (WHO grade IV)
BT10-8A	sGPC1	731	222	1	.	WT	Glioblastoma (WHO grade IV)
BT10-9A	sGPC1	426	85	1	15	WT	Glioblastoma with oligodendroglioma component (WHO grade IV)
BT10-10A	sGPC1	426	85	1	15	WT	Glioblastoma with oligodendroglioma component (WHO grade IV)
BT10-11A	sGPC1	733	482	1	.	WT	Glioblastoma
BT10-12A	sGPC1	144	134	1	.	WT	Glioblastoma
BT10-13A	sGPC1	2702	258	0	.	WT	High grade glioma, consistent with glioblastoma
BT10-14A	sGPC1	597	183	1	.	WT	Glioblastoma
BT10-15A	sGPC1	147	110	1	.	WT	Glioblastoma
BT10-16A	sGPC1	2157	985	0	10	WT	Glioblastoma
BT10-17A	sGPC1	812	266	1	.	WT	Glioblastoma
BT10-18A	sGPC2	357	216	1	.	WT	Glioblastoma
BT10-19A	sGPC1	1394	1113	1	.	WT	Glioblastoma (WHO grade IV)
BT10-20A	sGPC1	1809	1805	0	.	WT	Glioblastoma (WHO grade IV)
BT10-21A	sGPC1	429	168	1	12	WT	Glioblastoma (WHO grade IV)
BT10-22A	sGPC1	834	160	0	14	WT	High grade glioma, suggestive of glioblastoma (WHO grade IV) with focal neuronal differentiation (see note)_x000D_ Note: Differential diagnosis includes clear cell ependymoma, high grade.
BT10-23A	sGPC1	569	353	1	13	WT	Glioblastoma (WHO grade IV)
BT10-24A	sGPC1	132	84	1	6	WT	Glioblastoma (WHO grade IV) with extensive tumor necrosis
BT10-25A	sGPC2	312	137	1	.	WT	Glioblastoma (WHO grade IV)_x000D_ ??Tumor present in brain lymphoma for frozen section-1,? brain lymphoma #2 for frozen section-2,? brain lymphoma #3 for frozen section-3,? brain for frozen section-4,? and brain for frozen section-5?
BT10-26A	sGPC1	845	471	1	.	WT	Glioblastoma (WHO grade IV)
BT10-27A	sGPC1	484	227	1	18	WT	Glioblastoma with oligodendroglioma component (WHO grade IV)
BT10-28A	sGPC2	102	95	1	.	WT	Glioblastoma (WHO grade IV) with focal neuronal differentiation
BT10-29A	sGPC2	415	102	1	19	WT	Glioblastoma (WHO grade IV)
BT10-30A	sGPC1	415	102	1	19	WT	Glioblastoma (WHO grade IV)
BT10-31A	sGPC1	274	62	1	9	WT	Glioblastoma (WHO grade IV)_x000D_
BT10-32A	sGPC2	171	93	1	.	WT	Glioblastoma (WHO grade IV)
BT10-33A	sGPC1	1435	206	0	.	WT	Glioblastoma (WHO grade IV) with focal neuronal differentiation
BT10-34A	sGPC1	161	96	?	.	WT	Glioblastoma (WHO grade IV) _x000D_ Hemorrhagic infarct with macrophage collection
BT10-35A	sGPC2	669	485	0	14	WT	Status post tumor removal (S13-29558) and concurrent chemoradiation therapy_x000D_ Slightly increased cellularity, suggestive of tumor cells present_x000D_ Necrosis with gliosis and dystrophic calcification, consistent with radiation change_x000D_
BT10-36A	sGPC2	1311	1284	0	.	WT	Glioblastoma with primitive neuroectodermal tumor-like foci (WHO grade IV)
BT10-37A	sGPC1	308	123	1	.	WT	Glioblastoma, giant cell variant (WHO grade IV), recurrent
BT10-38A	sGPC1	206	67	1	13	WT	Glioblastoma (WHO grade IV)
BT10-39A	sGPC1	333	68	1	23	WT	Glioblastoma (WHO grade IV)
BT10-40A	sGPC1	1013	599	1	.	WT	Glioblastoma (WHO grade IV)
BT10-41A	sGPC1	1376	1257	0	.	WT	Glioblastoma (WHO grade IV)
BT10-42A	sGPC1	540	417	1	.	WT	Glioblastoma (WHO grade IV)
BT10-43A	sGPC1	657	145	1	.	WT	Glioblastoma (WHO grade IV)
BT10-44A	sGPC1	116	105	1	15	WT	Glioblastoma with oligodendroglioma component (WHO grade IV), recurrent
BT10-45A	sGPC1	116	105	1	15	WT	Glioblastoma with oligodendroglioma component (WHO grade IV), recurrent
BT10-46A	sGPC1	472	186	1	.	WT	Glioblastoma (WHO grade IV)
BT10-47A	sGPC1	1247	535	1	25	WT	Glioblastoma (WHO grade IV) with focal PNET-like component
BT10-48A	sGPC1	579	298	1	.	WT	Glioblastoma (WHO grade IV)
BT10-49A	sGPC1	161	11	1	.	WT	Glioblastoma (WHO grade IV)_x000D_ No evidence of malignancy, normal brain
BT10-50A	sGPC1	187	46	1	26	WT	Glioblastoma (WHO grade IV)
BT10-51A	sGPC1	187	46	1	26	WT	Glioblastoma (WHO grade IV)
BT10-52A	sGPC1	307	184	1	.	WT	Glioblastoma (WHO grade IV) with sarcomatous differentiation, consistent with gliosarcoma
BT10-53A	sGPC1	685	365	1	27	WT	Glioblastoma (WHO grade IV)
BT10-54A	sGPC1	685	365	1	27	WT	Glioblastoma (WHO grade IV)
BT10-55A	sGPC1	367	84	0	.	WT	Glioblastoma (WHO grade IV)
BT10-56A	sGPC1	175	18	1	28	WT	Glioblastoma (WHO grade IV)
BT10-57A	sGPC1	413	291	1	11	WT	Glioblastoma (WHO grade IV) with large area of necrosis
BT10-58A	sGPC2	413	291	1	11	WT	Glioblastoma (WHO grade IV) with large area of necrosis
BT10-59A	sGPC1	413	291	1	11	WT	Glioblastoma (WHO grade IV) with large area of necrosis
BT10-60A	sGPC1	413	291	1	11	WT	Glioblastoma (WHO grade IV) with large area of necrosis
BT10-61A	sGPC1	1238	179	0	.	WT	Glioblastoma (WHO grade IV)
BT8-9D	sGPC1	474	275	1	29	WT	Glioblastoma (WHO grade IV)
BT10-63A	sGPC2	424	62	1	20	WT	Glioblastoma (WHO grade IV), recurrent
BT8-8D	sGPC2	915	50	1	.	WT	Glioblastoma (WHO grade IV)
BT10-65A	sGPC1	1108	269	1	.	WT	Glioblastoma
BT10-66A	sGPC1	583	193	1	.	WT	Glioblastoma
BT10-67A	sGPC1	464	301	1	.	WT	Glioblastoma
BT7-7D	sGPC1	1168	429	1	8	WT	Glioblastoma
BT10-69A	sGPC1	254	195	1	1	WT	Glioblastoma
BT10-70A	sGPC1	633	153	1	.	WT	Glioblastoma
BT10-71A	sGPC1	620	303	1	8	WT	Glioblastoma with areas of tumor necrosis and concurrent chemoradiation therapy change
BT10-72A	sGPC1	330	72	1	.	WT	Glioblastoma, recurrent
BT10-73A	sGPC1	497	307	1	.	WT	Glioblastoma (WHO grade IV)
BT7-7C	sGPC1	232	43	1	8	WT	Glioblastoma, recurred_x000D_ Fibrosis with no evidence of malignancy, dura
BT10-75A	sGPC1	657	51	1	2	WT	Glioblastoma (WHO type IV)
BT10-76A	sGPC1	544	143	1	7	WT	Glioblastoma (WHO grade IV)
BT10-77A	sGPC1	176	135	1	.	WT	Glioblastoma
BT10-78A	sGPC1	352	253	1	.	WT	Glioblastoma
BT10-79A	sGPC1	534	47	1	9	WT	Glioblastoma with oligodendroglioma component (WHO grade IV) with large area of necrosis, calcification and radiation vascular change
BT10-80A	sGPC1	602	205	1	2	WT	Glioblastoma (WHO grade IV)
BT10-81A	sGPC1	390	67	1	7	WT	Glioblastoma (WHO grade IV)
BT10-82A	sGPC2	1324	851	1	.	WT	Glioblastoma
BT10-83A	sGPC1	601	183	1	.	WT	Glioblastoma, recurrent
BT10-84A	sGPC1	380	257	1	4	WT	Glioblastoma, recurrent
BT10-85A	sGPC1	1854	690	1	6	WT	Glioblastoma
BT7-8F	sGPC1	664	32	1	.	WT	Glioblastoma
BT10-87A	sGPC1	112	31	1	4	WT	Glioblastoma, recurrent with leptomeningeal involvement
BT7-7F	sGPC1	2414	167	1	.	WT	Glioblastoma with sarcomatous differentiation (gliosarcoma)
BT10-89A	sGPC1	895	212	1	.	WT	Glioblastoma, recurrent
BT10-90A	sGPC2	416	161	1	1	WT	Glioblastoma

## Sheet: SMC_TMA
Sample_ID	IDH_status	Grade	Patient_ID	Cohort	Pathology	OP_date	Initial_diagnosis	Deceased	Expire_date	Last_fu_data	OS_from_initial_to_death_or_last_fu	sGPC_subtype	Nestin+/PHGDH-	PHGDH+/Nestin-
BT7-6E	WT	4	P7	SMC2	Recurrent	2016-01-13	2014-01-14	1	2016-10-01	NA	991	Unknown	'0.022028412156087	'0.589821974465024
BT7-8B	WT	4	P2R	SMC-TMA	Recurrent	2012-01-27	2009-10-28	1	2012-07-23	NA	999	Unknown	'0.0376547889815517	'0.301743745261562
BT7-8C	WT	4	P2	SMC-TMA	Initial	2009-10-28	2009-10-28	1	2012-07-23	NA	999	Unknown	'0.0249379602131728	'0.328749847443147
BT7-6B	WT	4	P10	SMC2	Recurrent	2015-11-20	2012-03-12	0	NA	2020-01-01	2851	sGPC2	'0.00237906423473434	'0.168384879725086
BT8-8D	WT	4	P24_2	SMC2	Initial	2015-02-16	2015-01-20	1	2017-07-22	NA	914	sGPC2	'0.0009685900096859	'0.0092707900927079
BT9-1C	WT	4	P59	SMC2	Initial	2016-06-16	2016-04-23	1	2017-02-06	NA	289	sGPC2	'0.0351484567539021	'0.394495951179439
BT7-4E	WT	4	P13_2	SMC-TMA	Recurrent	2015-02-05	2014-06-12	1	2016-03-22	NA	649	sGPC2	'0.136941369413694	'0.453259532595326
BT8-9B	WT	4	P23_1	SMC-TMA	Initial	2015-02-12	2015-01-11	0	NA	2019-12-09	1793	sGPC2	'0.00963290809684978	'0.0282478521218433
BT8-1D	WT	4	P37_5	SMC-TMA	Initial	2015-10-28	2015-10-25	0	NA	2019-04-19	1272	sGPC2	'0.0549328486317278	'0.325355952741593
BT7-8F	WT	4	P1	SMC2	Initial	2009-08-22	2009-08-19	1	2011-06-14	NA	664	sGPC1	'0	'0
BT7-1D	WT	4	P19	SMC2	Initial	2015-10-14	2015-09-30	1	2017-03-23	NA	540	sGPC1	'0.667167954063846	'0.0149019071706884
BT7-1C	WT	4	P19R	SMC2	Recurrent	2016-05-09	2015-09-30	1	2017-03-23	NA	540	sGPC1	'0.136682242990654	'0.460280373831776
BT8-9D	WT	4	P21_2	SMC2	Initial	2015-01-29	2015-01-13	1	2016-05-01	NA	474	sGPC1	'0.215895714347997	'0.000174390722413568
BT7-7F	WT	4	P3	SMC2	Initial	2009-11-18	2009-11-15	1	2016-06-25	NA	2414	sGPC1	'0.0428660826032541	'0.00281602002503129
BT8-5D	WT	4	P31_1	SMC2	Recurrent	2015-08-24	2015-04-22	1	2017-05-01	NA	740	sGPC1	'0.344689574385006	'0.00546661460367044
BT7-7D	WT	4	P4	SMC2	Initial	2010-06-30	2010-06-27	1	2013-09-07	NA	1168	sGPC1	'0.290298291340863	'0.0110049232551405
BT9-9B	WT	4	P41	SMC2	Initial	2015-12-29	2015-12-19	1	2017-07-16	NA	575	sGPC1	'0.161345253299276	'0
BT9-2E	WT	4	P53	SMC2	Recurrent	2016-04-07	2014-10-11	1	2018-03-11	NA	1247	sGPC1	'0.0920945395273024	'0.477217159368749
BT8-2B	WT	4	P37_1	SMC2	Initial	2015-10-28	2015-10-25	0	NA	2019-04-19	1272	sGPC1	'0.750107308697858	'0.0015608537870215
BT7-4C	WT	4	P14R	SMC-TMA	Secondary	2015-04-27	2014-10-25	1	2015-10-04	NA	344	sGPC1	'0.151766915153929	'0.232345074830706
BT7-8D	WT	4	P1R	SMC-TMA	Recurrent	2010-03-11	2009-08-19	1	2011-06-14	NA	664	sGPC1	'0.00760869565217391	'0.140579710144928
BT8-8E	WT	4	P24_1	SMC-TMA	Initial	2015-02-16	2015-01-20	1	2017-07-22	NA	914	sGPC1	'0.0838403041825095	'0.00446768060836502
BT8-4A	WT	4	P34_2	SMC-TMA	Initial	2015-09-18	2015-09-11	1	2017-01-08	NA	485	sGPC1	'0.0211114137837102	'0.0909833832743122
BT8-2A	WT	4	P37_2	SMC-TMA	Initial	2015-10-28	2015-10-25	0	NA	2019-04-19	1272	sGPC1	'0.637298408918714	'0.00313886784284013
BT8-1F	WT	4	P37_3	SMC-TMA	Initial	2015-10-28	2015-10-25	0	NA	2019-04-19	1272	sGPC1	'0.307882141788812	'0.0194436135207897
BT8-1E	WT	4	P37_4	SMC-TMA	Initial	2015-10-28	2015-10-25	0	NA	2019-04-19	1272	sGPC1	'0.382339045655629	'0.0788558175492849
BT9-9D	WT	4	P40	SMC-TMA	Initial	2015-11-23	2015-10-30	1	2016-02-13	NA	106	sGPC1	'0.000457980306846806	'0.0796885733913442
BT7-7C	WT	4	P4R	SMC-TMA	Recurrent	2013-03-29	2010-06-27	1	2013-09-07	NA	1168	sGPC1	'0.378350268021442	'0.046803744299544
BT9-1D	WT	4	P58_2	SMC-TMA	Initial	2016-05-04	2016-04-05	0	NA	2016-06-13	69	sGPC1	'0.606886364793969	'0.00198645138287577
BT9-1B	WT	4	P60	SMC-TMA	Initial	2016-06-20	2016-06-19	0	NA	2020-01-02	1292	sGPC1	'0.322228290551611	'0.0800655379574003
BT8-2C	MUT	2	P36	SMC-TMA	Initial	2015-10-28	2015-08-21	0	NA	2019-09-17	1488	NA	'0.00826287471176018	'0.681591083781706
BT7-8E	Unknown	4_normal_tissue	P1_N	SMC-TMA	Normal_tissue	NA	NA	NA	NA	NA	NA	NA	'0.00339943342776204	'0.00585457979225685
BT7-6A	WT	3	P11_1	SMC-TMA	Recurrent	2015-01-14	2014-04-09	1	2015-10-29	NA	568	NA	'0.00398671096345515	'0.141528239202658
BT7-5F	WT	3	P11_2	SMC-TMA	Recurrent	2015-01-14	2014-04-09	1	2015-10-29	NA	568	NA	'0.161538461538462	'0.0721611721611722
BT7-5E	WT	3	P11_3	SMC-TMA	Recurrent	2015-01-14	2014-04-09	1	2015-10-29	NA	568	NA	'0.718457300275482	'0.0046831955922865
BT7-5D	WT	3	P11_4	SMC-TMA	Recurrent	2015-01-14	2014-04-09	1	2015-10-29	NA	568	NA	'0.30759461518923	'0.0754381508763017
BT7-5C	WT	3	P11_5	SMC-TMA	Recurrent	2015-01-14	2014-04-09	1	2015-10-29	NA	568	NA	'0.217391304347826	'0.177306468716861
BT7-5B	MUT	4	P12	SMC-TMA	Recurrent secondary	2015-01-22	2009-03-15	1	2015-05-04	NA	2241	NA	'0.0972359540901861	'0.34303400249323
BT7-4D	WT	3	P14	SMC-TMA	Initial	2014-11-03	2014-10-25	1	2015-10-04	NA	344	NA	'0.0240740740740741	'0.416666666666667
BT7-4B	MUT	3	P15	SMC-TMA	Recurrent	2014-12-04	1998-09-28	1	2016-06-05	NA	6460	NA	'0.0136251032204789	'0.546345995045417
BT7-4A	MUT	3	P15R_1	SMC-TMA	Recurrent	2015-11-11	1998-09-28	1	2016-06-05	NA	6460	NA	'0.257289252165426	'0.0886909845065268
BT7-3F	MUT	3	P15R_2	SMC-TMA	Recurrent	2015-11-11	1998-09-28	1	2016-06-05	NA	6460	NA	'0.19435736677116	'0.279780564263323
BT7-3E	MUT	3	P15R_3	SMC-TMA	Recurrent	2015-11-11	1998-09-28	1	2016-06-05	NA	6460	NA	'0.205479452054795	'0.258317025440313
BT7-3D	MUT	3	P15R_4	SMC-TMA	Recurrent	2015-11-11	1998-09-28	1	2016-06-05	NA	6460	NA	'0.00985568461809222	'0.573389651531151
BT7-3C	MUT	3	P15R_5	SMC-TMA	Recurrent	2015-11-11	1998-09-28	1	2016-06-05	NA	6460	NA	'0.0577790304396843	'0.420518602029312
BT7-3B	Unknown	3_normal_tissue	P15R_N	SMC-TMA	Normal_tissue	NA	NA	NA	NA	NA	NA	NA	'0.00951048951048951	'0.444195804195804
BT7-2F	MUT	2?3?	P16	SMC-TMA	Initial	2008-10-10	2008-10-08	0	NA	2019-10-29	4038	NA	'0.140954697476437	'0.128428093645485
BT7-2E	WT	3	P16R	SMC-TMA	Recurrent	2015-05-15	2008-10-08	0	NA	2019-10-29	4038	NA	'0.0148992112182296	'0.738825591586328
BT7-2A	WT	3	P17R	SMC-TMA	Recurrent	2015-01-09	2010-10-01	0	NA	2019-10-15	3301	NA	'0.0138320068000927	'0.692604899157716
BT7-1F	MUT	2	P18	SMC-TMA	Initial	2011-03-28	2011-03-18	0	NA	2019-11-21	3170	NA	'0.034030995366672	'0.221121584917718
BT7-1E	MUT	2	P18R	SMC-TMA	Recurrent	2013-02-27	2011-03-18	0	NA	2019-11-21	3170	NA	'0.0273856578204404	'0.811123658949746
BT8-9F	MUT	3	P20	SMC-TMA	Recurrent	2015-01-23	2008-03-10	0	NA	2020-01-06	4319	NA	'0.00313612476690965	'0.0580606882522461
BT8-9C	WT	2	P22	SMC-TMA	Initial	2015-02-05	2015-01-03	0	NA	2017-03-23	810	NA	'0.00831102972249613	'0.179673193407522
BT8-9A	WT	4	P23_2	SMC-TMA	Initial	2015-02-12	2015-01-11	0	NA	2019-12-09	1793	NA	'0.000404694455685957	'0.00202347227842979
BT8-8C	WT	4	P25	SMC-TMA	Initial	2015-02-27	2015-02-24	1	2016-07-28	NA	520	NA	'0.281545349030012	'0.0443818051180014
BT8-8B	WT	4	P26	SMC-TMA	Recurrent secondary	2015-03-04	2010-08-18	1	2015-08-03	NA	1811	NA	'0.180782078993908	'0.219571625073688
BT8-7F	MUT	3	P27_1	SMC-TMA	Initial	2015-03-12	2015-02-11	0	NA	2019-08-06	1637	NA	'0.00524079320113314	'0.317847025495751
BT8-7E	MUT	3	P27_2	SMC-TMA	Initial	2015-03-12	2015-02-11	0	NA	2019-08-06	1637	NA	'0.0129345189975748	'0.299803672479501
BT8-7D	WT	4	P28	SMC-TMA	Initial	2015-03-20	2015-03-13	1	2018-02-18	NA	1073	NA	'0.408528742455724	'0.0328979914910458
BT8-7C	WT	4	P29_1	SMC-TMA	Recurrent	2015-05-08	2014-01-11	1	2016-05-04	NA	844	NA	'0.0268022181146026	'0.0681608133086876
BT8-7B	WT	4	P29_2	SMC-TMA	Recurrent	2015-05-08	2014-01-11	1	2016-05-04	NA	844	NA	'0.0078125	'0.2578125
BT8-6F	WT	4	P30_1	SMC-TMA	Initial	2015-08-06	2015-07-29	1	2017-01-16	NA	537	NA	'0.0275066548358474	'0.186779059449867
BT8-6E	WT	4	P30_2	SMC-TMA	Initial	2015-08-06	2015-07-29	1	2017-01-16	NA	537	NA	'0.636251673360107	'0.0140294511378849
BT8-6D	WT	4	P30_3	SMC-TMA	Initial	2015-08-06	2015-07-29	1	2017-01-16	NA	537	NA	'0.0925727866904338	'0.283660130718954
BT8-6C	WT	4	P30_4	SMC-TMA	Initial	2015-08-06	2015-07-29	1	2017-01-16	NA	537	NA	'0.151473684210526	'0.0526315789473684
BT8-6B	WT	4	P30_5	SMC-TMA	Initial	2015-08-06	2015-07-29	1	2017-01-16	NA	537	NA	'0.111229377328366	'0.272618414050027
BT8-6A	WT	4	P30_6	SMC-TMA	Initial	2015-08-06	2015-07-29	1	2017-01-16	NA	537	NA	'0.0996638655462185	'0.0435294117647059
BT8-5F	WT	4	P30_7	SMC-TMA	Initial	2015-08-06	2015-07-29	1	2017-01-16	NA	537	NA	'0.0479386385426654	'0.228906999041227
BT8-5C	WT	4	P31_2	SMC-TMA	Recurrent	2015-08-24	2015-04-22	1	2017-05-01	NA	740	NA	'0.0636063606360636	'0.0278027802780278
BT8-5B	WT	4	P31_3	SMC-TMA	Recurrent	2015-08-24	2015-04-22	1	2017-05-01	NA	740	NA	'0.468288843706959	'0.000590280055092805
BT8-5A	WT	4	P31_4	SMC-TMA	Recurrent	2015-08-24	2015-04-22	1	2017-05-01	NA	740	NA	'0.177850295737304	'0.000203956761166633
BT8-4F	WT	4	P31_5	SMC-TMA	Recurrent	2015-08-24	2015-04-22	1	2017-05-01	NA	740	NA	'0.486465280502158	'0.00627697136131816
BT8-4E	WT	4	P31_6	SMC-TMA	Recurrent	2015-08-24	2015-04-22	1	2017-05-01	NA	740	NA	'0.271491504090623	'0.119572057898049
BT8-4D	MUT	2	P32	SMC-TMA	Initial	2015-09-11	2015-06-10	0	NA	2019-09-19	1562	NA	'0.0141284022439227	'0.271971743195512
BT8-4C	WT	4	P33	SMC-TMA	Initial	2015-09-18	2015-09-14	0	NA	2018-03-27	925	NA	'0.0234127821134782	'0.111579835477747
BT8-4B	WT	4	P34_1	SMC-TMA	Initial	2015-09-18	2015-09-11	1	2017-01-08	NA	485	NA	'0.0143287176399759	'0.0409391932570741
BT8-3E	Unknown	4_normal_tissue	P34_N	SMC-TMA	Normal_tissue	NA	NA	NA	NA	NA	NA	NA	'0.00974930362116992	'0.618848653667595
BT8-2F	Unknown	4	P35_1	SMC-TMA	Initial	2015-10-20	2015-10-13	1	2016-10-19	NA	372	NA	'0.0508547008547009	'0.271153846153846
BT8-2E	Unknown	4	P35_2	SMC-TMA	Initial	2015-10-20	2015-10-13	1	2016-10-19	NA	372	NA	'0.0617724577201845	'0.434109378431803
BT8-2D	Unknown	4	P35_3	SMC-TMA	Initial	2015-10-20	2015-10-13	1	2016-10-19	NA	372	NA	'0.354600402955003	'0.0582046115961495
BT8-1C	WT	4	P37_6	SMC-TMA	Initial	2015-10-28	2015-10-25	0	NA	2019-04-19	1272	NA	'0.248683344305464	'0.155804257186746
BT8-1B	Unknown	4_normal_tissue	P37_N	SMC-TMA	Normal_tissue	NA	NA	NA	NA	NA	NA	NA	'0.0949783094518207	'0.0322071775995793
BT9-9F	WT	2	P38	SMC-TMA	Recurrent	2015-11-11	2008-01-01	0	NA	2019-07-02	4200	NA	'0.0224190923883565	'0.12023142288917
BT9-9E	WT	4	P39	SMC-TMA	Recurrent	2015-11-16	2014-05-30	0	NA	2020-01-07	2048	NA	'0.0869227784245246	'0.0065321433191049
BT7-7E	WT	4	P3R	SMC-TMA	Recurrent	2010-05-12	2009-11-15	1	2016-06-25	NA	2414	NA	'0.525896997803271	'0.00458872345618745
BT9-8E	WT	4	P42_2	SMC-TMA	Recurrent	2016-01-07	2014-10-09	1	2016-05-09	NA	578	NA	'0.177671589921807	'0.0408340573414422
BT9-7E	WT	4	P43_3	SMC-TMA	Initial	2016-01-07	2015-12-15	0	NA	2017-04-25	497	NA	'0.00857632933104631	'0.0960548885077187
BT9-7C	Unknown	4_normal_tissue	P43_N	SMC-TMA	Normal_tissue	NA	NA	NA	NA	NA	NA	NA	'0.00103950103950104	'0.10984060984061
BT9-7B	MUT	2	P44	SMC-TMA	Initial	2016-01-18	2015-12-11	0	NA	2017-08-04	602	NA	'0.00828247602441151	'0.553400174367916
BT9-6F	WT	4	P45_1	SMC-TMA	Initial	2016-02-03	2016-01-29	1	2016-08-11	NA	195	NA	'0.0694041867954911	'0.00257648953301127
BT9-6E	WT	4	P45_2	SMC-TMA	Initial	2016-02-03	2016-01-29	1	2016-08-11	NA	195	NA	'0.0799308902427935	'0.00454669455305993
BT9-6D	Unknown	4_normal_tissue	P45_N	SMC-TMA	Normal_tissue	NA	NA	NA	NA	NA	NA	NA	'0.00446827524575514	'0.263181411974978
BT9-6C	MUT	3	P46_1	SMC-TMA	Secondary	2016-02-18	2012-04-13	1	2016-09-17	NA	1618	NA	'0.014486391571554	'0.117208077260755
BT9-6B	MUT	3	P46_2	SMC-TMA	Secondary	2016-02-18	2012-04-13	1	2016-09-17	NA	1618	NA	'0.024429638602867	'0.0660205935796487
BT9-6A	MUT	3	P46_3	SMC-TMA	Secondary	2016-02-18	2012-04-13	1	2016-09-17	NA	1618	NA	'0.0259562841530055	'0.28551912568306
BT9-5F	MUT	3	P46_4	SMC-TMA	Secondary	2016-02-18	2012-04-13	1	2016-09-17	NA	1618	NA	'0.0821047856656838	'0.00589702880471762
BT9-5E	MUT	2	P47_1	SMC-TMA	Initial	2016-02-25	2016-01-21	0	NA	2020-01-07	1447	NA	'0.0123427857198656	'0.311460042184204
BT9-5D	MUT	2	P47_2	SMC-TMA	Initial	2016-02-25	2016-01-21	0	NA	2020-01-07	1447	NA	'0.0190908379626007	'0.171426335967452
BT9-5C	MUT	2	P47_3	SMC-TMA	Initial	2016-02-25	2016-01-21	0	NA	2020-01-07	1447	NA	'0.00327868852459016	'0.0792349726775956
BT9-5B	MUT	2	P47_4	SMC-TMA	Initial	2016-02-25	2016-01-21	0	NA	2020-01-07	1447	NA	'0.0368771361755711	'0.251304191401331
BT9-4E	WT	4	P48	SMC-TMA	Initial	2016-03-11	2016-03-07	1	2018-05-03	NA	787	NA	'0.389086347480661	'0.00146351662136734
BT9-4D	WT	4	P49_1	SMC-TMA	Initial	2016-03-17	2016-02-22	0	NA	2019-09-16	1302	NA	'0.359004237288136	'0.0240466101694915
BT9-4C	WT	4	P49_2	SMC-TMA	Initial	2016-03-17	2016-02-22	0	NA	2019-09-16	1302	NA	'0.123118818976638	'0.0836558215087669
BT9-4B	WT	4	P49_3	SMC-TMA	Initial	2016-03-17	2016-02-22	0	NA	2019-09-16	1302	NA	'0.203747690683558	'0.0273159144893112
BT9-3F	WT	4	P49_4	SMC-TMA	Initial	2016-03-17	2016-02-22	0	NA	2019-09-16	1302	NA	'0.215941209723007	'0.00282645562464669
BT9-3E	WT	4	P49_5	SMC-TMA	Initial	2016-03-17	2016-02-22	0	NA	2019-09-16	1302	NA	'0.0903036760788492	'0.337240277037826
BT7-7B	WT	4	P5	SMC-TMA	Initial	2012-05-16	2012-05-09	1	2013-12-22	NA	592	NA	'0.000261051166028542	'0.000174034110685694
BT9-3D	WT	4	P50_1	SMC-TMA	Initial	2016-03-24	2016-02-15	1	2017-03-08	NA	387	NA	'0.559576862480306	'0.00279090704478956
BT9-3C	WT	4	P50_2	SMC-TMA	Initial	2016-03-24	2016-02-15	1	2017-03-08	NA	387	NA	'0.0195236235845373	'0.258492776259274
BT9-3B	WT	4	P51	SMC-TMA	Initial	2016-03-30	2016-03-21	1	2017-02-20	NA	336	NA	'0.461143004027076	'0.0656756062034102
BT9-2F	WT	4	P52	SMC-TMA	Initial	2016-04-06	2016-04-02	1	2018-07-09	NA	828	NA	'0.0567171981181391	'0.148980658651333
BT9-2D	WT	4	P54	SMC-TMA	Initial	2016-04-07	2016-04-02	1	2017-02-06	NA	310	NA	'0.236622484045164	'0.00859106529209622
BT9-2C	WT	4	P55	SMC-TMA	Initial	2016-04-19	2016-04-12	1	2016-11-26	NA	228	NA	'0.559486914600551	'0.000774793388429752
BT9-2B	WT	4	P56	SMC-TMA	Initial	2016-04-28	2016-04-11	0	NA	2017-05-23	407	NA	'0.155637648570511	'0.014519755862512
BT9-1F	WT	4	P57	SMC-TMA	Initial	2016-05-02	2016-04-25	1	2017-02-01	NA	282	NA	'0.25002317604524	'0.0266060999351071
BT9-1E	WT	4	P58_1	SMC-TMA	Initial	2016-05-04	2016-04-05	0	NA	2016-06-13	69	NA	'0.0213204951856946	'0.0223521320495186
BT7-7A	WT	4	P5R	SMC-TMA	Recurrent	2013-02-22	2012-05-09	1	2013-12-22	NA	592	NA	'0.0035383777898748	'0.167120304844856
BT7-6F	WT	4	P6	SMC-TMA	Recurrent	2015-12-02	2013-03-18	1	2016-05-24	NA	1163	NA	'0.0682654216185625	'0.337082625919638
BT7-6D	MUT	3	P8	SMC-TMA	Initial	2014-03-06	2014-02-26	0	NA	2019-10-01	2043	NA	'0.00857758021947493	'0.498923461591888
BT7-6C	MUT	2	P8R	SMC-TMA	Recurrent	2015-03-19	2014-02-26	0	NA	2019-10-01	2043	NA	'0.0212294043092522	'0.304816223067174
