# Supplementary material for: Integrated pharmaco-proteogenomics defines two subgroups in isocitrate dehydrogenase wild-type glioblastoma with prognostic and therapeutic opportunities
Source: Nat Commun. 2020 Jul 3;11:3288. doi: 10.1038/s41467-020-17139-y (PMC7335111; doi:10.1038/s41467-020-17139-y)
Supplement: Supplementary file 5 — Supplementary Data 2 [file 41467_2020_17139_MOESM5_ESM.xlsx]

## Sheet: Guide_to_Supplementary_Data2
Supplementary Data 2. Protein abundance profile of each sample
Global	Expression values for all global proteins (N=3,909) used in this study
Phospho	Phosphorylation level for all phosphoproteins (N=4,489 phospho-sites) used in this study
Values represent Log2 (sample intensity/GIS intensity).

## Sheet: Global
repUniID	Uniprot	Symbol	Entrez	' 1-1	' 1-2	' 10	' 11	' 12	' 13	' 14	' 15	' 16	' 17	' 18	' 19	' 2-1	' 2-2	' 20	' 21	' 22	' 23	' 24	' 25	' 26	' 27	' 28	' 29	' 3-1	' 3-2	' 3-3	' 30	' 31	' 32	' 33	' 34	' 35	' 36	' 37	' 38	' 4-1	' 4-2	' 4-3	' 5-1	' 5-2	' 586N	' 6-1	' 6-2	' 608N	' 655N
A0AVI2;Q9NZM1	A0AVI2;A0AVI2-2;Q9NZM1;Q9NZM1-3;Q9NZM1-4;Q9NZM1-5;Q9NZM1-6;Q9NZM1-7;Q9NZM1-8	'FER1L5;MYOF	26509;90342	-0.03727	-0.47862	0.13801	0.33335	-0.14754	-0.1559	-0.3148	0.14533	0.33619	-0.46233	-0.66542	-0.50809	0.8587	0.82126	0.55313	0.55488	0.26792	-0.17937	-0.56584	-0.28486	-0.58367	0.05474	0.3081	-0.54157	-0.47447	-0.10352	-1.21408	0.03727	-0.08961	0.2004	0.53119	0.34271	2.04347	0.06404	0.18214	1.2046	-0.33697	-0.55264	-0.3117	0.2637	-0.69138	-0.81355	-0.05474	-0.1143	-0.61883	-0.75184
A0AVT1	A0AVT1;A0AVT1-2;A0AVT1-3;A0AVT1-4	'UBA6	55236	0.14117	-0.02289	-0.08384	0.07663	0.40142	0.00203	0.30534	0.47722	-0.06684	-0.20241	0.06079	-0.40236	-0.12601	-0.26168	0.14795	0.10344	0.14478	-0.39102	-0.22393	-0.03663	0.06726	-0.17266	0.26177	-0.16579	-0.00194	0.28776	-0.20022	0.08206	0.28475	0.00194	-0.1575	-0.12701	-0.20798	-0.37431	0.16454	-0.06114	-0.16887	-0.20695	-0.1094	0.29582	-0.00203	-0.1352	0.1827	0.05141	-0.17782	-0.27087
A0MZ66	A0MZ66;A0MZ66-2;A0MZ66-3;A0MZ66-4;A0MZ66-5;A0MZ66-6;A0MZ66-7;A0MZ66-8	'SHTN1	57698	0.08398	0.31917	-0.93113	-0.2627	0.33837	-0.41491	0.10833	-0.46833	-0.56119	0.30481	0.41086	-0.79658	0.27313	0.40775	-0.28489	-0.47215	-0.61218	-0.51161	-0.77391	0.07399	-0.31899	-0.46928	-0.09858	0.38484	-0.30745	0.02068	0.22686	0.03906	0.12729	0.341	-0.29012	-0.02068	0.65128	-0.15311	-0.65743	0.04155	-0.16027	0.18338	-0.03906	-0.11277	0.64754	1.20698	-0.54317	-0.49315	0.93631	0.89346
A1L0T0	A1L0T0	'ILVBL	10994	0.12127	0.16432	0.01068	-0.01068	0.38274	0.46883	-0.2254	-0.05546	0.47799	-0.10017	0.1848	-0.9206	0.39913	-0.06194	0.13321	0.29368	-0.04319	-0.27883	0.29967	-0.08128	-0.00267	0.25911	0.24667	0.06699	-0.10698	0.00752	0.18067	-0.19578	-0.38244	0.02219	0.33545	-0.0169	-0.28529	0.26601	0.10856	0.19843	-0.13745	-0.02178	-0.1355	-0.50452	-0.181	0.10759	0.16779	0.41847	-0.0844	0.12983
A1X283	A1X283	'SH3PXD2B	285590	0.32608	-0.21243	0.16322	-0.0988	-0.36317	0.02026	-0.37216	0.02454	0.63737	-0.58522	-0.75335	-1.181	0.10522	-0.57627	-0.27427	0.31506	0.80184	0.73261	-0.76289	-0.48765	0.41432	0.20878	-0.07442	-0.93418	-0.07732	-0.17568	-0.6059	-0.28494	0.02331	-0.02331	0.89941	-0.05563	-0.61587	0.78507	0.20311	0.18069	0.07644	-0.02026	0.20689	-0.47941	-0.87112	-0.48182	0.98284	0.86673	-0.91374	-0.7923
A2BFH1;F5H284;P62937;Q9Y536	A2BFH1;F5H284;P62937;Q9Y536	'PPIA;PPIAL4A;PPIAL4D;PPIAL4G	5478;644591;645142;653505	0.02985	0.03071	0.1707	0.01301	0.303	-0.14157	0.06791	-0.01636	-0.17859	0.21	0.22294	0.44312	-0.33675	-0.05713	0.29562	0.09693	-0.11205	0.21531	-0.32674	-0.06297	0.34777	-0.1144	-0.06656	-0.01096	0.23995	0.04826	0.06847	0.30636	0.01096	-0.15695	-0.15932	0.2778	-0.37417	0.20001	-0.2582	-0.28229	-0.05322	-0.01301	-0.11921	-0.70933	-0.21234	0.15097	0.2059	0.06731	0.26127	-0.06047
A2RRP1	A2RRP1;A2RRP1-2	'NBAS	51594	0.27209	-0.10034	-0.17382	-0.04707	0.40697	0.24403	-0.07388	0.15136	0.07135	0.02081	-0.15908	-0.26698	0.13757	-0.02081	0.17521	-0.13841	0.18986	-0.08438	0.44007	-0.14753	0.24462	0.50028	0.11784	-0.08517	-0.17962	-0.05144	-0.21581	0.14442	-0.19896	-0.06289	0.17865	-0.01013	0.04221	0.22589	0.15	-0.06413	-0.14031	-0.14586	-0.20846	-0.13123	-0.05414	-0.12535	0.09672	0.20097	-0.20927	-0.20219
A2RTX5	A2RTX5;A2RTX5-2	'TARSL2	123283	-0.01472	-0.30765	-0.36873	-0.14629	0.49805	-0.05453	0.09507	0.00137	-0.26959	-0.14585	0.33219	0.66663	-0.41758	-0.30433	0.26727	0.00687	0.02384	0.02508	-0.3916	0.02624	-0.1529	-0.30763	0.3782	0.21922	-0.00687	0.18941	-0.08454	0.58488	0.21265	0.19312	-0.5196	-0.26718	-0.09989	-0.4402	-0.00137	0.11454	0.1293	0.15482	0.34704	0.4233	0.20554	0.17307	-0.39006	-0.44012	0.18698	0.05006
A3KMH1	A3KMH1;A3KMH1-2;A3KMH1-3	'VWA8	23078	-0.01188	-0.17202	-0.23127	-0.1227	-0.13578	-0.07906	-0.28869	-0.06845	0.39612	0.06047	0.0814	-0.24601	-0.0417	0.01734	0.01688	-0.6833	-0.41637	-0.53878	0.69737	-0.00483	0.16669	0.0022	-0.06509	0.30061	0.20066	0.16611	0.51242	0.02441	-0.14912	-0.28019	-0.05354	-0.01762	0.39059	-0.23744	0.11553	-0.04055	0.17824	0.20213	0.12013	-0.00548	0.12697	0.11233	0.28844	0.38939	0.10408	0.25106
A4D0S4-2;P55268	A4D0S4-2;P55268	'LAMB2;LAMB4	22798;3913	-0.3737	-0.53909	0.84059	0.05451	-0.50393	0.31025	-0.43803	-0.09771	0.27035	-0.34868	-0.42391	0.2613	1.21396	0.34771	-0.03882	-0.53418	0.77654	-0.97243	-0.21623	-0.09543	0.33721	1.48544	0.06402	0.33338	-0.36074	-0.02294	-0.71288	0.75527	-0.66553	0.63033	0.15296	0.2637	0.80865	0.20037	0.75378	0.11955	-0.24651	-0.08023	-0.2217	0.12646	-0.4762	-0.57845	0.21918	0.03882	-0.60273	-0.41868
A4D1P6	A4D1P6;A4D1P6-2;A4D1P6-3	'WDR91	29062	-0.13398	-0.49655	0.16024	0.05912	0.18898	0.01476	-0.15813	0.19771	-0.22049	-0.17075	-0.48168	0.28996	0.21978	0.06821	0.13389	-0.22649	0.35699	-0.04889	-0.16163	-0.10849	-0.24107	0.04314	0.4403	0.35272	-0.19127	0.53451	-0.04183	0.02165	-0.03165	-0.18185	-0.08337	0.03104	0.11298	0.0832	0.25689	-0.14228	-0.04134	-0.1562	-0.11522	-0.01476	-0.31437	0.0175	0.03085	-0.11618	-0.18792	0.0756
A5YKK6	A5YKK6;A5YKK6-2;A5YKK6-3;A5YKK6-4	'CNOT1	23019	0.0664	-0.13657	0.33812	0.08899	-0.15756	0.06842	0.15817	0.24849	0.29467	0.09928	-0.22509	-0.04715	-0.09949	-0.12723	0.33591	0.13493	0.36318	-0.04291	0.63662	0.0226	0.09591	0.14432	0.01776	-0.18501	-0.05109	-0.12932	-0.30723	-0.23906	-0.14335	-0.11665	0.21464	-0.00727	-0.15383	0.42441	0.0137	0.08771	-0.38253	-0.36687	-0.22499	-0.09005	-0.1213	-0.04337	0.60427	0.44227	-0.20928	-0.39878
A6NCE7;Q9GZQ8	A6NCE7;Q9GZQ8	'MAP1LC3B;MAP1LC3B2	643246;81631	-0.27598	0.07659	-0.78382	-0.40614	-0.44512	-0.09655	0.3361	-0.20466	-0.7788	-0.03219	0.19286	-0.48906	0.03219	0.04498	-0.48402	-0.41252	-0.42047	-1.08646	-0.84959	-0.00411	-0.63699	-0.64362	0.07978	0.49407	-0.55241	-0.23836	0.69776	0.14151	0.85993	0.56333	0.10203	-1.175	-0.8276	-1.01828	-0.17298	-0.26819	0.26809	0.17873	0.2143	0.2012	0.53227	0.56967	0.32635	0.12773	0.42451	0.45661
A6NCS6	A6NCS6	'C2orf72	257407	-0.18597	0.10781	0.33372	0.46489	0.08888	0.26428	-0.42077	-0.06988	-0.2585	0.51788	-0.1169	-0.40358	0.13081	-0.30894	0.17484	-0.36653	-0.16308	-0.50456	-0.09033	0.48157	-0.37876	-0.50029	0.41811	-0.1804	0.03609	0.09071	-0.21387	-0.1937	0.98927	-0.33779	0.12669	0.15417	0.08827	-0.05701	0.11406	-0.6771	-0.001	0.04326	0.37016	-0.1189	0.001	0.60164	-0.11652	-0.31354	-0.28344	0.05126
A6NDG6	A6NDG6	'PGP	283871	-0.09779	0.5043	-0.26772	-0.17312	0.13758	-0.05169	-0.03865	-0.50904	0.03149	0.40957	0.36619	-0.08907	0.18427	0.11994	0.02504	-0.3146	-0.14809	-0.29788	0.27496	0.24856	-0.13351	0.30094	-0.14259	0.66366	-0.07443	-0.08594	1.11768	0.35465	0.00504	-0.18287	0.34017	0.03138	-0.05696	-0.16927	-0.26959	0.02728	-0.15793	0.15846	-0.02504	-0.06751	0.62964	0.88353	-0.37977	-0.41153	0.69427	0.63583
A6NE02	A6NE02	'BTBD17	388419	0.03496	-0.07188	-0.41777	0.04274	-0.54823	0.12322	0.51326	-0.03496	-0.50613	-0.55614	2.58217	0.59141	0.10762	-0.36472	-0.30303	-0.51512	-0.67666	0.34206	-0.17486	1.49082	0.38788	-0.43317	1.02698	-0.14173	1.64668	-0.209	1.21703	1.56849	0.8083	0.75657	-0.55445	0.49047	0.84729	0.19644	-0.71271	-0.37676	0.50803	0.40418	-0.60202	0.16291	1.05195	-0.47162	-0.74764	-0.12865	0.10623	-0.34996
A6NEC2;P55786	A6NEC2;A6NEC2-2;A6NEC2-3;P55786	'NPEPPS	9520	-0.30327	0.14476	-0.52098	0.02528	0.04546	-0.02217	-0.16642	0.13082	-0.46507	-0.03517	0.3262	-0.46748	-0.40494	-0.30045	-0.11099	-0.67005	-0.42405	-0.44917	-1.04541	0.03321	0.0507	0.1851	0.85029	0.31716	0.15982	0.26424	-0.03321	0.43832	0.6091	0.19856	-0.36764	-0.42867	-0.47158	-0.12844	0.11573	0.37055	0.02217	0.1838	0.17618	0.33643	0.62108	0.24316	-0.11351	-0.11822	0.45655	0.15541
A6NHQ2	A6NHQ2	'FBLL1	345630	0.03951	-0.27383	-0.44746	-0.44787	-0.29405	0.12569	0.24081	0.30777	-0.54115	-0.02532	0.7617	1.44478	0.02532	-0.13882	-0.04081	-0.25023	-0.11366	-0.0014	0.03354	1.13742	0.04377	-0.22173	0.7207	0.0633	0.01878	-0.19943	0.07415	0.10723	0.13338	-0.06647	0.0014	-0.17847	0.06267	0.55191	0.30186	0.24708	-0.30125	-0.4686	-0.4207	0.19254	-0.1541	-0.58675	-0.37431	0.12873	-0.33308	-0.03585
A6NHR9	A6NHR9;A6NHR9-2;A6NHR9-3	'SMCHD1	23347	0.07905	-0.13014	0.46067	0.14169	-0.00251	-0.01218	0.45358	0.0776	0.68816	-0.16502	-0.36381	0.4733	-0.01758	-0.08014	0.00251	0.10093	0.87473	-0.35923	0.43276	-0.39682	0.27226	-0.21912	0.01217	-0.64404	0.02581	0.20271	-0.62394	-0.42219	-0.41996	0.09006	-0.1534	0.08079	-0.07499	0.04082	0.02321	0.06199	-0.48114	-0.46664	-0.43445	0.1301	-0.60438	-0.68722	0.09741	0.15263	-0.4322	-0.57152
A6NHT5	A6NHT5	'HMX3	340784	0.95159	1.85416	-1.1373	-0.55568	1.23233	0.75053	-0.17774	0.13949	-0.25529	-0.13949	-0.25371	-1.50827	0.74464	-0.84079	0.38607	0.00078	-0.65161	0.20004	-0.88644	-2.30536	1.01044	-1.10236	-2.48346	-0.73812	-0.02232	-0.43991	-0.07951	0.72407	0.04789	0.21748	0.57188	0.1997	-0.13709	0.51667	0.75429	1.35378	-0.78903	-0.34429	-0.424	-0.19938	-0.59791	-0.4487	1.76895	2.29243	1.57089	-0.14845
A6NIH7	A6NIH7	'UNC119B	84747	0.01871	-0.12953	0.28892	0.23984	0.33078	0.2007	-0.11364	0.48766	0.50812	-0.16364	-0.15246	-0.11147	-0.25309	-0.33642	0.1498	-0.50638	0.04088	-0.04088	-0.06548	-0.54163	0.38163	0.14908	0.16441	-0.51974	0.37124	0.26141	-0.60473	-0.20866	0.08773	0.27054	-0.0699	0.14951	0.63279	0.48668	0.11198	-0.1622	-0.01871	-0.0938	-0.21883	0.18161	-0.20539	-0.31255	0.21431	0.30261	-0.8471	-0.37771
A6NIR3;Q5T2P9;Q5VTM2;Q8TF27;Q9UPQ3	A6NIR3;Q5T2P9;Q5VTM2;Q5VTM2-2;Q8TF27;Q9UPQ3;Q9UPQ3-2;Q9UPQ3-3	'AGAP1;AGAP10;AGAP11;AGAP5;AGAP9	116987;119385;642517;728127;642517;729092	-0.00062	0.39329	-0.01019	0.21316	-0.14264	0.03737	-0.27027	-0.10177	-0.25337	0.20047	0.36481	0.03596	-0.09571	0.14434	-0.04325	0.00352	0.72424	-0.12842	-0.00352	0.68599	0.03011	-0.23517	-0.04258	1.41866	-0.38608	0.7297	0.4326	-0.27055	0.10779	-0.05903	-0.03836	-0.62198	-0.13882	0.00062	-0.10032	-0.49779	0.1642	0.33742	0.31163	-0.31161	0.70746	0.77269	0.10976	-0.08311	0.95145	0.7106
A6NKH3;P61513	A6NKH3;P61513	'RPL37A;RPL37AP8	6168	0.39265	0.04085	-0.52275	-0.02086	0.16063	0.22074	-0.1057	0.24655	-0.09837	-0.07964	-1.06637	-1.28079	0.33339	-0.38611	0.34286	0.22921	0.02212	0.15461	-0.03043	-0.30584	0.20523	0.5022	-0.51354	-0.30179	-0.12618	-0.37503	-0.68315	0.31533	-0.25522	-0.07923	0.6317	0.11834	0.48013	0.79261	0.39945	-0.04665	-0.04414	0.02086	-0.19262	-0.66515	-0.11829	-0.89671	0.56469	0.90348	-0.8244	-0.75112
A6NKZ8;P68371	A6NKZ8;P68371	'TUBB4B	10383	-0.35206	0.97765	-0.52314	-0.12807	-0.12263	-0.1133	0.42333	0.31183	-0.54988	0.42102	0.97584	-0.03372	-0.55596	0.43816	0.56055	-0.14367	-1.11856	-1.24178	-0.76594	0.32154	-0.74173	0.48486	0.37742	1.14757	-0.03797	0.1389	0.77672	0.14902	0.56222	0.22159	-0.65252	-0.65133	0.21303	-0.30941	0.02892	-0.09536	0.17751	0.69311	0.62247	-0.17864	1.306	1.50211	-0.2426	-0.02892	1.48718	1.36489
A6NMY6;P07355	A6NMY6;P07355;P07355-2	'ANXA2;ANXA2P2	302	0.24528	-0.9267	-0.05493	0.60975	0.27442	0.14589	-1.43363	0.62241	-0.77645	-1.16541	-2.32735	-2.62064	0.05493	0.28429	0.21346	0.66573	0.15233	-0.15233	-1.71338	-1.33676	-0.49611	0.2459	-0.91101	-1.99519	-1.5326	-1.0612	-2.07521	-1.17534	-0.90068	0.72709	0.88507	0.48383	1.90341	-0.24618	0.35698	1.15773	-0.16861	-0.5568	0.15029	-1.19718	-2.83138	-2.00067	0.8381	0.80324	-2.41585	-2.01829
A8K0Z3;A8MWX3;C4AMC7;Q6VEQ5	A8K0Z3;A8MWX3;C4AMC7;Q6VEQ5	'WASH2P;WASH3P;WASH4P;WASHC1	100287171;102466751;102465909;101930154;100287171	0.07013	-0.03563	-0.2492	-0.1211	-0.01062	-0.42449	-0.35375	0.17422	-0.42055	-0.45556	0.05325	-0.26006	0.07827	0.14395	0.01062	-0.53939	-0.24622	-0.18774	-0.31992	0.45507	-0.15213	0.14049	0.09447	-0.04914	-0.2068	0.20048	0.90032	0.41399	0.10441	0.01828	0.47638	-0.12705	0.1391	0.01517	-0.07208	-0.15029	0.03086	-0.15102	-0.04374	0.07848	0.24181	-0.4175	-0.15038	0.23371	-0.29528	0.19169
A8MT79;P25311	A8MT79;P25311	'AZGP1	563	0.05276	-1.87875	0.01724	0.2785	-0.58873	-0.16505	-0.61123	-0.58112	0.04545	0.16248	-0.99295	0.43687	0.57614	0.98004	0.51008	0.59794	-0.48672	0.02171	0.31635	-0.04222	-0.64965	0.32182	1.23991	0.22857	-0.32811	-0.23877	-0.45779	-0.66722	-0.02171	0.8235	-0.18065	0.14006	-0.25617	-0.66305	-0.08295	0.13551	0.14886	-0.01724	-0.06513	0.14806	-1.33439	-0.91313	0.07671	-1.08063	-1.05968	0.44679
A8MTJ3;P63096	A8MTJ3;P63096;P63096-2	'GNAI1;GNAT3	2770;346562	-0.5355	1.43676	-0.53717	-0.29525	-0.39651	-0.48648	0.36067	-1.14381	-0.64268	0.93942	1.17506	0.06493	-0.21724	0.60092	-0.04327	-0.03108	-0.18103	-0.00123	-0.03466	1.26781	-0.55894	0.03463	-0.15006	1.83617	-0.10058	0.16173	1.86815	0.153	0.87292	0.37716	-0.12927	0.07057	-0.12437	-1.05539	-0.95346	0.04327	0.30643	0.89584	0.75254	0.19636	2.00802	2.21522	-0.75627	-1.17532	2.3188	1.87592
A8MUU1;Q01469	A8MUU1;Q01469	'FABP5;FABP5P3	2171	-0.76834	-0.39513	1.49141	1.35096	1.49965	0.63653	-1.51497	1.14476	1.60707	-0.00996	-1.62044	-1.17178	1.06895	0.45555	-1.46839	-0.36023	0.85615	-0.57359	-0.38065	-0.82113	-1.31285	-0.24418	-2.22789	-0.7497	1.68317	2.56921	-0.46527	-1.24025	-1.30285	2.08502	0.76368	0.8499	0.82835	1.69474	-0.2354	0.00996	-0.13222	0.04323	0.37066	-0.30154	-0.90851	-0.57987	1.05399	0.65525	-0.48505	-1.00191
A8MV81;Q9Y241	A8MV81;Q9Y241;Q9Y241-2	'HIGD1A;HIGD1C	25994;613227	-0.07003	0.1789	-1.01252	0.07003	-0.2431	0.08019	-0.12716	-0.41492	-0.80903	0.23323	0.26614	0.27544	-0.74183	-0.38913	-0.21214	-0.35607	-0.18112	-0.15761	-0.20385	0.08081	-0.01299	0.04814	-0.21311	0.47513	-0.18384	0.01299	0.29526	0.12252	-0.35816	0.06672	0.05952	-0.18229	0.72338	-1.13381	0.14954	-0.16036	0.94072	0.84226	0.79365	-0.25272	0.3334	0.44623	0.46005	0.53724	0.43801	0.45539
A8MVJ9;Q9NWY4	A8MVJ9;Q9NWY4	'HPF1	54969	0.02093	-0.00999	0.24862	0.25436	0.17333	0.01636	0.56426	-0.04343	0.26499	0.07889	-0.21515	-0.35307	-0.05629	-0.44875	-0.09884	0.20128	-0.3838	-0.00281	0.00281	0.2534	0.33384	-0.27681	0.669	-0.80637	0.52262	-0.40001	-0.31169	-0.09616	0.41102	0.01312	-0.33974	0.14557	-0.0568	0.42511	-0.09351	0.24549	-0.59512	0.06969	-0.4021	0.29243	-0.06781	-0.33405	0.02372	-0.3294	-0.34327	-0.5283
A8MWD9;P62308	A8MWD9;P62308	'SNRPG;SNRPGP15	6637	-0.14759	0.3286	0.39442	0.03438	0.01998	-0.05001	0.19279	-0.11329	0.37355	-0.69874	-0.38637	0.13889	0.3702	-0.23768	-0.24603	0.01707	0.22242	-0.01707	0.2449	0.22275	0.09411	0.10472	0.50356	-0.80389	0.15529	-0.04126	-0.40817	-0.41853	-0.46928	-0.21947	0.08656	0.13887	0.08839	0.93503	0.04582	0.1841	-0.65513	-0.0784	-0.26932	0.11324	-0.06786	-0.35889	-0.18523	-0.01998	-0.28877	-1.07301
B0I1T2-2	B0I1T2-2	'MYO1G	64005	-0.52742	0.00014	-0.67676	-0.58739	0.37897	-0.16494	-0.00014	-1.05809	-0.40576	0.47179	1.21627	-0.59944	1.05309	0.85206	0.06146	0.76711	0.13814	-0.33789	0.56459	-0.5898	-0.91359	0.63028	0.77072	-0.15586	-1.02701	-0.16637	0.02086	1.13182	-0.02086	-0.54262	0.45282	0.67079	0.27973	-0.23198	0.00768	0.7017	-0.07645	0.58923	-0.20143	-0.57293	0.10968	1.70983	-0.4571	-1.02696	1.14159	1.71337
B5ME19;Q99613	B5ME19;Q99613	'EIF3C;EIF3CL	728689;8663	0.06557	-0.11838	0.14062	0.1151	0.15642	-0.11819	-0.00174	0.00174	0.36337	-0.17164	0.05722	0.48057	0.03649	0.08837	-0.00301	0.10407	-0.08039	0.30687	0.17745	-0.21854	0.02187	0.27183	-0.11763	-0.61835	-0.10173	-0.33348	0.18117	0.37385	-0.11809	-0.10677	0.59653	-0.02187	0.17674	0.24531	-0.07096	-0.01225	-0.11969	-0.25778	-0.1861	-0.11506	-0.22227	-0.24704	0.3385	0.29775	-0.41788	-0.31029
B9A064;P0CG04	B9A064;P0CG04	'IGLL5	100423062	0.22758	-2.20165	0.25127	0.52138	-0.51614	0.56251	-1.20692	-0.46595	0.1035	-0.16928	-1.53363	0.83524	1.68981	1.19847	1.19109	1.39826	-0.78415	0.05978	1.78727	2.36251	-0.61067	1.07979	2.8467	-0.51274	-0.66008	-0.22775	-0.67242	-0.94682	-0.38484	0.35824	0.57762	0.81876	1.46391	-0.1035	0.63312	0.76689	-0.42315	-0.56276	-0.74343	0.19381	-2.34189	-1.30106	-0.38844	-1.02809	-1.98406	0.767
C9J798;O43374	C9J798;O43374;O43374-2	'RASA4;RASA4B	100271927;10156	-0.48025	-0.64506	-0.00148	0.4824	0.23388	0.00148	-0.53757	0.59998	-0.35905	-0.35994	0.49033	0.16045	0.01631	-0.15008	-0.15059	-0.69831	-0.13524	1.10227	0.04558	-0.50533	0.46989	0.60703	1.11992	-0.64635	1.73788	1.70808	-0.03619	0.58009	0.952	0.62805	-0.18187	0.29519	-0.47957	-0.47055	-0.14597	0.10698	-0.02527	0.03512	-0.2271	0.49902	0.02725	-0.35164	-0.84322	-0.60312	-0.89838	-0.34787
C9JLR9;Q9BSJ2	C9JLR9;Q9BSJ2;Q9BSJ2-3;Q9BSJ2-4	'C11orf95;TUBGCP2	10844;65998	0.00024	0.04338	0.02833	0.06672	-0.05436	-0.01171	-0.00525	-0.00024	0.12641	0.04002	-0.05234	0.13301	0.05121	-0.01497	0.11453	-0.15995	0.27931	-0.15185	-0.08856	-0.04949	-0.00152	-0.14124	0.14768	-0.01687	0.02275	-0.01056	-0.14539	0.36204	-0.27346	0.00152	-0.06661	0.01072	0.04788	-0.11518	0.16459	0.08421	-0.40437	-0.27916	-0.21968	-0.07491	-0.06589	-0.06097	0.17069	0.43888	-0.04828	-0.0701
E7EU14;P53041	E7EU14;P53041	'PPP5C;PPP5D1	100506012;5536	-0.40281	0.33645	0.18886	0.15904	-0.43624	0.1115	0.02606	-0.32431	0.07894	0.1832	0.21492	-0.09826	0.03337	-0.00855	-0.04822	-0.13791	-0.48833	0.18599	-0.36575	0.10976	0.72496	-0.08961	-0.0727	0.83685	0.25502	-0.3646	0.61977	-0.45467	-0.2515	0.32289	0.24069	0.48908	-0.40959	0.32742	-0.08468	-0.17604	0.00649	0.20787	-0.00649	-0.86152	0.49423	0.70151	-0.00109	-0.06111	0.83313	0.52868
E9PAV3;Q13765;Q9H009	E9PAV3;E9PAV3-2;Q13765;Q9H009	'NACA;NACA2	342538;4666	0.18146	-0.31997	-0.10086	0.18084	0.10369	0.15195	-0.01712	0.07799	0.36563	0.01712	-0.38714	0.15906	-0.25554	0.02614	-0.05682	0.02998	0.09479	0.22781	-0.97974	-0.09815	0.33779	-0.05409	-0.03331	-0.43333	0.19295	-0.02998	-0.5285	0.10819	-0.06579	-0.20487	0.13784	0.35586	0.24577	-0.06289	-0.0473	-0.06225	-0.26176	-0.59871	-0.37836	0.22291	-0.53143	-0.08473	0.4115	0.26315	-0.81192	-0.81952
O00115	O00115	'DNASE2	1777	0.28108	0.0293	-0.07682	-0.16254	0.39466	-0.05126	0.08722	0.34389	-0.11786	-0.29318	-0.20979	-0.19082	0.71441	0.21367	-0.06154	0.0848	0.00325	0.30012	0.01172	-0.7381	-0.05913	-0.04573	0.11364	-0.48244	0.11598	0.0573	-0.73009	0.28942	-0.28955	0.15152	0.18929	0.14392	0.30567	0.2003	0.01642	-0.14745	-0.15618	-0.25053	-0.01642	0.40941	-0.51856	-0.25954	-0.00325	0.25931	-0.70635	-0.4556
O00116	O00116	'AGPS	8540	0.36273	-0.28728	0.00912	0.04991	0.58937	0.06031	-0.32261	0.08526	-0.00912	-0.01608	-0.31737	-0.44403	0.0788	-0.44395	0.21127	0.18568	-0.01281	-0.24509	0.1808	0.04258	-0.14184	-0.0735	-0.01852	-0.11703	-0.29504	0.01281	-0.37835	0.31412	0.15811	-0.16439	0.23621	0.12845	0.05141	-0.09876	0.28746	0.01076	-0.35802	-0.3896	-0.16489	-0.10667	-0.41163	-0.1676	-0.03705	1.25023	-0.27436	-0.42325
O00142	O00142;O00142-2;O00142-3;O00142-4	'TK2	7084	-0.48834	0.04678	-0.07433	-0.09005	0.15956	-0.01527	0.00404	-0.40839	-0.4464	-0.1771	0.24707	0.2617	0.13183	0.12954	-0.01137	-0.48402	0.28742	-0.09529	-0.50898	-0.01768	-0.26363	-0.09758	0.05586	0.74351	0.22542	0.59275	0.10959	0.04359	-0.26044	0.14071	-0.10089	-0.24657	0.5075	-0.00404	0.02737	-0.198	0.29222	0.04812	-0.18792	0.49205	0.35029	0.22068	-0.38461	-0.28925	0.07596	0.23127
O00148	O00148;O00148-2	'DDX39A	10212	0.47974	-0.37903	0.53706	0.08958	0.16756	0.00152	0.37665	0.21137	0.82424	-0.0326	-0.36386	0.3756	0.04748	-0.21578	-0.19542	0.49341	0.2359	0.26629	0.31398	0.2922	-0.24079	0.23273	-0.42524	-0.45298	0.31277	0.04253	0.16405	0.24311	-0.242	-0.47144	0.73925	0.2912	-0.52821	0.65386	-0.27246	0.04381	-0.4049	-1.07447	-0.06712	-0.00395	-1.16068	-1.07747	-0.069	-0.00152	0.20653	-0.56567
O00151	O00151	'PDLIM1	9124	0.46455	-0.46208	0.56735	0.51913	0.82996	-0.05168	0.24586	-0.57327	0.58289	-0.39148	-0.6981	-0.12059	0.85502	1.44472	0.18735	0.27454	-0.14057	-0.35597	0.36924	-0.34663	-0.13654	1.31188	-0.17764	-0.08047	-0.6712	-0.28375	-0.72895	-0.39293	0.14119	0.00723	0.05363	0.12441	0.93901	0.09064	-0.18321	0.05168	-0.30796	-0.697	-0.53904	-0.44479	-0.57378	-0.83852	0.04303	0.28355	-0.77245	-0.41655
O00161	O00161;O00161-2	'SNAP23	8773	0.09555	-0.12764	-0.04951	-0.0647	-0.13077	0.05034	-0.20041	0.13873	-0.17833	-0.58181	-0.0445	0.03986	0.32108	0.08492	0.23091	0.02738	-0.15171	0.19011	-0.29057	-0.51419	-0.09262	-0.00273	-0.49274	-0.31038	0.00273	0.23429	-0.24176	0.03309	-0.05524	0.10668	0.09322	0.05529	0.0101	0.00874	-0.18371	0.03843	0.03759	-0.00874	0.08821	-0.13862	-0.23106	-0.26519	0.02647	0.08462	-0.50623	-0.24456
O00168	O00168	'FXYD1	5348	-0.22787	-0.27417	-0.70225	-0.50235	-1.23947	0.48155	-0.02126	0.48842	-1.24877	0.58231	0.53343	-0.78143	0.17859	0.02126	1.10627	-0.78829	-1.87263	-0.77435	-0.37161	0.21556	-0.824	1.08593	-1.54421	2.49365	0.58801	1.5171	1.86696	-0.1837	2.2264	2.32935	0.9575	-0.56555	-1.00708	-1.83458	0.49643	-0.40036	0.52814	1.01173	1.23117	-0.47737	0.6115	2.27786	1.25574	1.29831	1.76466	1.81202
O00170	O00170	'AIP	9049	-0.1644	0.16635	0.02489	-0.05564	-0.01864	-0.11887	-0.0625	-0.00918	0.13719	-0.1602	0.00918	0.10807	0.13912	0.04507	-0.08815	0.13943	0.02733	0.21157	-0.55964	-0.11359	0.47098	-0.432	-0.1207	-0.05096	0.11002	-0.08423	0.01577	-0.0611	-0.01029	0.21809	-0.18737	0.16214	0.55332	0.23913	0.06039	0.21019	-0.08632	0.10743	-0.1213	-0.15097	0.07403	0.23745	-0.16762	-0.20309	-0.06146	0.03964
O00178	O00178	'GTPBP1	9567	0.26749	0.30864	-0.47586	0.1302	-0.27873	0.16684	0.17611	-0.07992	0.29856	0.00672	-0.00672	0.08332	-0.05626	-0.18875	-0.4153	-0.17341	0.2466	0.02418	0.14915	-0.01673	0.26091	-0.10743	0.14983	-0.14463	-0.00269	-0.09598	0.17006	0.39249	-0.31325	0.00612	-0.01897	0.08314	-0.14756	-0.07738	-0.027	0.27853	-0.07617	-0.08472	-0.26943	-0.09136	0.11206	-0.3433	0.14508	0.21975	-0.19726	-0.0523
O00182;Q3B8N2;Q6DKI2	O00182;O00182-2;Q3B8N2;Q3B8N2-2;Q6DKI2	'LGALS9;LGALS9B;LGALS9C	284194;3965;654346	0.15416	-0.00688	0.26998	0.31272	0.21393	-0.63399	-0.27632	0.16009	0.29595	-0.63593	-0.28621	0.02444	0.57724	0.6096	-0.05129	0.24054	0.02157	0.0958	-0.70492	-0.45345	-0.24793	0.03781	-0.05365	-0.21592	0.08161	0.54369	-0.55926	-0.08199	-0.29805	0.04758	-0.02157	-0.03744	0.22927	-0.21831	-0.32752	0.13721	-0.13061	-0.32732	-0.19852	0.33527	0.00688	-0.84856	-0.18995	-0.23108	-0.3269	-0.2039
O00186	O00186	'STXBP3	6814	-0.30756	-0.47112	-0.17493	-0.03371	0.29229	-0.08565	-0.03542	0.21101	-0.08188	-0.35379	0.17714	-0.33142	0.17784	-0.23746	0.01374	-0.20556	0.32961	0.62745	-0.5092	-0.53948	-0.00659	-0.5066	0.00462	0.18866	0.69339	0.99188	-0.21804	0.06316	0.44229	0.49106	-0.24076	0.09481	-0.39961	0.11958	0.17605	0.154	0.27446	0.32021	0.07696	0.39421	-0.04638	-0.00879	0.03331	-0.01374	-0.08007	0.02314
O00192	O00192;O00192-2	'ARVCF	421	0.65044	0.24815	-0.0159	0.48227	0.04779	0.19152	0.28461	0.0159	-0.59408	-0.0217	0.32207	-0.13058	-0.09778	-0.04331	-0.08079	-0.30225	-0.18786	-0.26537	-0.35447	0.24059	0.0973	0.05081	0.68709	-0.07499	0.06027	0.30175	0.05971	0.2564	1.33177	0.79855	-0.17446	-0.22649	-0.0733	-0.53504	0.21557	0.15321	-0.25031	-0.33379	-0.03737	0.64291	0.29207	-0.23455	-0.19381	-0.15716	0.3385	0.06695
O00193	O00193	'C11orf58	10944	-0.09443	0.20506	0.28023	-0.14957	-0.01329	-0.15875	0.17722	-0.09638	0.10855	-0.08649	-0.05822	0.12431	0.01329	-0.32656	0.01573	-0.00878	-0.01116	0.51794	-1.06091	-0.02939	0.31853	-0.05739	0.55881	-0.60585	0.47929	0.51855	-0.08629	0.12591	-0.12017	-0.08342	-0.01885	0.26714	0.77711	0.35149	0.09399	0.08168	-0.29784	-0.19013	-0.08682	0.28956	0.04653	-0.29178	0.46747	-0.03742	-0.46185	-0.3849
O00194	O00194	'RAB27B	5874	0.41858	0.97554	0.06291	-0.06528	-0.48642	-0.1809	0.72465	-0.71926	-0.49169	1.0627	1.63709	-1.06219	-0.01395	1.1908	0.4495	0.38333	-0.35945	0.05838	1.20668	1.20458	-1.00498	0.15297	-1.9513	2.16666	-0.84484	-1.12362	0.16272	-1.1838	0.41171	-0.55442	-0.19828	-0.05838	0.88948	-0.08612	-0.47646	-0.0579	0.67319	0.73277	0.77751	-0.19611	1.78226	1.9861	-1.31765	-0.83742	3.09679	2.37086
O00203	O00203	'AP3B1	8546	0.00339	-0.26151	-0.00339	0.09778	-0.06931	0.09061	-0.32874	-0.12934	0.18161	-0.31521	-0.48856	-0.24496	0.16121	-0.11264	-0.00404	0.10992	0.25839	-0.18264	0.04279	-0.3353	0.18482	0.07533	-0.09604	-0.40847	-0.05026	0.00145	-0.59605	-0.4044	-0.30329	-0.29313	0.11087	0.11207	-0.03337	0.40279	0.05546	-0.11426	0.23314	0.11012	0.20687	0.01724	-0.48069	-0.42751	0.41126	0.32243	-0.67566	-0.56301
O00213	O00213;O00213-2;O00213-3;O00213-4	'APBB1	322	0.91976	0.29734	-0.29466	-0.37789	-0.04505	-0.06498	-0.0622	-0.20197	-0.46636	0.3023	0.7955	0.33458	-0.25976	0.1408	-0.17743	-0.66251	-0.13796	0.49631	-0.20352	0.35444	-0.23179	-0.32252	-0.00423	1.07224	0.37164	0.32679	0.26184	0.14929	0.00423	0.37039	0.0482	-0.32941	-0.63544	-1.25288	-0.29697	0.32409	0.04505	-0.33316	0.04762	0.09845	0.50669	0.64332	-0.39639	0.84628	0.66516	0.78696
O00217	O00217	'NDUFS8	4728	-0.28837	0.56722	0.21244	0.0124	0.00422	-0.16391	0.21152	-0.10256	-0.30921	0.56226	0.79894	0.84822	-0.10734	0.34652	-0.00602	-0.10492	-0.00916	-0.22436	0.00916	0.48742	-0.38826	-0.16447	-0.23389	1.26798	0.30885	0.36144	1.7071	-0.05753	0.07423	-0.14366	0.31843	-0.16027	0.91152	-0.00422	-0.37461	-0.12323	0.50952	0.49074	0.64731	-0.18294	0.79297	1.38312	-0.12749	-0.21982	1.17712	1.05937
O00231	O00231;O00231-2	'PSMD11	5717	0.01868	-0.142	0.14479	0.19254	0.01238	0.13277	0.16653	-0.01529	0.22693	0.10271	-0.1434	0.09642	-0.23438	-0.04724	0.03987	0.10536	0.26353	-0.05979	0.47312	-0.01085	0.14559	0.18341	-0.00934	-0.09299	-0.18937	-0.17919	0.00934	-0.01238	-0.0696	-0.12982	0.0956	-0.22393	0.01985	0.17715	0.08882	-0.36956	-0.20716	-0.19134	-0.06298	-0.18457	-0.17149	0.03322	0.14602	0.19591	0.00461	-0.34222
O00232	O00232;O00232-2	'PSMD12	5718	0.03058	-0.18468	0.11139	0.13691	0.00278	-0.00278	-0.16948	-0.00537	0.1799	0.01042	-0.25681	0.16743	-0.26186	0.27586	0.09963	0.35641	0.64856	-0.03051	0.69838	0.2279	0.23386	0.27274	0.18671	-0.15111	-0.0742	-0.12885	-0.08414	-0.04843	-0.09671	-0.19972	0.25374	-0.08262	0.0057	0.21834	0.01406	-0.13492	-0.19049	-0.18669	-0.17771	-0.0391	-0.28535	-0.52403	0.36865	0.20514	-0.51426	-0.32154
O00233	O00233;O00233-2;O00233-3	'PSMD9	5715	-0.10256	-0.21293	-0.0003	0.06127	0.19274	0.19278	-0.18606	-0.09042	0.09811	-0.34685	-0.56465	-0.1546	0.00409	0.04097	0.11236	-0.23233	-0.0026	0.12927	0.0026	-0.29794	0.01254	0.52659	0.09511	-0.48287	-0.14863	0.17373	-0.30526	-0.25781	0.07394	0.08907	0.07567	-0.02216	-0.04631	0.5545	-0.02985	0.1351	-0.21417	0.01987	-0.06538	0.0003	-0.33338	-0.33325	0.06511	0.0677	-0.33227	-0.52906
O00241-2;P78324;Q5TFQ8;Q9P1W8	O00241-2;P78324;P78324-4;Q5TFQ8;Q9P1W8;Q9P1W8-2;Q9P1W8-3;Q9P1W8-4	'SIRPA;SIRPB1;SIRPG	10326;140885;55423	-0.42033	1.20474	-0.1954	-0.07208	-0.52161	0.07208	0.19121	-0.15112	-0.61326	0.69249	1.16704	0.137	0.63858	0.36419	0.12495	-0.11962	-0.24558	0.2226	0.12541	1.22521	-0.55133	-0.15481	-0.04291	1.8697	0.49157	0.38858	1.55897	-0.13025	0.55189	0.29082	0.03853	-0.28128	-0.27713	-0.10563	-0.14096	-0.58689	0.76084	1.57327	1.35014	-0.37473	1.81585	1.87218	-0.97527	-0.45233	2.16743	1.49051
O00244	O00244	'ATOX1	475	-0.17675	0.20067	-0.23188	0.00579	-0.30403	-0.22799	0.27245	0.061	-0.57658	-0.02912	0.06767	-0.25755	0.00686	-0.12698	-0.3212	-0.40618	-0.67397	0.20915	-0.71924	0.14966	0.01164	0.37459	0.41015	-0.30046	0.11063	0.27166	-0.23767	0.29742	0.20198	0.3298	-0.1058	0.07945	-0.87524	0.49873	-0.00579	-0.16599	0.47266	0.57974	0.15571	0.30126	0.39174	-0.04512	-0.13391	-0.19941	0.01697	-0.10403
O00264	O00264	'PGRMC1	10857	0.18599	0.13803	-0.42199	-0.09222	0.39269	0.0083	0.29546	-0.09768	-0.33101	0.89373	0.52437	0.51028	-0.72407	-0.07229	-0.01387	-0.11633	-0.16243	-0.2095	0.01342	0.3134	-0.4087	0.1731	-0.41989	0.34094	-0.31883	-0.05793	-0.11988	0.18165	0.14681	0.07522	-0.51771	0.8177	0.5757	-0.53651	-0.38306	0.38656	-0.08283	-0.09214	-0.0377	0.21582	0.72327	0.42382	-0.13935	-0.0083	0.98446	0.27271
O00267	O00267;O00267-2	'SUPT5H	6829	0.05679	-0.23963	0.41192	0.03128	0.15268	0.04063	0.2995	0.00046	0.32979	-0.01459	-0.21613	-0.21787	-0.2012	-0.38143	0.09029	0.05073	0.28073	-0.0607	0.5907	0.32895	-0.17878	-0.02919	0.39331	-0.46	-0.07971	0.12984	-0.52138	-0.34561	0.00434	-0.08236	0.10872	0.00593	0.21282	0.17296	-0.00046	0.08082	-0.13847	-0.72167	-0.53529	0.04422	-0.4895	-0.15936	0.03377	-0.02345	-0.33026	-0.22418
O00273	O00273;O00273-2	'DFFA	1676	0.2348	0.11249	0.13998	0.12016	0.15577	-0.02949	0.17467	0.22999	-0.18613	-0.0245	-0.08419	-0.0357	0.18796	-0.14755	-0.01027	-0.21157	0.6271	-0.38746	-0.59326	-0.44251	0.08183	0.13615	0.15774	0.26787	0.15935	1.34328	-0.26319	-0.25654	0.16423	0.20456	-0.27667	-0.18858	-0.02542	0.18717	0.30685	-0.04346	-0.03308	-0.06607	-0.03376	0.17669	0.01027	-0.09793	0.02542	0.1795	-0.07115	-0.08892
O00291	O00291;O00291-3	'HIP1	3092	-0.06205	-0.06087	-0.00956	0.38573	0.12164	0.00896	-0.26651	0.41653	0.28344	0.09105	-0.00896	0.15899	0.16664	-0.19094	0.06413	0.11612	-0.09158	0.59994	-0.00993	0.23375	0.91633	-0.43184	0.37248	-0.43093	0.10162	-0.25793	-0.32677	0.01986	-0.17419	0.07572	-0.02102	0.17723	-0.15861	0.69688	0.13731	-0.38634	-0.68288	-0.66769	-0.68684	-0.24081	-0.40921	-0.16181	-0.01201	-0.02197	-0.56487	-0.23763
O00299	O00299	'CLIC1	1192	0.34084	-0.65434	0.46519	0.51843	-0.12954	0.0621	-1.13933	0.48127	0.62339	-0.78619	-1.98132	-0.93872	0.78167	0.36036	0.21967	0.83669	0.10789	0.57363	-0.72244	-1.3698	-0.1426	0.04422	-1.2574	-1.975	-0.40379	-0.04422	-2.0236	-1.02887	-1.26538	-0.08125	0.45554	0.11788	0.31515	-0.0621	0.41994	1.6811	-0.43857	-0.5639	-0.37247	-0.57651	-2.10767	-1.70388	0.64049	0.76104	-1.79621	-1.89233
O00303	O00303	'EIF3F	8665	0.12363	-0.10859	0.19614	0.04908	0.09453	-0.12049	-0.00378	-0.03653	0.25751	0.05268	-0.14569	0.45497	0.00378	-0.10911	-0.1043	0.33392	0.22441	0.52224	0.20207	-0.21787	0.17212	-0.09254	-0.18873	-0.3745	0.06648	-0.04836	-0.23377	0.31343	-0.24956	-0.16227	0.04836	0.16942	0.15915	0.20927	0.02033	-0.04343	-0.20978	-0.2004	-0.22875	-0.11558	-0.22862	0.10489	0.36475	0.23624	-0.44689	-0.44406
O00330	O00330;O00330-2;O00330-3	'PDHX	8050	-0.24727	1.06722	-0.31615	-0.19996	-0.12	0.09154	0.10628	-0.46228	-0.41789	0.39761	0.90945	0.15119	-0.28166	0.26731	0.14995	-0.09992	-0.2042	-0.13072	-0.08491	0.71036	-0.48266	-0.05813	0.34684	1.06947	0.4119	0.38082	1.497	0.08018	0.3252	-0.21825	0.08524	-0.5881	0.77341	-0.57743	-0.21426	-0.41276	0.47719	1.00471	0.65	-0.17709	1.22373	1.36438	-0.46765	-0.62543	1.25929	1.01947
O00399	O00399	'DCTN6	10671	0.15082	0.34192	-0.31558	-0.07758	-0.06055	-0.24789	0.01645	-0.2265	-0.42239	-0.16901	0.53028	0.0934	0.15385	-0.00353	-0.04043	-0.3232	-0.05306	-0.22487	-0.15992	0.34535	-0.1665	-0.11892	0.28579	0.43806	-0.16792	-0.0212	0.0212	0.23903	0.10989	0.14891	-0.13711	-0.31241	0.09278	0.01246	-0.29033	0.00353	-0.09738	0.11063	0.1497	-0.03065	0.51831	0.67247	-0.26503	-0.1446	0.55401	0.49872
O00401	O00401	'WASL	8976	0.0878	0.18138	0.07098	0.01462	0.00613	0.03597	-0.11524	0.16015	-0.05918	-0.07103	0.19919	-0.21758	-0.24474	-0.39925	-0.05187	0.0606	0.07005	0.10285	-0.60988	-0.31075	0.2517	0.03209	-0.1138	0.12031	-0.06754	-0.08995	0.33133	-0.21006	0.00084	0.06819	0.21935	-0.05649	-0.27327	0.17459	0.20211	-0.16573	-0.2829	-0.17066	-0.2365	0.32255	0.53595	0.29004	-0.01756	0.067	0.37296	0.18339
O00408	O00408;O00408-4	'PDE2A	5138	-0.03198	1.23117	-0.41829	-0.5255	-0.25571	-0.26346	0.40496	-0.36352	-0.36357	1.04546	1.80195	0.47016	-0.39405	1.16357	0.38265	0.36084	-0.10324	-1.03707	0.24976	1.54856	-1.00373	-0.30068	0.24537	2.0972	-0.50577	0.04385	1.38297	0.26902	1.04642	-0.6889	-0.20625	-0.84357	0.06041	-0.51901	-0.48195	0.03198	0.7214	1.06939	0.81658	-0.20847	2.34423	2.17196	-0.52844	-0.44346	2.67666	2.00054
O00410	O00410;O00410-2;O00410-3	'IPO5	3843	0.11272	0.19533	-0.08881	0.38608	-0.07303	0.12245	0.0617	0.18197	0.06688	-0.10954	0.12277	-0.03014	-0.32996	-0.2092	0.03025	-0.53673	0.07416	-0.73017	-0.1691	0.28258	0.02745	0.08545	0.51715	-0.04235	-0.02704	-0.08787	0.0355	-0.04204	-0.19783	0.00136	-0.00136	0.43349	-0.28162	-0.24929	0.07455	0.03014	-0.6057	-0.3811	-0.28162	-0.25957	0.06076	0.03935	0.24129	0.07922	-0.06271	-0.39587
O00422	O00422	'SAP18	10284	-0.00451	-0.00036	0.59904	0.32802	-0.11647	-0.02031	0.16508	0.08769	0.60529	0.02449	0.05254	0.28908	-0.02654	-0.1004	0.16295	-0.13749	0.39919	0.49057	0.34309	0.35112	0.82276	-0.06318	0.4776	-0.46681	0.68345	-0.01473	-0.41077	-0.00602	-0.2884	0.14961	-0.05665	0.65731	0.20614	0.53137	0.06034	0.00036	-0.35659	-0.44421	-0.66572	-0.12572	-0.47031	-0.76847	0.01473	0.22273	-0.75363	-0.07544
O00442	O00442;O00442-2	'RTCA	8634	-0.02222	0.1336	-0.00338	-0.09614	0.13308	0.00338	0.21722	-0.11916	-0.10892	-0.12016	-0.2236	-0.47157	0.07698	0.05394	-0.44663	0.1735	-0.01998	0.37256	0.07429	0.01339	0.22663	-0.13323	-0.38982	-0.01714	0.12707	0.09733	0.14755	-0.6609	-0.11026	-0.03279	0.135	-0.056	-0.01504	0.05399	-0.1153	0.20977	0.21872	0.19253	0.25458	0.01416	0.22135	0.21549	0.06195	-0.08664	0.22309	-0.02285
O00443	O00443	'PIK3C2A	5286	0.0736	-0.2325	-0.07401	0.12924	-0.02745	0.10703	-0.21049	0.27421	0.22158	-0.36626	-0.25207	-0.40625	0.19523	-0.12279	-0.13029	-0.34307	0.13556	0.22105	0.01533	-0.36286	0.43049	0.22082	0.05152	-0.26451	0.32886	0.07975	-0.14876	-0.15438	-0.52914	0.17952	0.59544	0.05632	-0.13624	-0.08146	0.02745	0.06733	0.31117	0.50524	0.67778	0.28861	-0.30144	-0.45094	-0.01741	0.18374	-0.1437	-0.31415
O00461	O00461	'GOLIM4	27333	0.42812	-0.4618	0.68156	0.3138	0.54707	0.45136	-0.00456	-0.10058	0.78079	-0.06397	-0.00368	0.68067	-0.06536	0.00305	0.0793	-0.19447	0.71797	-0.01622	0.25792	-0.30725	0.23413	0.38934	0.08857	-0.43118	0.11321	0.17632	-0.6224	-0.00305	-0.27738	-0.08225	0.08816	0.7161	0.01622	0.32103	-0.13752	-0.2174	0.02802	-0.5751	-0.04109	-0.09014	-0.77618	-1.01838	0.17503	0.52639	0.00277	-0.09821
O00468	O00468;O00468-2;O00468-3;O00468-4;O00468-5;O00468-6;O00468-7	'AGRN	375790	-0.24369	-0.78719	0.75223	0.17003	-0.54597	0.42416	-0.53927	-0.27633	0.50422	-0.1737	-0.63896	0.68256	1.47173	0.81061	0.21427	-0.32206	0.6099	-0.26539	0.88719	0.13162	1.29225	0.18221	0.01868	-0.31964	-0.15646	-0.5959	-0.15228	0.54336	-0.32578	0.39383	0.76652	-0.09408	0.94076	0.42628	0.95948	-0.08019	-0.33798	-0.54758	-0.56126	0.25862	-0.67902	-0.21655	0.62887	0.08019	-0.8243	-0.87768
O00471	O00471	'EXOC5	10640	0.10093	0.0052	-0.22015	0.03244	-0.02448	-0.05552	-0.15319	0.09907	-0.22432	-0.01406	0.10041	0.28841	-0.11207	0.09106	0.02371	0.07726	-0.07036	-0.01166	0.09161	0.44987	-0.03334	-0.06044	0.46248	0.07699	-0.06204	-0.16493	-0.097	0.15935	-0.01802	0.12902	-0.00535	0.0909	0.27648	-0.15457	-0.1619	-0.20901	-0.0052	-0.18545	0.05288	0.05726	0.17864	0.3563	-0.36052	-0.14436	0.38238	0.19209
O00478	O00478;O00478-2	'BTN3A3	10384	0.03793	0.43922	-0.32557	0.02507	-0.68403	-0.25849	-0.13365	-0.21844	0.19186	-0.48462	0.2536	-0.28139	0.06593	-0.02507	0.17142	-0.04476	0.70284	-0.3529	-0.46152	0.08059	-0.26322	-0.24254	-0.01853	0.10845	0.448	0.61106	0.01853	0.60545	0.33061	0.22679	0.07178	-0.0686	-0.3932	-0.51226	-0.18751	-0.53659	-0.05817	0.39161	0.50401	0.17311	-0.15251	-0.55748	0.35114	0.32769	0.11674	-0.24734
O00479	O00479	'HMGN4	10473	-0.08179	0.22888	-0.38954	-0.0018	-0.51045	0.22764	-0.10787	0.55943	0.0018	-0.44176	0.39821	0.24774	0.31438	-1.28803	0.28233	-0.71428	-0.78412	0.54827	-0.90493	-0.37434	0.74707	0.39562	0.66453	-1.15288	1.28096	0.51466	-0.65793	0.46823	0.23947	0.26155	-0.16451	0.17537	1.51679	0.89425	0.18634	-0.7888	-0.79277	-0.61837	-0.69044	0.24574	0.29175	-0.939	-0.10597	-0.04012	-0.63293	-0.8976
O00483	O00483	'NDUFA4	4697	-0.26808	0.77093	-0.41261	-0.01704	-0.47467	-0.40417	0.25843	-0.56093	-0.81015	0.62695	0.81377	0.69763	0.01704	0.13232	-0.09448	-0.27941	-0.31287	0.35928	-1.05303	0.96111	0.31007	-0.29769	-0.04632	1.76446	0.48625	0.32096	1.87604	0.16125	0.49384	-0.05034	0.01613	-0.01613	-0.27771	0.01709	-0.64423	-0.82857	0.79468	0.91179	0.75109	-0.57977	1.0105	1.49401	-0.215	-0.70822	1.32177	1.2276
O00487	O00487	'PSMD14	10213	0.03488	-0.13422	-0.05263	-0.05705	0.10917	0.14101	0.30681	0.04222	-0.01169	0.17955	-0.0293	-0.36367	-0.13186	-0.05519	0.197	0.13939	0.26686	-0.14777	0.44576	-0.12853	0.06158	-0.00877	0.03783	0.2619	-0.1359	-0.14432	-0.48511	0.1551	0.0011	-0.07475	0.0383	-0.20299	-0.17064	0.16447	-0.03673	0.01169	0.02535	-0.13359	0.12634	-0.04714	-0.04667	-0.10551	0.04535	0.14975	0.60559	-0.01814
O00505	O00505	'KPNA3	3839	0.1237	-0.00378	-0.00723	0.28026	0.1858	0.10849	-0.2847	-0.10752	0.29239	-0.0991	0.0198	0.10966	-0.09954	-0.06051	0.00378	-0.46443	0.05477	-0.36375	-0.26589	0.20117	0.01678	-0.23603	0.42263	0.02821	0.16567	0.04149	-0.18256	0.05105	-0.46878	-0.18485	0.16935	-0.44726	-0.27119	-0.57415	-0.07909	0.01318	-0.34686	-0.37031	-0.373	0.13059	0.13939	-0.00522	0.05087	0.14931	0.04071	-0.1967
O00533	O00533;O00533-2	'CHL1	10752	-0.50014	0.19878	-0.76597	-0.37066	-0.73176	-0.06726	-0.6242	0.43824	-1.95068	0.03243	0.91611	-1.00569	0.58651	-0.03243	-0.21304	-0.43892	-0.10803	-0.66235	-0.55058	0.49119	-0.68112	-0.02158	-0.00405	0.66949	0.00405	0.13928	0.26025	0.5862	0.86112	0.43244	0.60416	-0.30013	-0.65167	1.00019	0.1001	-0.18366	0.7516	0.76784	0.81828	-0.09508	0.47214	0.93689	0.04991	0.12446	1.18939	0.73622
O00534	O00534;O00534-2;O00534-3;O00534-4	'VWA5A	4013	0.10614	-0.39228	-0.22048	0.02283	0.11178	-0.42187	-0.50347	0.51984	-0.59017	-0.48307	-0.15648	0.22597	0.17331	-0.22299	-0.02283	-0.24406	-0.68978	-0.00705	-0.55876	0.05218	-0.05855	0.4107	0.60695	-0.49938	-0.42251	-0.27041	-0.81892	0.75215	0.2231	0.64773	0.03283	0.03317	0.40049	-0.37241	0.19511	0.5092	-0.18883	-0.11026	0.02742	0.55751	-0.46104	-0.72518	0.31784	0.60514	-0.3095	-0.51695
O00541	O00541;O00541-2	'PES1	23481	0.03945	0.00726	0.03425	0.10418	-0.31371	0.18277	-0.05093	-0.00726	0.51037	-0.02408	-0.35573	0.081	0.25798	-0.32737	0.52028	0.30596	0.08762	0.17581	0.08216	-0.05498	0.25702	-0.3448	0.05071	-0.88273	0.03319	-0.06396	-0.70026	-0.08729	-0.03319	-0.24766	-0.20957	0.24422	0.04698	0.36619	0.21383	0.15849	-0.61263	-0.18268	-0.52918	-0.50854	-0.32767	-0.42599	0.40239	0.15217	-0.85377	-0.80495
O00562	O00562;O00562-2	'PITPNM1	9600	-1.01266	0.13792	0.29301	-0.03065	-0.04435	-0.45907	-0.43957	-0.32097	0.30846	0.16025	0.26646	0.03094	0.29482	-0.30952	-0.12993	0.18659	-0.10208	-0.11628	-0.39748	-0.01556	-0.07005	-0.19311	-0.24469	0.27591	-0.24301	-0.3073	0.64707	0.69776	-0.14071	-0.03927	0.26157	0.08194	0.83703	-0.44026	-0.2794	-0.07711	0.12678	-0.02269	0.02269	-0.3183	0.23471	0.70297	0.01629	0.46278	0.40407	0.64565
O00566	O00566	'MPHOSPH10	10199	0.23842	-0.32584	-0.05581	-0.06254	-0.14171	0.1571	0.29441	0.16148	0.13228	-0.26146	-0.21684	0.08616	-0.20636	-0.26977	0.10741	0.59625	-0.09593	-0.00468	0.01381	0.44027	-0.08502	0.08809	0.21543	0.19807	0.00598	-0.12538	-0.39143	0.13409	-0.25906	-0.3227	-0.16241	-0.2333	0.40796	-0.05319	-0.38238	0.05319	-0.63432	-1.12557	-0.4188	0.26497	0.52013	-0.77852	0.21843	0.18703	-0.55819	-0.61159
O00567	O00567	'NOP56	10528	-0.09944	-0.07029	0.09155	-0.02948	-0.50493	0.0562	0.39657	0.15497	0.17785	0.04553	-0.34895	0.21056	0.04134	-0.50257	0.2862	0.3	0.01327	0.1231	0.41065	-0.0718	0.414	-0.01327	0.39128	-0.37834	-0.03096	-0.09929	0.41077	0.02948	0.06514	-0.10985	0.10739	0.09764	-0.09175	0.97391	0.26757	0.35221	-0.55826	-0.45585	-0.61209	-0.37259	-0.20069	-0.3788	0.23027	-0.12288	-0.50238	-0.57937
O00571;Q9NQI0	O00571;O00571-2;Q9NQI0;Q9NQI0-2;Q9NQI0-3;Q9NQI0-4	'DDX3X;DDX4	1654;54514	0.19509	0.02534	0.00791	0.24401	0.2917	0.14406	0.00276	0.30533	0.25229	-0.06997	-0.40537	-0.07763	0.4325	-0.24024	-0.49637	-0.08173	0.25268	-0.02233	0.34825	-0.02878	0.46296	-0.09948	-0.07172	-0.36241	0.49907	0.29555	-0.01182	-0.11386	0.01182	-0.01372	0.26699	0.25089	0.13164	0.45583	-0.00276	-0.04907	-0.50945	-0.34573	-0.61132	0.08245	-0.39029	-0.27641	0.22011	0.05984	-0.84849	-0.85298
O00584	O00584;O00584-2	'RNASET2	8635	0.36042	0.04146	-0.1267	0.32194	0.63187	-0.28144	-0.12705	0.4486	0.05105	-0.31442	-0.72394	0.02642	0.68394	0.25035	-0.29036	-0.53152	-0.30931	0.50555	-0.83983	-0.18754	0.0532	0.05757	0.61882	-0.51505	-0.03575	0.0495	-0.57457	-0.02642	0.2242	0.00941	0.3288	0.21297	-0.45252	0.07385	-0.05611	0.06729	-0.46158	-0.60023	-0.33169	0.79217	-0.25718	-0.60916	-0.54186	-0.09146	-0.75119	-0.70894
O00592	O00592;O00592-2	'PODXL	5420	0.24594	-0.22961	0.3953	0.63639	0.16374	-0.26268	0.21336	0.35192	0.0631	-0.13098	-0.35465	0.02712	0.53037	0.11461	-0.45251	-0.97558	-0.48207	0.1494	-0.14223	0.22469	0.58866	0.18868	-0.59154	-0.22077	-0.58752	-0.5221	0.10059	-0.02712	-0.84623	-0.25864	0.1889	0.39687	-1.26378	-0.75387	0.96673	0.1158	-0.59976	-0.96381	-0.85334	-0.47761	-0.70709	-0.75595	0.01631	-0.17502	-0.90354	-0.59297
O00625	O00625	'PIR	8544	0.50227	0.3419	-0.61898	-0.94145	0.91906	-0.10388	-0.49243	0.13246	0.30901	-0.05954	-0.5234	-1.23773	-0.14037	0.2439	0.05954	-0.71667	-0.36769	-0.09145	-0.44174	-1.12917	-0.40663	0.37918	-0.90468	-0.02124	0.33672	0.61817	0.05299	0.38449	1.31815	1.34011	-0.7091	0.31846	0.02124	-1.19875	0.29101	-0.11758	1.37461	0.95914	1.25911	-1.13694	-0.27148	0.32679	0.44615	0.81596	-0.32952	0.29472
O00629	O00629	'KPNA4	3840	-0.06226	-0.55849	0.01114	0.17661	0.03594	0.14901	-0.00528	0.14205	0.10326	-0.24447	-0.10507	-0.30994	-0.41309	-0.23881	0.07052	0.2221	-0.057	0.01373	-0.3555	0.00903	0.03086	-0.09702	0.1999	-0.32087	-0.02398	-0.05761	-0.49096	0.08052	0.46522	0.06568	-0.00903	0.02723	-0.22727	-0.35551	-0.02502	0.00528	-0.05487	-0.42703	0.10981	0.25954	-0.51011	-0.39121	0.40691	0.10509	0.0723	0.00068
O00743	O00743;O00743-2;O00743-3	'PPP6C	5537	-0.27369	0.36968	0.02839	0.22439	-0.19557	-0.1273	-0.00617	-0.24899	0.08961	0.01628	-0.06106	0.32253	0.22527	-0.04179	-0.21921	1.66715	0.19841	-0.25182	-0.12002	-0.05467	-0.32686	-0.33699	0.064	0.20476	-0.54119	0.05467	-0.15966	0.00913	1.37617	-0.50921	-0.15691	-0.45304	-0.20958	0.1316	0.00617	0.0724	-0.14596	0.42889	-0.22111	-0.32589	0.72253	-0.01558	1.7505	-0.36684	0.0199	0.00978
O00754	O00754;O00754-2	'MAN2B1	4125	0.20223	-0.51163	-0.04965	0.04804	0.03734	0.00444	-0.43816	0.15805	-0.00132	-0.44713	-0.70706	-0.42477	0.65574	0.05611	-0.13713	0.37746	0.10276	0.29164	0.19004	-0.31175	-0.25082	0.66409	-0.44999	-0.16384	-0.29786	-0.49268	-0.64647	-0.46965	-0.10276	1.74025	0.42204	0.15216	-0.59484	0.15372	0.00132	0.64768	-0.48122	-0.56824	-0.51445	0.28879	-0.63852	-0.81826	0.51517	0.68155	-0.7368	-0.82563
O00764	O00764;O00764-2;O00764-3	'PDXK	105372824;8566	0.01328	0.63923	-0.33833	-0.1065	-0.10995	0.01264	-0.40768	0.01798	-0.41755	0.27629	0.76985	-0.3801	-0.03464	0.24943	-0.03899	-0.00984	-0.0634	-0.60952	-0.53892	0.49796	-0.40926	0.02366	0.24317	1.52762	-0.17744	0.29462	0.94834	0.57136	0.86404	0.00603	-0.29573	-0.51416	-0.00603	-0.01264	0.13125	-0.30927	0.14376	0.4507	0.28557	-0.49153	0.89883	1.14211	-0.45056	-0.67236	1.01817	0.86475
O14495	O14495	'PLPP3	8613	-0.65294	-0.06831	-0.38132	0.83558	-0.59884	0.27368	0.11423	-0.29903	-0.02172	0.13656	0.46073	-0.7253	0.05325	-0.48527	-0.21088	-0.85974	-0.0327	1.16814	-0.05533	0.0327	-0.24862	-0.31205	0.41267	0.57891	0.31615	0.29532	0.55421	0.06248	1.77155	0.63833	0.04641	-0.65451	-0.46162	-1.17332	0.02172	-0.73505	1.42888	1.2381	1.51684	0.3167	0.70034	0.65397	-0.51254	-0.1521	0.8035	0.39146
O14523	O14523;O14523-2	'C2CD2L	9854	-0.01747	0.64101	-0.14148	-0.25999	-0.18133	0.04174	0.30046	-0.30065	-0.52134	0.44757	0.99544	-0.12327	-0.13761	0.73856	-0.09397	0.00986	-0.33062	-0.3488	0.42424	0.37805	-0.28085	0.07426	-0.19736	1.79693	0.08221	-0.10047	0.81579	0.40246	0.1342	-0.00986	-0.1831	-0.43156	0.96762	-0.53557	-0.05716	0.21203	0.48467	0.40467	0.44228	-0.09215	1.06427	1.32914	-0.61584	-0.03109	1.46688	1.73158
O14525	O14525;O14525-2;O14525-3	'ASTN1	460	-0.61293	0.26967	-0.4633	-0.59349	-0.1763	-0.01962	-0.25005	0.03733	-0.72459	0.39744	0.58569	0.19356	-0.14131	0.2077	-0.33538	0.02822	-0.17669	0.29668	-0.53469	0.89574	0.38135	-0.85382	-0.42686	0.64572	0.43084	-0.02822	0.67772	0.25011	0.43363	-0.05797	-0.33863	-0.47171	-0.71711	0.54292	-0.05952	-0.2464	0.80173	0.55714	0.41456	0.01962	0.8243	0.68026	-0.39508	-0.87434	0.88877	0.7266
O14531	O14531	'DPYSL4	10570	-0.11812	0.24387	-0.49205	-0.35863	0.00756	-0.33983	0.43958	0.0864	-0.95901	0.34091	0.414	0.19074	-0.46888	0.07998	-0.30206	-0.20492	-0.16234	-0.52023	-0.0185	0.90897	-0.26516	-0.29803	0.51617	0.83836	-0.54769	-0.40047	0.71087	0.21812	0.73149	0.2584	-0.21504	-0.47354	0.03366	-0.32132	-0.14379	0.11326	-0.00756	-0.0687	0.01136	0.0619	0.48682	0.81715	-0.46772	-0.60389	0.93826	0.66959
O14548	O14548	'COX7A2L	9167	-0.35126	0.95363	-0.50136	-0.04085	-0.39376	-0.14069	0.13026	-0.9183	-1.07222	0.94997	0.73808	0.36003	-0.11268	0.65952	0.04795	0.09806	-0.28273	-0.22696	0.0756	1.0281	-0.37189	0.07643	-0.07373	1.38245	-0.23646	-0.24977	1.61121	0.04085	0.36393	-0.12015	0.01025	-0.40934	0.04342	0.23882	-0.41475	-0.57698	0.93544	1.45879	1.31288	-0.07068	1.41044	1.58575	-0.41658	-0.79587	1.63785	1.11561
O14558	O14558	'HSPB6	126393	-0.26058	-1.02875	-0.23248	-0.15978	1.248	0.40868	-0.83274	0.24081	-0.36527	-0.43191	-0.97592	-1.34135	0.27754	0.43305	0.8442	0.06132	0.12734	0.22197	-0.47897	-0.36099	-0.4079	0.52723	-0.34132	-0.06132	-0.12271	0.41486	-0.12625	-0.95997	0.16794	0.68219	0.45097	0.36754	-0.6518	-1.29561	0.30855	0.02532	0.38059	-0.02532	0.30221	0.23519	-0.65113	-0.19676	0.58304	1.053	-0.93072	-0.43104
O14561	O14561	'NDUFAB1	4706	-0.30862	0.19572	-0.1044	-0.01064	-0.13382	0.01064	0.1352	-0.2684	-0.38705	0.2399	0.75393	0.48278	-0.47983	0.11069	0.22462	0.07992	-0.19841	-0.1469	-0.58228	0.49564	-0.15019	-0.19608	-0.08069	1.06786	0.28	0.25516	1.15907	0.05267	0.10709	-0.04127	-0.14256	-0.10673	0.98899	-0.5558	-0.29073	-0.17551	0.42458	0.5653	0.64835	-0.02843	0.68723	1.00477	0.03813	-0.10981	0.87264	0.72813
O14562	O14562	'UBFD1	56061	-0.2919	-0.627	0.09114	0.0756	0.32547	-0.23785	-0.00197	0.13435	0.01444	0.2065	-0.33002	-0.17629	0.14591	-0.11122	0.00197	-0.15985	0.00237	0.31182	-0.47896	0.28216	0.39692	-0.05191	-0.02595	-0.44506	0.31341	-0.13918	-0.33566	-0.44246	-0.00237	-0.02484	0.08684	0.38755	0.08696	0.21333	-0.24769	-0.30981	0.0105	0.06685	-0.09081	0.08551	-0.21398	-0.1588	0.6699	0.02528	-0.33164	-0.40341
O14576	O14576;O14576-2;O14576-3	'DYNC1I1	1780	-0.20468	1.15101	-1.16228	-0.6412	-0.20096	-0.37337	0.30681	-0.53763	-1.94857	0.74024	1.02657	0.01277	-0.22499	0.87044	-0.01277	0.21442	-0.0076	-0.62857	-0.66668	1.26698	-0.65126	-0.53815	0.29267	1.73763	0.01563	0.0076	1.76166	0.68023	0.7781	0.3692	-0.33078	-0.44361	-0.1654	-0.7922	-0.58824	0.19236	0.45263	0.95988	0.80909	-0.48027	1.67412	1.7065	-0.28703	-0.42847	2.36885	1.59364
O14579	O14579;O14579-2;O14579-3	'COPE	11316	0.14223	-0.00136	0.05777	-0.06392	0.17049	0.2296	-0.10102	0.00136	0.28129	-0.04005	-0.10381	0.01134	0.09317	0.09446	0.03252	-0.0532	0.18762	0.30707	0.17369	-0.16168	0.32712	0.29931	-0.18378	-0.48769	0.07852	0.22571	0.01142	-0.02092	-0.39851	-0.01142	0.83423	0.36409	-0.02969	0.13575	-0.09348	-0.06449	-0.0964	-0.17802	-0.10211	0.07038	-0.16377	-0.29127	-0.13977	0.01454	-0.28547	-0.254
O14594	O14594	'NCAN	1463	-0.3044	0.74474	1.02728	0.66027	-0.02293	0.76883	-0.61634	-0.89333	-1.00659	0.64377	1.95313	0.94778	0.38198	-0.04562	-0.09335	-0.2951	-0.05763	-0.63378	0.12158	1.82159	-0.63498	-0.13702	2.01389	1.26573	0.48288	0.35376	1.47907	1.17259	1.44005	0.05228	-0.05228	-0.54724	-0.22762	-1.65748	-0.01453	0.00782	0.04924	0.04323	-0.53119	-0.00782	0.97186	0.97383	-0.57079	-0.95891	1.10531	0.81597
O14617	O14617;O14617-2;O14617-3;O14617-4;O14617-5	'AP3D1	8943	0.07914	0.19586	-0.15721	0.00167	-0.17669	0.03662	-0.12889	-0.04844	-0.13818	0.28934	0.20808	0.09316	-0.28092	0.1296	-0.00167	0.15454	0.2508	-0.04139	-0.12635	0.32342	0.29775	-0.09281	-0.38179	0.71146	0.19883	-0.055	0.41101	-0.03209	-0.10737	-0.03336	-0.07189	0.28717	-0.42185	-0.10222	-0.14877	-0.24161	0.11694	0.2521	0.31559	-0.36171	0.46339	0.82052	0.26479	0.04354	0.74275	0.52686
O14618	O14618	'CCS	9973	0.17253	-0.4425	0.00323	-0.07436	-0.17728	0.21647	-0.00578	0.2652	-0.15816	0.10124	0.16195	0.37137	-0.1871	-0.14363	0.1654	-0.06229	0.32531	0.15934	0.65424	-0.52628	-0.25769	0.22156	0.14117	0.18313	-0.35742	-0.02257	-0.10761	0.45172	-0.1514	0.07168	-0.1418	-0.25712	0.04772	0.08054	0.24543	0.35468	-0.01108	-0.12196	-0.03113	-0.19597	-0.29122	0.6522	-0.43636	-0.00323	-0.0624	-0.07801
O14639	O14639;O14639-2	'ABLIM1	3983	-0.25608	0.60565	-0.58351	-0.38309	-0.30604	-0.07581	-0.15649	-0.07074	-1.10239	0.07074	0.24649	-0.77898	0.35499	0.15374	-0.26427	-0.22352	-0.14689	-0.10525	-0.72794	0.18929	-0.35565	-0.48843	1.04492	0.58156	-0.29903	0.00598	0.55316	0.35753	0.94248	0.7465	-0.00598	-0.38278	0.04923	0.54408	0.2676	0.37612	0.26506	0.78559	0.34081	-0.11138	0.78633	0.49477	-0.43618	-0.44613	0.4811	0.38615
O14672	O14672	'ADAM10	102	-0.01628	0.02699	0.09751	-0.16452	-0.07706	0.06481	-0.10044	0.00145	-0.03594	0.00741	0.54989	-0.1344	0.48256	0.10459	-0.15506	-0.08924	-0.31449	0.36969	-0.37038	0.12905	-0.07346	-0.29798	0.07378	-0.07911	0.08563	-0.19847	0.32893	0.37514	0.0918	0.81628	0.00149	0.3987	-0.12959	-0.00145	-0.17673	0.13727	-0.19334	0.35766	-0.32501	0.00688	-0.08503	0.71489	-0.3001	-0.28768	-0.04206	0.47398
O14737	O14737	'PDCD5	9141	-0.52112	-0.02107	0.26588	-0.10213	0.4572	0.06204	-0.00535	-0.03111	-0.08445	0.02883	0.00535	-0.26851	0.29958	-0.13561	-0.24778	0.09141	-0.04568	-0.30496	-0.81093	-0.005	0.10839	-0.11913	0.06683	-0.06752	-0.17437	-0.28267	0.1594	-0.23956	0.05249	0.01082	0.1432	0.18139	-0.08363	0.31363	0.09019	0.05511	-0.1077	0.16759	0.04344	-0.03151	0.33629	0.13586	-0.41453	-0.4804	0.38857	0.29274
O14744	O14744;O14744-2	'PRMT5	10419	-0.26235	-0.3692	0.38175	0.52764	-0.00127	0.1107	-0.03665	0.36027	0.34249	0.03438	-0.20941	0.26293	0.04937	-0.15145	-0.0197	-0.07342	0.33228	0.29102	0.62514	-0.16443	0.47372	0.26061	0.40733	-0.31772	0.01199	-0.04203	-0.29356	0.04976	0.34152	-0.0726	0.02085	0.04409	-0.31544	0.35878	0.49878	0.00127	-0.09012	-0.1085	-0.04366	-0.65338	-0.62857	-0.11777	-0.07462	-0.15584	-0.27469	-0.42161
O14745	O14745	'SLC9A3R1	9368	-0.11614	0.30625	-0.33442	-0.40365	0.185	-0.32889	-0.53989	-0.41014	-0.88917	0.12726	0.81173	-0.10823	0.20901	0.32051	0.1671	-0.35976	-0.33807	-0.87981	-1.22769	0.01738	-1.10209	-0.78927	0.34849	0.4417	0.32976	0.75242	0.59972	0.21611	2.01576	0.72644	-0.82677	0.21299	-0.12133	-1.03772	0.10823	0.55414	-0.26829	-0.20762	-0.26124	0.23737	1.05972	0.79879	-0.49716	-0.62711	0.57541	0.62603
O14773	O14773;O14773-2	'TPP1	1200	0.20848	-0.66186	-0.36931	-0.28171	0.11941	-0.23496	-0.54311	0.24573	-0.41918	-0.24979	0.45343	-0.13183	0.23963	0.18082	0.11656	-0.06705	-0.22979	0.80175	-0.44224	-0.35397	0.47934	0.4825	-0.17684	-0.2825	0.38613	0.70938	-0.11273	0.92673	-0.72299	0.56676	0.11686	-0.07236	0.06705	-0.34365	0.09375	-0.28796	0.05859	-0.16212	0.04208	-0.04208	-1.16971	-0.29585	1.02155	1.24812	-0.66175	-0.13855
O14775	O14775;O14775-2;O14775-3	'GNB5	10681	-0.32052	0.68611	-0.1627	-0.23439	-0.23285	-0.23672	0.03555	0.03175	-0.10727	1.10772	0.56741	-0.19045	-0.20366	0.52572	-0.03175	0.13055	-0.50236	-0.04741	0.29767	0.29252	0.19789	-0.00711	-0.09012	1.17118	-0.01953	-0.42572	1.7514	0.14904	0.48045	0.32884	0.44406	-0.0969	-0.5122	0.12028	0.15575	-0.18735	0.56708	0.76089	0.83895	-0.4433	1.16929	1.79512	-0.33278	-0.12827	1.4486	0.97936
O14776;Q5VWI1	O14776;O14776-2;Q5VWI1	'TCERG1;TCERG1L	10915;256536	-0.00137	0.06344	0.363	0.04632	-0.12005	-0.09879	0.47373	0.07403	0.36794	-0.02645	-0.12908	0.49398	-0.10506	-0.17047	0.08428	0.41847	0.56866	0.41431	-0.09648	-0.04679	0.559	-0.07939	0.0415	-0.14507	0.53422	0.27634	-0.30808	0.03805	-0.13085	5e-05	-0.06732	0.43627	-0.12821	0.66799	0.02344	-0.14057	-0.62798	-0.60333	-0.78905	0.0565	-0.42936	-0.42023	0.16893	0.00137	-0.87631	-0.46794
O14787	O14787;O14787-2	'TNPO2	30000	-0.15711	-0.20797	0.34444	0.17041	0.16241	0.0111	-0.19602	0.0244	0.09595	-0.30906	0.2042	0.02045	-0.22755	-0.44908	0.33882	-0.79648	0.28357	0.17977	0.17836	-0.22555	-0.05587	0.18446	0.01747	0.25121	0.07446	0.08342	0.37153	-0.07624	-0.5182	-0.35306	0.33116	-0.20537	-0.24999	-0.18092	0.1328	-0.35323	-0.0111	0.12892	0.24179	-0.27398	-0.1145	0.33917	-0.01747	0.07169	0.15462	0.13456
O14807	O14807;O14807-2	'MRAS	22808	-0.3087	0.50943	-0.38143	0.21396	-0.03219	-0.17186	-0.30876	-0.53703	-0.92847	0.41832	0.61932	-0.11781	0.31965	0.04126	0.03219	-0.02833	-0.20939	-0.13651	0.37599	0.45522	-0.48913	-0.26629	0.30828	1.10474	-0.14454	-0.02682	0.8077	0.16903	0.93872	0.62102	0.3305	-0.56687	-0.19839	-0.3042	0.28148	-0.08069	2.49729	3.1107	2.44001	-0.45449	0.92329	0.79096	-0.12431	-0.89338	1.07789	0.71902
O14810	O14810	'CPLX1	10815	-0.63617	1.07917	-0.45133	-0.03397	-0.84089	0.03397	0.14114	-1.47863	-0.99715	1.47069	1.52332	1.54382	-0.46818	0.76435	0.10211	0.09181	-0.47477	-0.74728	-0.34026	2.06847	-0.8766	-0.40347	-0.07956	2.41843	0.43201	0.07956	2.88793	0.35084	0.85493	0.10257	-0.30566	-0.78094	-0.32734	-1.34867	-0.80125	-0.90868	0.99312	1.65123	1.66318	-1.27297	1.55356	2.10336	-1.25128	-2.03215	1.64056	1.48112
O14818	O14818;O14818-2;O14818-4	'PSMA7	5688	-0.12288	-0.07405	0.07405	0.26907	-0.10069	0.07503	0.16363	0.11096	0.27584	-0.23129	-0.13108	0.4041	0.09238	0.21524	0.07673	-0.08808	0.03953	0.10155	-0.13454	-0.10206	0.13721	0.59082	-0.03953	-0.36549	-0.22795	-0.15263	0.08229	-0.1315	-0.26934	-0.33092	0.64062	0.17402	0.15324	0.50746	0.16354	-0.30102	-0.11649	-0.07957	-0.0747	-0.38065	-0.2749	-0.18429	0.0481	0.19877	-0.06554	-0.26134
O14828	O14828;O14828-2	'SCAMP3	10067	0.03409	0.09889	-0.16432	-0.22915	0.00457	-0.05819	-0.15753	-0.20159	0.08941	-0.11044	0.15828	-0.13237	0.27577	-0.00191	0.13682	-0.02451	-0.19167	0.35823	0.22535	-0.08861	0.02226	0.29626	-0.4527	-0.04788	0.32061	0.01503	0.48646	-0.11114	-0.33977	0.1251	0.34303	0.18753	-0.01503	-0.2462	-0.23553	-0.07677	0.18353	0.23284	0.14238	-0.23781	0.1202	0.14296	0.03574	0.28615	0.33268	0.32732
O14841	O14841	'OPLAH	26873	0.00613	-0.02502	-0.32231	0.1543	0.00211	-0.00211	-0.42215	-0.47883	-0.20823	-0.03262	0.15102	-0.35171	0.26892	0.0722	0.10277	-0.09099	0.16202	-0.28297	-0.11091	-0.14141	-0.12185	0.38229	-0.4281	0.0449	-0.20846	0.13013	0.22202	-0.36685	0.3652	0.35467	0.0015	-0.3862	0.11957	0.56825	-0.46892	0.17826	0.42112	0.09493	0.40897	-0.14975	-0.27389	0.45417	0.26649	-0.16794	0.06411	0.13202
O14874	O14874	'BCKDK	10295	-0.0252	-0.15758	-0.13367	-0.00858	0.00976	0.11339	-0.33649	0.57674	-0.44916	0.00858	-0.06916	-0.49533	-0.28497	-0.1719	-0.01676	0.18827	0.06351	-0.04902	-0.22631	-0.14385	-0.0291	-0.19283	-0.10014	0.00608	0.10069	-0.00608	0.19895	0.34761	-0.1281	-0.32649	0.07047	0.11797	0.22597	-0.83877	-0.04208	0.14251	0.14901	0.08016	0.31941	0.02332	0.26424	0.31341	-0.32572	0.07874	0.32979	-0.05382
O14879	O14879	'IFIT3	3437	-0.31587	0.97195	-0.36404	0.1187	0.15787	-0.02055	-0.12302	-0.5037	0.11243	-0.67669	0.14825	-0.22915	-0.36685	0.39191	-0.49532	0.32614	0.25809	-0.02865	-0.26555	-0.20354	-0.41937	-0.28439	1.1405	-0.34099	0.81324	1.45592	0.13171	0.02055	0.6261	0.29777	-0.21251	-0.10698	-0.35402	-0.34448	-0.20658	0.93389	0.13985	0.11746	0.44425	0.31873	-0.04594	-0.86248	-0.3917	-0.54576	-0.2694	-0.61038
O14880	O14880	'MGST3	4259	-0.23469	1.23352	-0.28486	-0.128	-0.17824	0.06789	0.75384	-0.16693	-0.64167	0.71595	1.43324	-0.02164	-0.51202	0.45945	0.50049	0.07443	-0.5169	-0.85434	-0.98692	0.96106	-0.73498	0.05991	-0.33862	1.24842	0.18995	0.29727	1.56969	0.02164	0.55501	-0.05991	-0.62282	-0.4933	0.95465	-0.32688	-0.05119	-0.16813	1.37716	1.34686	1.37464	-0.26262	1.8454	1.3249	-0.35364	-0.34202	1.88627	1.63259
O14908	O14908;O14908-2	'GIPC1	10755	0.02048	-0.08096	-0.21544	-0.33749	0.20385	0.06055	-0.25183	-0.15322	-0.09511	-0.16226	0.21418	-0.41564	0.31289	0.0562	-0.30829	-0.37638	-0.097	0.39041	-0.34282	0.01263	-0.03606	-0.40739	-0.2401	0.18253	-0.03295	0.07509	0.08762	0.06484	-0.36638	0.00127	0.28255	-0.32051	-0.91814	0.26166	-0.16341	-0.02048	-0.08038	0.20799	0.17506	-0.12777	0.02425	0.04341	-0.00127	0.03933	0.11928	0.05885
O14910	O14910	'LIN7A	8825	-0.04725	0.89898	-1.32708	-1.29769	-0.25569	0.51884	-0.33604	-0.17585	-0.69333	0.38258	1.09857	-0.90627	0.37839	0.20036	-0.13091	-0.1295	0.20795	0.33252	-0.65445	0.1225	-0.47617	-0.34168	-0.3199	0.66857	0.18983	-0.14236	1.04264	0.51853	1.09632	0.29672	-0.19954	-0.16493	-0.22235	0.68227	0.01296	0.28657	-0.04134	0.75736	0.69263	-0.90985	1.06841	1.0816	-0.58046	-0.44631	1.29923	0.86827
O14920	O14920;O14920-2;O14920-3;O14920-4	'IKBKB	3551	0.37538	-0.16316	0.0497	0.2714	0.28658	-0.08724	-0.04165	0.22555	-0.03056	-0.35084	-0.54776	0.28855	0.03056	-0.29772	-0.33461	-0.19217	-0.09169	-0.36273	0.23385	-0.22742	-0.04125	0.21051	-0.00172	-0.30107	-0.00978	0.14217	0.15202	0.15596	-0.14107	-0.06732	0.15373	0.1088	-0.27557	-0.04199	0.20085	0.08119	-0.27627	-0.22337	-0.11704	0.39174	-0.231	-0.47227	0.00172	0.06156	-0.5175	-0.73432
O14924	O14924;O14924-2;O14924-3;O14924-4;O14924-5;O14924-6	'RGS12	6002	0.2272	0.22785	0.18362	0.27957	-0.37557	0.02253	-0.24473	-0.10588	0.30838	0.18452	0.18277	-0.15054	-0.34994	0.21982	-0.25454	-0.1433	0.13437	-0.11653	-0.0991	0.36373	0.69029	-0.52329	-0.0713	0.45905	0.16639	0.31898	0.30769	0.27709	0.36892	-0.01042	0.01042	-0.32033	-0.35811	-0.12211	-0.04399	-0.10028	-0.02253	0.19699	0.50366	-0.09005	0.65232	0.36354	-0.06102	-0.4771	0.78584	0.36544
O14949	O14949	'UQCRQ	27089	-0.05648	0.51248	-0.41876	-0.22705	-0.28757	-0.43226	0.22507	0.04456	-0.90297	0.36581	0.21345	0.29956	-0.03976	0.03976	-0.17742	-0.30963	0.39033	-0.33922	-0.26409	0.54688	0.0325	-0.35238	-0.07913	1.3867	0.27029	0.40977	1.4095	0.14922	0.3011	-0.10248	-0.0325	-0.16701	0.62803	0.09671	-0.11435	-0.36521	0.21671	0.86925	0.78123	-0.3305	0.88426	0.76871	-0.17439	-0.2448	0.88221	0.10696
O14950;P19105	O14950;P19105	'MYL12A;MYL12B	103910;10627	0.10205	-0.44068	0.27666	0.04226	0.27192	0.09767	-0.3797	-0.07568	0.36396	-0.15675	-0.07503	-0.16818	0.88159	0.66937	-0.00602	0.61471	0.48023	0.22647	-0.37625	-0.30072	0.07528	0.19633	-0.42784	-0.49412	-0.50023	-0.34504	-0.77494	-0.09704	-0.72134	-0.09404	0.48787	0.29543	0.33983	0.00602	0.09485	0.29701	-0.11749	-0.38274	-0.04629	-0.22415	-0.53128	-0.18776	0.44183	0.55391	-0.19133	-0.46087
O14964	O14964;O14964-2	'HGS	9146	-0.12667	0.14682	-0.20515	0.04268	0.00401	-0.11417	-0.14773	-0.24854	-0.16654	0.18161	0.29069	0.62681	-0.21576	-0.01322	-0.05133	-0.4192	-0.37463	0.10507	-0.41304	0.19553	-0.11493	0.00521	0.08639	0.29394	-0.00521	0.04525	0.27556	0.06419	0.32697	-0.0279	-0.1569	-0.3113	-0.08714	-0.02039	-0.02956	0.14376	0.04233	0.17435	0.13114	0.10588	0.42648	0.55332	-0.09098	-0.07654	0.45111	0.30583
O14966	O14966;O14966-2;O14966-3	'RAB29	8934	0.53585	-0.101	-0.04424	-0.01334	0.34487	0.17983	-0.59788	0.47516	-0.07611	0.02054	-0.20814	-0.51626	0.44177	-0.20813	-0.00952	-0.09658	0.39822	-0.07749	-0.25525	-0.30691	-0.15908	0.36433	-0.27965	0.17533	-0.13592	0.56344	0.48791	-0.04497	-0.19541	0.14304	0.35579	0.0571	-0.39791	-0.39403	0.20064	1.17246	0.13702	0.00952	0.30069	-0.18329	-0.57416	-0.49854	0.03587	0.74986	-0.81009	-0.39011
O14972	O14972	'VPS26C	10311	0.1648	-0.21778	-0.00208	-0.05042	0.07562	-0.20161	-0.4052	0.19429	-0.27071	-0.23848	0.10663	0.36327	0.02084	0.20463	-0.07599	0.15203	-0.05589	0.12814	-0.14096	-0.13025	-0.16635	0.11435	0.19129	-0.19586	0.03601	-0.0037	0.0037	0.48714	-0.06905	0.50166	0.063	-0.06855	-0.05994	0.14313	-0.03886	0.07597	0.07256	-0.0271	0.00208	-0.0681	-0.28794	-0.18329	0.00976	0.09039	-0.12035	0.0523
O14974	O14974;O14974-2;O14974-3;O14974-4;O14974-5	'PPP1R12A	4659	-0.32066	-0.27584	0.13507	-0.05465	0.45406	0.03946	-0.27825	-0.00828	0.1264	-0.30559	-0.26374	-0.20994	0.01032	0.07206	0.00828	0.04251	-0.01577	0.18614	-0.90961	-0.31065	0.00178	-0.07666	-0.00774	0.17246	0.2109	0.15412	-0.20474	-0.1961	-0.16238	0.27337	-0.09458	0.13502	0.24896	0.0698	-0.10561	-0.15631	0.26915	0.05818	0.24952	-0.0932	-0.1167	0.15537	0.12346	0.09872	0.06429	-0.04837
O14976	O14976	'GAK	2580	0.11408	0.0191	0.0078	0.06592	-0.0043	-0.05694	-0.09029	-0.08635	0.31651	0.18701	0.11729	-0.4391	0.06259	0.07163	-0.00576	-0.00087	-0.00608	0.00224	0.01183	0.23373	-0.02611	0.14058	0.03926	0.11941	0.00476	-0.14163	0.09928	-0.23917	-0.23447	-0.21543	-0.01222	-0.07447	-0.13589	-0.06688	-0.21107	-0.17425	0.0043	-0.03155	0.11258	-0.02436	0.16775	0.3252	0.09214	0.16152	0.53969	0.30591
O14979	O14979;O14979-2;O14979-3	'HNRNPDL	9987	0.26617	-0.02443	0.21879	0.22537	0.04745	-0.14805	0.53001	0.17315	0.57456	-0.11173	0.1483	0.39635	-0.74786	-0.40568	-0.13956	-0.49453	0.01685	0.38351	-0.63928	0.2712	0.41511	0.0107	0.20651	-0.29767	0.55381	0.45384	-0.0107	0.07956	-0.05412	-0.13947	0.06643	0.18628	-0.07311	0.24146	0.02064	-0.36922	-0.73714	-0.92124	-0.81494	0.18347	-0.49083	-0.40693	0.09205	-0.02064	-0.76866	-0.83448
O14980	O14980	'XPO1	7514	0.09458	0.08671	0.29303	0.1427	-0.08501	0.00199	0.11876	0.02392	0.43647	-0.11217	-0.22381	0.49939	-0.18617	-0.32172	0.1231	0.12387	0.26692	0.11716	0.65755	-0.07152	0.16606	0.15146	0.21493	-0.51013	0.21619	0.15264	-0.24248	-0.11157	0.06213	-0.26088	-0.11041	0.2114	-0.16224	0.15332	-0.00199	-0.19066	-0.62884	-0.41383	-0.35663	0.13287	-0.00797	-0.26306	-0.00775	-0.08427	-0.31774	-0.64262
O14983;P16615	O14983;O14983-2;P16615;P16615-2;P16615-3;P16615-4;P16615-5	'ATP2A1;ATP2A2	487;488	0.02688	0.06935	-0.2098	-0.07021	-0.3286	0.23082	-0.01353	-0.03427	-0.01525	0.28772	0.02983	0.18804	-0.33608	-0.09644	-0.12	0.05147	0.36075	0.28058	0.13287	0.18314	0.32495	-0.07555	-0.24436	0.51181	0.0001	-0.0927	0.65158	0.11136	-0.13764	-0.19804	-0.11331	-0.12771	-0.38474	0.32617	-0.167	0.01353	0.03537	0.05481	0.07558	-0.62095	0.22183	0.68783	-0.0001	-0.11233	0.39572	0.35983
O14994	O14994	'SYN3	8224	-0.55075	1.504	-0.01613	0.01613	-0.3225	0.36455	0.65989	-1.75869	-0.46026	1.63964	1.86187	0.40655	-0.87484	1.36381	0.77264	0.68195	0.03104	-0.45165	-0.99665	1.17306	-0.84502	-0.92909	-0.13181	2.25429	0.21444	-0.05871	2.20813	-0.84019	0.84027	-0.519	-0.8206	-0.733	0.31417	-1.31701	-0.3517	-0.38122	1.47226	2.01161	2.16174	-0.47935	2.40147	2.846	-0.6188	-1.66863	2.6216	2.59058
O15020	O15020;O15020-2	'SPTBN2	6712	0.00551	0.88965	-0.34673	-0.25645	-0.00551	-0.01725	0.40814	-0.34452	-0.68014	0.60966	0.76559	0.62319	-0.35999	0.33385	0.06893	-0.04763	-0.04882	-0.4348	0.03008	1.15259	-0.49648	-0.06745	0.31497	1.55089	0.03194	0.27872	1.80974	0.3311	0.51888	0.00968	-0.1081	-0.41625	-0.16201	-0.72752	-0.24267	-0.20936	0.25882	0.62885	0.44332	-0.0463	1.2432	1.42639	-0.50383	-0.3403	1.65861	1.24415
O15027	O15027;O15027-2;O15027-3;O15027-4;O15027-5	'SEC16A	9919	0.32597	-0.02284	-0.19201	0.02284	0.26153	0.09169	-0.07078	0.03948	0.31026	-0.59877	-0.17127	0.0639	0.10455	-0.09083	0.2267	0.03996	-0.24367	0.04179	-0.09776	-0.12019	0.00703	0.02274	-0.21192	-0.20158	0.07519	-0.06204	-0.31543	0.0908	-0.30045	-0.02202	0.14146	0.08683	0.17791	-0.07392	1.17272	-0.19068	-0.16881	-0.18553	-0.09516	0.11133	-0.14256	-1.09453	0.41321	0.36495	-0.26076	-0.14495
O15031	O15031	'PLXNB2	23654	0.03857	-0.05889	-0.25082	-0.01202	-0.24155	0.11412	-0.45734	-0.21905	-0.08923	-0.23557	0.19815	0.05154	0.05988	-0.12285	0.0361	-0.20129	0.29741	0.36241	-0.30973	-0.20084	-0.11987	-0.05908	0.20201	-0.24689	-0.03964	0.13899	-0.23493	0.04801	0.07782	0.39166	0.55628	0.03964	0.15432	0.01202	0.25509	0.0746	-0.19055	-0.30144	-0.09907	0.11767	-0.31499	-0.35157	-0.0418	0.04779	-0.40391	-0.40596
O15040	O15040;O15040-2	'TECPR2	9895	-0.41146	0.01761	0.20362	0.01539	-0.1259	0.11234	-0.47097	0.05573	-0.08065	-0.01539	0.32876	-0.1696	-0.46226	0.06346	-0.22083	-0.71016	0.03753	0.30533	-0.33736	0.00524	0.13437	-0.38792	-0.24716	0.58257	0.10065	-0.0965	0.0462	0.04924	0.10043	0.29211	-0.36286	-0.00524	-0.82312	0.54102	-0.05945	-0.35496	0.13142	0.03241	0.19691	-0.22016	0.35119	0.4912	-0.4573	-0.46026	0.76232	0.56711
O15042	O15042;O15042-2;O15042-3	'U2SURP	23350	0.77571	0.03223	0.23504	0.00199	-0.01839	-0.1091	0.28331	0.63609	0.22207	-0.0754	-0.00199	0.22608	-0.08792	-0.42241	0.04478	0.1236	0.53723	0.088	-0.17703	0.22054	-0.01627	-0.26919	0.13802	-0.32451	0.09922	0.30011	-0.29823	0.01703	-0.49252	-0.23359	0.0212	0.01627	0.08906	0.52909	-0.17644	-0.05214	-0.54534	-0.52543	-0.59754	-0.31015	-0.27952	-0.48126	-0.08066	1.4088	-0.73692	-0.07053
O15066	O15066	'KIF3B	9371	0.20612	0.05394	-0.20853	0.11668	-0.08795	-0.10871	-0.00204	0.14057	-0.19588	0.39328	0.16388	-0.0795	-0.16498	0.00204	-0.1358	-0.0007	-0.19149	0.01501	-0.36812	0.22608	0.0032	-0.50925	-0.10876	0.0841	-0.14074	-0.36995	0.0007	-0.09108	0.10249	0.21772	-0.04072	0.14334	-0.11699	-0.09263	0.00626	-0.19318	0.34183	0.40575	0.41761	-0.32467	0.45216	0.6395	-0.00726	0.03075	0.77814	0.44869
O15067	O15067	'PFAS	5198	0.097	0.02542	0.34428	0.25819	-0.21993	0.04855	0.00908	0.1381	0.63982	-0.12851	-0.29898	0.76529	-0.12614	-0.09948	-0.21533	-0.19947	0.40784	0.63001	0.26633	-0.10107	0.54573	0.0755	0.13935	-0.32349	0.37467	-0.09645	-0.15771	0.21599	-0.10989	-0.08314	-0.00829	0.08114	-0.35202	0.11308	0.16592	-0.13511	-0.26099	-0.03494	-0.29975	-0.00908	-0.08973	-0.23698	0.46668	0.34067	-0.26574	-0.22686
O15069	O15069	'NACAD	23148	0.34763	-0.07952	-0.02416	-0.26492	0.87339	-0.04703	-0.07052	-0.00709	-0.30722	0.36804	0.22738	-0.17139	-0.40197	-0.01303	0.00709	0.20519	0.04239	-1.25456	-0.08581	0.17673	-1.31558	0.75979	-0.18222	-0.28216	-0.92968	0.4109	0.90184	0.24963	-0.20371	-0.35305	0.44518	-1.16101	-0.10815	-0.18009	0.0239	-0.263	0.31961	0.04827	0.45369	-0.10197	0.0396	0.16842	0.09371	0.12339	0.07439	0.28851
O15075	O15075;O15075-2;O15075-3;O15075-4	'DCLK1	9201	-0.01124	0.66487	-0.53488	0.04987	0.8115	0.39772	-0.74082	0.80806	-0.66702	0.27176	0.02468	-1.4847	-0.43962	-0.78413	0.2099	-0.94438	0.02272	-1.41659	-0.32973	-0.1179	-0.42138	0.36912	0.40386	0.34231	-0.32849	0.44975	0.2334	0.01124	1.08265	1.00082	-0.08095	-0.02272	-1.04767	-1.95619	0.44738	0.17703	-0.65397	-0.47658	-0.21768	-0.07836	0.74214	0.49278	-1.42207	-1.48699	0.63144	0.16956
O15079	O15079;O15079-2	'SNPH	9751	-0.23762	1.01101	-0.48914	-0.05094	-0.50484	0.00847	0.40349	-0.43303	-0.64356	1.43393	1.18851	0.32857	-0.09144	0.68234	0.38023	0.01566	0.14864	-0.7523	0.18153	0.98382	-0.50895	-0.01566	-0.23246	1.73968	-0.28308	0.32974	1.81802	-0.00847	0.54062	-0.31363	0.11095	-0.7503	-0.44893	-0.05525	-0.69267	-0.05992	0.65255	1.40595	1.1137	0.09087	1.74561	2.24612	-0.50155	-0.31059	1.64879	1.63734
O15121	O15121	'DEGS1	8560	-0.03804	-1.57813	0.23001	-0.21667	-0.02984	0.95889	0.03028	0.35848	0.21244	0.14573	-0.23655	-0.93389	0.09147	-0.03891	0.02984	0.41143	0.05473	-0.08476	-0.08087	-0.14489	-0.16098	-0.06554	-0.19158	0.80867	0.1334	-0.05591	0.23859	-0.43632	0.0227	-0.21925	-0.19732	0.64833	-0.11035	-1.20415	0.52931	0.0798	-0.03849	-0.08826	0.09757	-0.08896	-0.21032	0.23348	0.04742	0.13735	0.1405	0.24778
O15123	O15123;O15123-2;O15123-3	'ANGPT2	285	0.00052	-0.80718	0.74769	0.50712	-0.55502	0.50195	-0.31197	0.19032	0.89451	-0.13944	-0.55958	0.00915	2.063	-0.19065	0.049	0.58951	0.98305	-0.35178	1.20581	-0.26858	1.27761	0.45173	0.50859	-0.18771	-0.25696	-0.56711	-0.22947	2.14768	-0.42398	0.78915	1.18631	-0.05379	0.72313	-0.00052	0.71604	0.54727	-0.19375	-0.36312	-0.39883	-0.09384	-0.8211	-0.44013	0.49661	0.2175	-0.49736	-0.75278
O15126	O15126;O15126-2	'SCAMP1	9522	-0.17037	0.41779	-0.17168	-0.16237	-0.32254	-0.01748	0.01748	-0.40379	-0.50868	0.65011	0.57957	0.529	-0.41448	0.22332	0.10511	0.369	0.13638	-0.47119	-0.18176	0.87379	-0.42144	-0.11564	-0.21879	1.05922	-0.05516	0.05681	0.91599	0.08059	0.51868	-0.31573	-0.24935	-0.76454	0.02682	-0.0804	-0.54069	-0.46343	0.47669	0.77893	1.0395	-0.58432	0.87346	0.88416	0.21409	0.03265	1.44768	0.79757
O15127	O15127	'SCAMP2	10066	-0.03827	-0.07311	0.41051	-0.52367	0.13656	0.24166	-0.16203	0.37667	-0.79967	0.19917	0.01567	-0.0031	0.48739	-0.35097	0.23306	0.0726	0.18974	0.16025	0.01399	-0.13793	-0.09302	0.14082	-0.14179	-0.03163	-0.02903	0.19283	-0.03205	0.0031	-0.01399	0.17117	0.19407	0.07884	-0.13729	-0.10538	-0.04906	0.63424	0.01873	-0.30274	-0.22847	-0.0985	-0.2652	0.47733	-0.10085	0.1273	0.11627	0.13703
O15143	O15143	'ARPC1B	10095	-0.0577	-0.47754	0.17836	0.37862	0.31711	-0.09652	-0.62511	0.13947	0.29078	-0.33593	-0.63002	-0.64765	1.19078	1.00351	-0.00707	0.88107	-0.13055	0.13055	-0.65673	-1.20437	-0.38422	0.25049	-1.11325	-0.99272	-0.72049	0.2182	-1.19547	-0.08997	-0.65839	-0.48279	0.27473	0.23568	0.38903	0.17593	0.08065	0.68823	-0.3633	-0.66087	-0.56392	0.00707	-0.8453	-0.52074	0.32616	0.61986	-1.21897	-0.53381
O15144	O15144	'ARPC2	10109	0.08178	0.07504	-0.07427	0.06292	0.39495	-0.25567	-0.16199	0.01976	-0.24156	-0.01976	-0.06798	-0.3783	0.3754	0.3254	-0.08242	0.29535	-0.12429	0.11632	-0.0931	0.07577	-0.1111	0.21041	-0.0576	-0.0941	-0.06537	-0.02206	-0.26206	-0.07741	-0.00446	-0.17667	0.29542	0.22333	0.25566	0.07265	-0.0472	-0.20129	-0.08378	-0.02783	0.12183	0.02574	0.21757	0.0103	0.18308	0.2452	0.32276	-0.0925
O15145	O15145	'ARPC3	10094	0.06325	0.05672	-0.15167	0.00943	0.33359	-0.28693	-0.26781	0.04115	-0.16862	0.02647	-0.19907	-0.56174	0.41134	0.31612	-0.18953	0.26942	-0.23025	0.10299	-0.37761	0.04621	-0.15813	0.1342	-0.32118	-0.09845	-0.14875	0.1477	-0.2722	-0.16809	-0.0731	-0.04721	0.33537	0.23297	-0.24855	0.06097	-0.01085	-0.2063	-0.2897	-0.00943	0.07546	-0.01326	0.27164	0.15454	0.07817	0.11272	0.32627	-0.17563
O15162	O15162	'PLSCR1	5359	0.01234	0.31578	-0.11469	0.42334	-0.32768	0.78779	-0.74292	0.71786	-0.00866	-0.27209	-0.95962	-0.5965	0.53229	-0.21463	0.56373	0.09407	0.78002	0.09032	-0.32927	-0.36344	-0.1978	0.14997	-0.54331	-0.56213	0.01748	0.19333	-0.64446	-1.5164	0.03963	-0.01387	0.08496	0.20913	-0.27755	-0.41889	0.3928	0.34515	0.00866	0.21587	0.27403	-0.23465	-0.78032	-0.83002	-0.24055	-0.24714	-0.88633	-0.79496
O15173	O15173;O15173-2	'PGRMC2	10424	0.19967	0.03315	-0.23503	-0.13192	0.43335	0.14501	0.13902	0.13112	-0.15499	-0.05193	-0.08235	-0.59353	-0.00753	-0.2213	0.16043	0.03429	0.18303	0.2457	0.07587	-0.26365	0.08616	0.3613	-0.03904	0.08819	0.13276	0.27569	-0.20621	0.09045	-0.1177	-0.08949	-0.03585	-0.04169	0.76673	0.00753	0.23809	0.15055	-0.26598	-0.16662	-0.1284	-0.03647	-0.04158	0.00979	-0.03429	0.2221	-0.17931	-0.29014
O15212	O15212	'PFDN6	10471	0.01312	0.18032	-0.05302	-0.10712	0.00594	-0.56286	0.46243	0.18322	0.32014	-0.02162	0.07765	0.42333	-0.29906	-0.36901	-0.21608	-0.31448	0.34865	-0.24648	-0.20302	0.38391	-0.06681	-0.00858	0.39427	0.26515	-0.22738	0.00858	0.30792	-0.07882	-0.23179	-0.37782	0.1413	-0.24498	0.35106	-0.08172	-0.00594	-0.0308	-0.19108	0.05351	0.06592	0.3009	0.50562	0.08041	-0.1614	0.21553	0.49146	0.25136
O15228	O15228	'GNPAT	8443	0.30828	-0.02991	0.0958	0.02991	0.56864	-0.10814	-0.05973	0.37459	0.21378	0.06824	-0.18361	0.1411	-0.21572	-0.23468	0.26725	0.27517	-0.10431	-0.35316	0.61486	0.29406	-0.13607	-0.20881	-0.16007	-0.00157	0.00157	0.01354	-0.20324	0.08353	0.21827	-0.14942	-0.01255	0.16926	-0.30141	-0.06378	0.26538	-0.05674	-0.13561	-0.1143	-0.30881	-0.13948	-0.32175	-0.03865	0.14083	0.09362	-0.43798	-0.22587
O15230;Q16787	O15230;Q16787;Q16787-3	'LAMA3;LAMA5	3909;3911	-0.11988	-0.55236	0.24639	-0.11522	-0.2777	0.30323	-0.09564	-0.1001	-0.09151	-0.29638	-0.20396	-0.08375	1.05179	0.35199	0.02099	-0.23606	0.32686	-0.32907	0.79015	-0.34819	0.18591	0.16205	-0.02512	0.09096	-0.21858	-0.18156	-0.14763	0.68064	-0.01973	0.38697	0.2367	-0.03805	1.14803	0.25906	0.77135	0.31778	0.20002	0.07845	0.23297	-0.02099	-0.52661	-0.52548	0.20704	0.1179	-0.23377	-0.54685
O15240	O15240	'VGF	7425	-0.52965	0.05947	-0.73931	0.07235	-0.21704	0.11461	1.03145	-0.45408	-1.21532	1.97752	1.09902	0.61496	-0.44304	0.51772	-0.24048	0.24914	-0.30086	0.80606	-0.17733	1.4656	-0.52537	-0.14881	-0.11624	1.41308	0.15555	-0.21406	0.5117	0.00839	0.99379	-0.36512	0.35219	-0.50518	-0.30605	-0.86933	-0.02887	-0.01548	1.07112	0.61959	0.69141	-0.09008	1.40342	1.32298	-0.42438	-1.17884	1.58849	0.50844
O15247	O15247	'CLIC2	1193	-0.26817	0.77297	0.01497	0.22533	0.45159	0.23437	-0.01497	-0.45941	0.33297	0.09441	-0.33422	-0.01572	1.49378	0.28315	-0.05251	0.88388	-0.12642	-0.00637	0.23399	0.19295	-0.45092	0.32835	0.46244	-0.06442	-0.36097	0.09359	-0.14808	0.07707	-0.08028	-0.17271	0.20131	0.00637	1.65195	-0.25477	-0.0449	0.11696	-0.19042	0.67806	-0.98846	-1.26252	-0.08138	-0.19813	-0.13788	-0.40247	-1.20798	-0.25281
O15254	O15254;O15254-2	'ACOX3	8310	0.08803	0.07359	0.03379	0.23178	0.4243	-0.25502	-0.05112	0.04909	-0.18426	0.01284	0.05971	-0.57522	-0.00322	0.01396	-0.07957	-0.07614	-0.12237	-0.21526	0.10468	-0.05408	-0.0544	0.0353	-0.18267	0.03351	-0.01839	-0.14167	0.02332	-0.03298	-0.08052	0.10935	0.40552	0.12479	0.02741	-0.21937	0.39973	-0.01691	-0.06103	-0.12242	-0.17286	0.00322	0.1046	0.03514	-0.32886	-0.31306	-0.09528	0.27293
O15260	O15260;O15260-2	'SURF4	6836	-0.02106	-0.30642	0.25334	0.01666	0.32388	0.30488	-0.06859	-0.14352	0.42751	0.04086	-0.01666	0.78976	0.18817	-0.12303	0.67321	0.53239	-0.36015	0.2378	0.25244	-0.42566	-0.30123	0.2655	-0.4351	-0.79312	0.32227	0.06992	-0.46904	0.13092	-0.22783	-0.31452	0.29054	0.27145	0.48198	0.0722	0.11405	-0.0256	-1.04955	-0.72833	-0.36545	-0.20326	-0.43202	-0.2683	0.29834	-0.1318	-0.52723	-0.71862
O15269	O15269;O15269-2	'SPTLC1	10558	0.36278	0.09928	0.1954	0.202	0.338	-0.08551	-0.03158	0.25423	0.49894	0.00366	-0.02108	-0.03746	0.00784	-0.09221	0.05746	0.01423	0.04702	-0.01186	-0.06095	-0.05349	0.18908	0.06612	0.33802	-0.64674	-0.03371	0.01186	-0.22714	-0.05587	-0.35828	-0.27361	-0.04059	0.35114	0.10298	0.262	-0.24298	-0.00366	-0.02018	-0.03448	-0.26434	0.09311	-0.10109	-0.15736	-0.1345	0.0814	-0.28294	-0.18966
O15305	O15305	'PMM2	5373	-0.06237	-0.61637	0.46139	0.17431	0.73107	-0.10551	-0.22733	0.00115	0.19386	-0.21966	-0.97747	-0.17004	0.36398	0.17561	0.505	0.05944	-0.40242	0.43195	0.22411	1.39707	0.5444	-0.39159	-0.00403	-1.22007	0.00403	-0.59243	-0.78527	-0.43793	-0.64488	-0.05591	0.02868	0.63126	0.25146	-0.22874	0.20053	-0.00115	-0.25607	-0.4016	0.00651	0.20301	-0.8508	-0.35985	0.13091	0.39864	-0.22319	-0.71199
O15344	O15344;O15344-2	'MID1	4281	-0.06765	-0.3689	0.05822	0.0649	0.07251	0.09538	-0.78445	0.01869	-0.63206	-0.23296	-0.08209	-0.20579	0.09274	-0.2268	0.03758	-0.42557	0.29392	0.40405	-0.06547	-0.35401	0.19149	-0.03376	0.18046	-0.2346	0.15122	-0.26487	-0.18684	-0.00974	0.04294	0.35901	0.53293	0.2577	0.14121	0.18308	0.18109	-0.11959	0.17307	0.04359	-0.12215	0.17484	-0.5402	-0.12683	-0.12581	-0.34275	-0.15592	0.06096
O15347;P0C6E5	O15347;P0C6E5	'HMGB3	3149	-0.01388	-0.21006	0.2697	0.12674	0.02848	-0.25428	0.99768	-0.02797	0.38547	1.0037	0.01388	0.20585	-0.45217	0.13618	-0.22264	0.75623	0.85974	0.39676	-0.06394	1.10516	0.48619	-0.52761	0.17805	-0.73694	0.52485	-0.18261	-0.59662	-0.15756	0.19766	0.03166	-0.33967	0.70453	-0.57538	0.20158	0.04775	0.24485	-1.21719	-1.27688	-0.53322	0.20561	-0.78126	-1.57281	-0.38851	-0.75267	-0.34189	-1.34808
O15355	O15355	'PPM1G	5496	0.22792	0.06316	0.51513	0.27939	0.26913	-0.00972	0.90397	0.20789	0.90891	-0.10555	-0.48627	0.32844	0.00972	-0.30079	-0.0298	0.01516	0.30529	0.03834	-0.01516	0.14906	0.27559	0.0732	-0.27735	-0.29593	0.24716	-0.14401	-0.51729	-0.01841	-0.42869	-0.20606	0.12316	0.14122	-0.07349	0.8568	-0.14149	-0.05959	-0.45675	-0.46493	-0.71225	0.23936	-0.40525	-1.84176	0.10645	0.32004	-1.23434	-0.77653
O15357	O15357;O15357-2	'INPPL1	3636	-0.15392	-0.25929	0.3198	0.00477	0.21801	0.06433	-0.31366	0.21595	0.47056	-0.60668	-0.29034	-0.29203	0.11083	-0.44659	-0.20665	-0.02562	0.31497	0.65515	0.02705	-0.09998	0.46452	-0.00565	0.28306	-0.73524	0.59144	0.25014	-0.32292	-0.13543	0.07818	0.22385	0.00565	0.32606	-0.20935	0.469	0.13162	0.10765	0.27859	0.17399	0.22198	-0.00477	-0.36867	-0.68838	-0.03544	-0.26725	-0.85768	-0.32539
O15371	O15371	'EIF3D	8664	-0.04466	-0.19165	0.11784	0.14948	0.0302	-0.11392	0.00088	-0.08534	0.15002	-0.11625	0.01111	0.51212	0.09259	0.1707	-0.00685	0.2619	0.20214	0.09855	0.22646	0.18032	-0.12106	-0.11408	0.02646	-0.09284	-0.16956	-0.09687	-0.45683	0.3316	0.04592	-0.08026	0.01131	-0.09675	0.50427	0.32146	-0.00088	0.06464	-0.06069	-0.08958	-0.16209	-0.05723	-0.28549	-0.36488	0.33108	0.3032	-0.12657	-0.19975
O15372	O15372	'EIF3H	8667	0.15544	-0.11389	0.00052	0.02449	0.11914	-0.04381	0.01385	0.0051	0.25601	0.15871	-0.051	0.3926	-0.06353	-0.052	-0.01558	0.17768	0.18741	0.30501	-0.03879	-0.06124	0.022	-0.23559	0.06514	-0.45183	-0.01649	-0.12846	-0.42848	0.49672	0.02989	-0.09073	0.06937	0.01649	0.27895	0.18352	-0.08056	0.06799	-0.10305	-0.01293	-0.01769	-0.00165	-0.04988	-0.11303	0.25598	0.43884	-0.07903	-0.33606
O15394	O15394	'NCAM2	4685	0.18548	0.81229	-0.72658	-0.16928	-0.09136	-0.30418	0.2067	-0.36624	-1.23214	0.56514	1.66469	1.45141	-0.77875	0.37623	-0.04422	-0.21734	-0.92654	-0.60557	-0.23886	0.99467	-0.56892	0.18969	1.11727	1.67181	0.10219	0.43149	1.25602	1.33324	1.1965	0.42271	-0.26118	-0.88354	-0.84642	-0.60282	-0.54285	0.04422	0.80851	1.22868	1.00975	-0.13923	1.44084	1.60474	-0.80971	-0.9295	1.85835	1.34692
O15400	O15400;O15400-2	'STX7	8417	0.01264	0.11707	-0.17113	-0.1748	-0.15368	-0.23617	-0.1028	-0.32256	-0.30765	0.04372	0.54921	0.65041	0.2703	0.2839	-0.08694	0.18889	-0.41439	-0.1773	-0.41645	0.37375	-0.37033	-0.15347	-0.01755	0.57012	-0.13703	0.16856	0.43056	-0.10345	0.17268	0.09137	0.01755	-0.17021	-0.10525	-0.45701	-0.31668	0.18906	0.05417	0.20242	0.21499	-0.01264	0.37034	0.56467	-0.26792	-0.56682	0.9849	0.64125
O15428;Q13526	O15428;Q13526	'PIN1;PIN1P1	5300	0.00392	1.18394	-0.05841	0.12668	-0.00392	0.12374	0.23894	-0.64307	0.23479	0.62116	0.6489	-0.03013	-0.1186	0.53561	-0.01763	-0.05179	-0.35233	-0.07321	-0.51299	0.99074	-0.00888	-0.07564	-0.21379	1.7453	0.20665	0.00888	1.30298	-0.17931	0.25548	0.05401	0.07425	0.00943	-0.10028	-0.08449	-0.2787	-0.09887	0.53839	1.23912	0.75681	-0.30538	1.44449	1.60317	-0.02279	-0.36296	1.65548	1.21278
O15438	O15438;O15438-2;O15438-4;O15438-5	'ABCC3	8714	-0.01198	0.21358	-0.83481	0.20579	0.03484	0.21494	-1.25429	0.38736	-0.92565	-1.05533	-0.79781	-1.82546	-0.60206	-0.70728	-0.08847	-0.5711	-0.20784	0.94257	-1.15385	-0.3852	-0.66974	0.34561	0.01139	-0.42765	-0.12762	0.54751	0.05363	-1.09348	1.52049	1.35207	-0.19659	0.04097	-0.65473	-0.10251	0.32951	0.27171	0.19252	0.26519	0.01198	0.86158	0.73785	-0.43218	0.23778	0.31114	-0.81001	-0.3375
O15484	O15484	'CAPN5	726	0.42443	0.05382	-0.01405	0.34629	0.94129	-0.43011	-0.34597	0.4974	-0.48829	-0.11506	-0.57737	-0.13289	0.06888	-0.49968	0.01405	-0.87568	-0.45613	0.77186	-0.60816	-0.11228	0.07258	-0.20836	0.13336	-0.40707	-0.00743	0.01681	-0.43959	-0.29083	0.1773	0.68514	0.26854	0.19738	-0.9396	0.67227	0.21163	0.25373	-0.0977	-0.23956	-0.06266	0.24377	-0.19661	-0.58165	0.44932	0.24657	-0.45217	-0.38715
O15498	O15498	'YKT6	10652	0.32521	0.11067	0.0374	0.21558	0.77391	0.25112	-0.0383	0.39427	-0.10857	0.2827	-0.04057	-0.41873	-0.25978	-0.23128	0.36908	-0.47125	0.00691	-0.18296	-0.14206	-0.11093	-0.00691	0.0254	-0.09551	-0.24295	0.23982	0.25781	-0.24683	0.10605	0.30262	0.03981	0.13328	0.23972	-0.97368	-0.54305	0.23522	-0.33988	-0.09593	-0.17246	-0.11588	-0.41403	-0.00297	0.1657	-0.22418	0.00297	0.29705	-0.0481
O15511	O15511;O15511-2	'ARPC5	10092	0.19952	-0.46104	0.05949	0.12777	0.54837	0.28781	-0.34841	0.00409	-0.00409	-0.21112	-0.54851	-0.21137	0.46339	0.35349	-0.14202	0.33042	0.05585	0.04925	-0.35038	-0.47787	-0.08672	0.49009	-0.09624	-0.36582	-0.40214	-0.03115	-1.00369	0.06972	-0.05115	0.09634	0.42486	0.20687	-0.0438	-0.19941	0.18467	0.17339	-0.43017	-0.76195	-0.46052	-0.02827	-0.61747	-0.14476	0.25347	0.07188	-0.39707	-0.72432
O15530;Q6A1A2	O15530;O15530-2;O15530-3;O15530-4;O15530-5;Q6A1A2	'PDPK1;PDPK2P	5170	0.00419	0.5663	-0.27848	-0.06793	-0.18963	-0.15471	-0.01237	-0.07515	-0.2825	0.14863	0.5445	-0.03955	-0.12064	0.02936	-0.04731	-0.0069	0.05498	-0.07673	-0.40238	0.47712	-0.03428	-0.19456	0.12836	0.80806	-0.00126	0.00126	0.76534	0.2323	0.31883	0.07313	-0.01522	-0.10744	0.05294	-0.18048	-0.10994	0.05367	0.20334	0.472	0.30994	0.15728	0.84191	0.78076	0.23829	-0.00419	0.90282	0.84695
O15533	O15533;O15533-2;O15533-3;O15533-4	'TAPBP	6892	0.51035	0.39285	-0.06771	0.03178	-0.30729	0.47995	0.16574	0.37842	1.02431	-1.01708	-0.69744	-0.37029	0.3871	0.07412	-0.18294	0.33742	0.90917	0.30547	-0.31794	-0.49197	0.39958	-0.14758	-0.07737	-1.15013	0.30749	0.67133	-0.54437	0.49963	-0.23705	-0.19699	0.11512	0.03514	-0.05055	-0.34491	0.18911	0.48868	-0.21708	-0.60012	-0.36457	-0.27499	-1.11317	-1.96875	0.30379	0.81013	-0.90538	-0.79924
O15540	O15540	'FABP7	2173	-0.04192	0.08437	1.14206	1.20522	-0.80637	0.81527	-1.32563	0.06623	0.54552	-0.04649	-1.20559	-1.04675	0.29841	-0.15411	-0.29882	-0.79698	1.66483	1.76124	-1.21798	0.24424	2.15256	-1.13467	-2.0958	-0.50003	0.10336	-0.51362	-1.01275	-0.97093	1.40927	0.51421	0.81969	-0.45644	-2.15304	-1.30576	1.57404	0.04192	0.45554	0.27931	-0.21529	-0.32686	-1.26323	-1.01936	1.11109	0.82076	-0.89962	-1.09107
O43143	O43143	'DHX15	1665	0.07284	-0.06994	0.4709	0.05615	0.18292	-0.01127	0.42587	0.09541	0.50818	0.11485	-0.21999	0.01127	-0.09901	-0.09685	-0.13916	0.41022	0.34488	0.05174	0.24126	-0.14707	0.18776	-0.17106	-0.16409	-0.54441	0.38792	0.10621	-0.13327	-0.05055	-0.33837	-0.23464	-0.11255	0.09216	0.01553	0.31383	0.07958	-0.06821	-0.47066	-0.31358	-0.61909	0.16737	-0.27805	-0.23178	0.23051	0.24706	-0.94664	-0.61077
O43148	O43148;O43148-2	'RNMT	8731	0.01632	-0.37908	0.41486	-0.01632	0.28674	0.03797	0.10108	0.08435	0.16523	-0.03842	-0.16469	0.24266	-0.67073	-0.24341	0.15177	0.29195	0.28919	0.03594	0.29523	0.03607	0.38789	0.07061	-0.29584	-0.41722	0.43726	-0.24092	-0.289	-0.33326	-0.16571	-0.03594	-0.34341	0.23648	-0.20341	-0.665	0.23478	-0.45177	-0.21276	-0.82176	-0.50321	0.04376	-0.51796	-0.14768	0.36751	0.0187	-0.49387	-0.13968
O43149	O43149;O43149-2;O43149-3	'ZZEF1	23140	-0.04724	-0.10793	0.03392	1.05485	-0.02183	-0.29379	-0.04237	-0.05959	0.09354	-0.01491	0.04511	0.34335	-0.25868	1.70793	0.28921	-0.30524	0.00047	-0.18158	0.33196	0.15224	-0.19584	0.23417	0.28331	-0.16765	-0.00047	0.04883	0.10571	-0.00989	-0.0048	-0.23829	0.05526	0.16857	-0.19219	0.13479	-0.06226	-0.02369	0.02354	-0.14897	0.08686	-0.07562	0.00989	0.42448	0.08146	0.12096	0.07484	-0.02086
O43157	O43157;O43157-2;O43157-3	'PLXNB1	5364	-0.45184	0.16934	-0.1877	-0.3868	0.25717	0.16641	-0.5499	0.56862	-0.52621	0.01936	0.28015	-0.27096	-0.01936	-0.32448	-0.12276	0.04555	-0.25028	-0.16681	-0.4848	0.09671	-0.27404	-0.25138	0.93716	0.25651	0.88762	1.04175	0.17392	-0.31636	1.51567	1.02265	-0.3023	-0.06933	-0.2079	-0.58318	0.25547	0.10756	0.71928	0.90443	0.68355	0.41252	0.58387	0.04723	-0.04555	-0.96174	-0.02282	0.19278
O43166	O43166;O43166-2	'SIPA1L1	26037	-0.22353	0.186	0.00642	0.1431	-0.05055	0.4493	-0.31173	-0.06912	0.51669	-0.2392	-0.23931	-0.70009	-0.00141	-0.2424	0.00141	0.59774	-0.07766	-0.04329	-0.48932	-0.21623	0.27194	-0.05147	-0.17702	0.0287	-0.12549	-0.39309	0.29316	0.1472	0.5601	0.22697	0.46127	0.2036	-0.34701	0.5321	0.20039	-0.37107	-0.16559	0.15578	0.15621	-0.16265	0.37371	0.37025	0.67884	-0.06106	0.34234	0.2114
O43169	O43169	'CYB5B	80777	-0.14561	-0.01765	-0.36521	-0.24979	0.01765	-0.17941	0.03569	0.07459	-0.23098	0.37996	0.02149	-0.48015	-0.43443	0.19254	0.06493	0.13855	0.26861	-0.14637	-0.28136	0.0573	-0.11257	-0.02436	-0.23036	0.27488	-0.2504	0.23852	-0.09424	0.06668	-0.22422	-0.10007	0.16737	-0.55342	0.38666	-1.21166	0.05217	0.06082	-0.0742	-0.25877	0.27424	-0.11144	0.11958	0.27635	-0.13263	-0.27598	0.44274	0.37154
O43172	O43172;O43172-2	'PRPF4	9128	0.24355	-0.07853	0.33405	-0.00976	0.00891	0.02288	0.15844	0.17109	0.35696	-0.00891	-0.13557	0.45557	-0.03439	-0.05443	-0.1286	-0.00045	0.23482	0.317	0.40265	-0.12878	0.06117	0.26059	0.00229	-0.24856	0.14511	0.14168	-0.22311	-0.23533	-0.20854	-0.13685	0.11508	0.22356	0.00045	0.16015	0.28477	-0.21677	-0.34259	-0.40226	-0.452	0.0321	-0.16648	-0.38753	-0.17155	0.06772	-0.39409	-0.38491
O43175	O43175	'PHGDH	26227	-0.74603	-0.25808	-0.36981	0.26757	0.46354	0.1242	-0.03069	0.68257	-0.31411	-0.7212	0.21129	-0.34557	-0.4576	-1.00845	-0.38394	-0.4794	-0.07264	-0.13296	0.65018	-0.21626	-0.57108	0.15883	1.43745	0.07264	0.57679	0.95872	0.11175	0.14701	2.57376	0.83876	-0.75466	-0.20928	-1.50849	0.97429	0.45878	0.92353	0.03069	0.03642	-0.24412	1.36399	1.16008	-0.00917	-0.52918	-1.14357	-0.33913	-0.12115
O43181	O43181	'NDUFS4	4724	-0.31268	0.64865	-0.13044	-0.22701	-0.09163	-0.10125	0.07577	-0.33068	-0.6217	0.32333	0.7246	0.18442	-0.21851	0.42021	0.03106	-0.14038	-0.06071	-0.44146	-1.15565	0.81515	-0.44287	-0.73377	-0.16448	1.22061	0.31541	0.10618	1.42293	0.09358	0.45166	-0.04929	-0.24636	-0.1493	0.86288	-0.14112	-0.23467	-0.3087	0.40544	0.45495	0.72588	-0.03106	0.99078	1.04016	0.05209	-0.1967	1.35214	0.98725
O43236	O43236;O43236-2;O43236-3;O43236-4;O43236-5;O43236-6	'SEPT4	5414	-0.25399	0.49522	-0.82641	-0.58366	0.05592	-0.1148	-0.10502	-0.72504	-0.69855	0.61885	1.20406	-1.00389	0.51121	0.67767	-0.05592	-0.35536	-0.00169	-0.52763	-0.27232	0.73852	-0.10323	0.04118	0.10768	1.42785	0.5114	0.62437	2.41968	0.44364	-0.01874	0.89286	0.00169	-0.39204	-0.58316	-0.61705	-0.17363	0.62116	0.34892	1.03702	0.6389	-0.64333	0.50251	1.43941	-0.73791	-0.78678	1.27428	1.48231
O43237	O43237	'DYNC1LI2	1783	-0.49909	-0.20498	0.12788	0.21903	-0.18389	0.14022	-0.15544	0.36302	0.07438	0.14656	0.14957	0.22796	-0.01192	-0.19166	-0.22784	-0.48486	0.004	0.01229	-0.51855	0.62731	-0.004	-0.22435	1.15444	0.07315	-0.18019	-0.34954	-0.15784	0.36822	0.65982	0.2324	0.09284	-0.43803	0.21514	-0.06921	0.07023	0.0897	-0.36115	-0.12895	-0.2276	-0.21068	0.02099	0.4785	-0.06723	-0.28701	0.25581	0.05441
O43242	O43242	'PSMD3	5709	0.09478	-0.18153	0.0801	0.08871	-0.02418	0.1273	0.11073	0.0881	0.03539	-0.03352	-0.05557	0.1131	-0.17395	-0.02429	0.1425	0.19857	0.41481	-0.14052	0.52235	0.15587	0.11044	0.25468	0.10034	-0.22061	-0.14038	-0.10092	-0.36871	-0.0115	-0.05032	-0.06931	0.12564	-0.13502	0.05032	0.14168	0.0115	-0.29055	-0.14634	-0.15529	0.02451	-0.20529	-0.19565	-0.14478	0.15269	0.20946	0.06061	-0.14098
O43252	O43252	'PAPSS1	9061	0.37475	0.31709	0.21833	0.62159	0.58672	0.01149	-0.05692	-0.12306	0.39448	-0.15235	-0.22411	-0.26336	0.02663	-0.01149	0.06331	0.46481	0.48972	0.33655	0.20643	0.61246	0.55808	0.05231	-0.27784	-0.18925	0.47218	0.36424	-0.24553	0.15252	-0.29085	-0.09077	0.00042	-0.07304	-0.07652	-0.04404	-0.01801	-0.17755	-0.3022	-0.61058	-0.76941	0.42043	-0.0137	-0.62622	0.36332	0.35484	-0.70847	-0.38514
O43264	O43264	'ZW10	9183	0.22278	0.03932	-0.20048	-0.01941	0.3799	-0.03058	0.10604	0.02537	0.04915	-0.01584	-0.07535	-0.41949	0.02641	-0.13303	0.24783	-0.21011	0.19769	-0.0099	-0.00041	0.00531	0.30043	0.05828	0.04426	-0.22595	0.1097	0.13473	-0.25144	0.04798	0.00529	0.21688	-0.03818	0.31359	-0.06722	0.20801	-0.02484	0.12021	-0.19508	-0.16554	-0.13786	0.01584	-0.13165	-0.37814	-0.14938	-0.02711	-0.04311	-0.19558
O43272	O43272;O43272-1;O43272-2	'PRODH	5625	-0.09867	0.58026	-0.77139	0.1684	0.28402	0.435	-0.62491	-0.33306	-0.55399	0.07061	0.05423	0.5403	-0.06478	-0.05423	-0.05687	-0.07552	-0.18256	-0.46519	-0.31625	0.64454	0.07552	-0.28953	-0.63671	0.4704	0.28588	0.16243	0.61574	-0.60874	0.63554	0.73159	-0.51694	-0.61359	0.23889	-0.8802	0.17085	0.30287	0.40013	0.64488	0.75743	-0.2664	0.15324	0.6514	-0.65382	-0.85816	0.60139	0.52179
O43290	O43290	'SART1	9092	0.20526	0.07527	0.19757	-0.03379	0.06028	-0.23192	0.08912	-0.03291	0.34291	-0.06351	0.0189	0.42911	-0.10417	-0.0189	0.15024	-0.06962	0.17762	0.01497	-0.25732	0.01595	0.18739	-0.17468	0.22109	-0.35279	0.19364	0.27588	-0.54944	0.1219	-0.23106	-0.25799	-0.23036	0.10696	0.00921	0.2066	-0.06482	-0.15744	0.15323	-0.46845	-0.47931	0.06087	-0.10319	-0.39181	-0.1577	-0.44099	-0.60673	-0.17143
O43294	O43294;O43294-2	'TGFB1I1	7041	-0.23099	-0.23914	0.37202	0.24204	0.00371	-0.10111	-0.51464	0.28031	0.56363	-0.39749	-1.04089	0.24962	0.74226	0.71747	-0.06348	0.12222	0.21862	-0.02241	0.11533	-0.76215	0.34398	-0.05424	-0.67473	0.02241	-0.28374	-0.6101	-0.21133	-0.00371	-0.60287	0.16339	0.24612	0.13101	-0.14878	0.13748	0.2905	0.26349	-0.85688	-0.54825	-0.81254	-0.37366	-0.3745	-0.1415	0.24736	0.08353	-0.77584	-0.74453
O43299	O43299;O43299-2;O43299-3	'AP5Z1	9907	0.12178	-0.47978	0.31958	0.51174	0.00778	0.07803	-0.27871	0.14341	0.06577	-0.01627	-0.32255	-0.17636	-0.12139	0.15365	-0.11646	-0.6824	0.13298	0.27142	0.00316	-0.04866	0.06704	-0.38417	0.53335	-0.7427	0.11634	-0.10686	-0.63473	-0.00778	-0.44471	0.33047	0.32947	0.07981	0.27547	-0.16206	0.04559	0.27474	0.12121	-0.4825	-0.24214	-0.59294	-0.85996	-0.71629	0.02148	0.35465	-0.50824	-0.10902
O43301	O43301	'HSPA12A	259217	-0.32083	1.29551	-1.06637	-0.40261	-0.60061	-0.23176	0.39415	-1.0351	-1.58114	0.94047	1.64644	0.14041	-0.14405	1.16339	0.11361	-0.01267	-0.54211	-0.18117	-0.24033	1.56682	-0.49191	-0.44188	0.11263	2.17416	0.01267	0.02745	2.16321	0.31123	1.27382	0.54806	-0.16541	-0.63533	0.8602	-0.11361	-0.90309	0.15769	0.63803	1.18601	0.89963	-0.39828	1.76112	2.39507	-0.74448	-1.21282	2.35573	2.1291
O43314	O43314;O43314-2	'PPIP5K2	23262	-0.00631	-0.03334	0.15857	-0.0061	-0.03293	0.18229	0.00843	0.11331	-0.09176	0.52413	-0.2146	0.35685	0.26156	0.21462	-0.12096	-0.26067	-0.16908	0.17079	1.92814	-0.99424	-0.08006	2.213	-0.49447	-0.03369	0.26841	-0.25127	2.34398	-0.33709	-0.55167	0.31805	2.37278	0.20533	-0.68359	0.20577	0.01223	-0.21696	-0.44144	-0.07805	-0.3988	-0.17436	0.0061	0.39469	0.08708	0.16744	-0.11968	-0.04203
O43324	O43324;O43324-2	'EEF1E1	9521	0.05058	0.00645	-0.03102	0.11684	-0.03183	0.12248	0.12841	0.00319	0.19339	-0.12161	-0.00319	0.32875	-0.18602	-0.02823	0.21135	0.09362	0.1911	0.06235	0.32888	-0.14417	0.20009	-0.10216	-0.02363	-0.09671	-0.05604	0.01009	-0.10269	0.23181	-0.24187	-0.27031	-0.08408	0.07454	0.0968	-0.02602	0.06014	0.02166	-0.11868	-0.13765	-0.02474	-0.10952	-0.13872	-0.20692	0.42209	0.27771	-0.26022	-0.22207
O43347	O43347	'MSI1	4440	0.20835	-0.22347	0.72517	0.03131	-0.01178	0.13918	0.12958	0.50282	0.25837	-0.39328	-0.27459	0.13073	0.01339	-0.45166	-0.16626	-0.70503	0.03515	-0.18115	0.46383	-0.57549	0.18756	0.00642	-0.00642	-0.75294	0.37897	0.44632	-0.6924	-0.19155	-0.12711	0.10633	0.04975	0.38523	-0.83119	0.16276	0.32045	-0.01081	-0.21562	-0.16221	-0.52035	0.18424	-0.48215	-0.32578	-0.01138	0.01081	-0.60022	-0.75438
O43395	O43395	'PRPF3	9129	0.22235	0.15666	0.19801	-0.18392	0.10242	0.07169	0.19697	-0.02001	0.23162	-0.20084	-0.51245	0.16795	-0.03844	-0.33448	0.02001	0.14206	0.31665	-0.07488	0.04265	-0.18371	-0.00613	0.01819	0.01353	0.00095	0.0726	0.74469	-0.21073	0.07677	-0.45435	-0.40333	-0.12954	0.11316	0.11888	0.48929	0.02999	-0.48587	-0.52567	-0.31743	-0.46158	-0.18242	-0.20867	-0.27595	-0.00594	-0.07167	-0.41895	-0.89436
O43396	O43396	'TXNL1	9352	0.03477	0.32347	-0.03426	0.00193	-0.0125	0.00737	-0.02041	-0.13458	0.13351	-0.19681	0.16484	0.06894	-0.07568	-0.25349	0.16972	-0.0201	-0.04051	0.12537	-0.13575	0.35913	-0.00099	-0.35049	0.12561	0.19651	-0.0308	-0.06038	-0.02463	-0.12056	-0.06922	0.23716	-0.20212	0.01241	-0.1156	-0.10036	-0.12386	-0.24157	0.06114	0.2488	0.2834	-0.00193	0.42679	0.30854	0.37151	0.17066	0.35544	0.05639
O43402	O43402;O43402-2	'EMC8	10328	0.01956	0.15246	0.00754	-0.01728	0.19779	0.31648	-0.09081	-0.01988	0.08454	-0.02469	-0.08994	0.08379	0.14672	-0.10596	0.08334	0.15777	0.45683	-0.01214	0.4148	0.00976	-0.0178	0.43448	0.44649	-0.28825	0.03223	-0.14124	0.06469	-0.00754	-0.15671	-0.01179	0.38413	-0.1439	-0.12556	0.05499	-0.0169	-0.14464	-0.21852	-0.03567	-0.28851	0.13098	0.05995	0.02008	0.07724	0.01864	-0.22925	-0.29605
O43414	O43414;O43414-2;O43414-3	'ERI3	79033	-0.27325	0.10365	0.06438	0.48913	-0.20544	-0.10716	-0.33825	-0.35971	0.03093	-0.02699	0.22182	0.32107	-0.12402	-0.09963	-0.08208	-0.58752	-0.189	-0.43498	0.17506	0.34335	0.01072	0.04533	0.29239	-0.11727	0.15884	0.14459	-0.02233	-0.39518	0.25062	-0.01072	-0.28345	-0.22544	-0.49764	0.14185	-0.14746	-0.33775	0.2571	0.56553	0.30219	0.30047	0.39742	0.45149	0.1152	0.02699	0.43835	0.37934
O43423;P39687	O43423;P39687	'ANP32A;ANP32C	23520;8125	-0.04363	-0.02098	0.5684	0.22139	0.1186	-0.32297	0.43205	0.35599	0.68325	-0.32737	-0.23187	0.92614	-0.01767	-0.47503	0.01767	-0.00798	0.57331	0.33536	-0.87789	0.00798	0.64981	-0.18537	0.10762	-0.58399	0.72472	0.68303	-0.58993	-0.13332	-0.17248	-0.33325	-0.21158	0.43534	-0.29951	0.45693	0.13543	-0.55642	-0.8496	-0.86626	-1.04736	0.07559	-0.62194	-0.8714	0.15493	0.11494	-1.41113	-1.03813
O43426	O43426;O43426-2;O43426-4;O43426-5	'SYNJ1	8867	-0.23652	0.82682	-0.52474	-0.17753	-0.36116	-0.06737	0.11962	-0.49973	-0.96321	0.77733	1.06968	0.06076	-0.29245	0.71386	0.05927	0.16024	-0.13798	-0.37452	-0.33582	0.99164	-0.45886	0.10583	-0.0507	1.43888	-0.09593	-0.13135	1.30126	0.05642	0.79744	0.0507	0.2667	-0.12666	-0.41068	-0.05642	-0.45465	0.07318	0.62043	0.85702	0.74599	-0.32917	1.30844	1.78657	-0.08429	-0.70343	1.76174	1.39003
O43427	O43427;O43427-2	'FIBP	9158	-0.04863	0.22433	-0.18949	-0.28967	-0.02888	-0.06588	0.22554	-0.03754	-0.3239	0.03662	0.27168	0.19513	0.01941	-0.25183	-0.16606	-0.09154	-0.00775	-0.25938	0.07804	0.47595	-0.00144	-0.01472	0.43301	0.77762	0.08662	0.10426	0.59578	-0.23134	0.12437	-0.15213	-0.17768	-0.01977	0.12364	0.28331	-0.01941	0.31086	0.14182	0.45302	0.13085	0.18016	0.52649	0.43308	-0.17891	-0.253	0.63528	0.56283
O43432	O43432;O43432-2;O43432-3	'EIF4G3	8672	0.13395	0.09634	-0.14439	0.09203	0.01885	-0.09526	0.04337	-0.09966	-0.01885	0.32013	-0.13707	-0.39668	0.25917	-0.0405	-0.13717	-0.02723	-0.15199	-0.14822	-0.50661	0.19337	0.33839	-0.08641	-0.14223	0.12746	0.0708	-0.33095	0.28871	-0.50396	-0.14935	-0.00806	0.22431	0.20887	-0.10532	0.10229	-0.29878	-0.33903	0.33884	0.29369	0.15419	-0.07671	0.26309	0.36546	0.27694	0.0567	0.22131	0.12658
O43447	O43447	'PPIH	10465	0.19721	0.1053	0.27141	0.26704	0.39449	-0.00581	0.42731	0.10383	0.22821	-0.16296	-0.17754	0.14596	-0.22549	-0.29601	0.12997	-0.09014	-0.06571	-0.10199	0.22953	0.22327	-0.11775	0.19204	0.29568	-0.45009	-0.00974	-0.04598	0.1816	-0.25211	0.0874	-0.12857	0.00974	0.08989	0.07163	-0.22792	0.00581	-0.0568	-0.40839	-0.36471	-0.41995	0.34502	-0.01609	-0.18505	-0.11016	0.03934	-0.14644	-0.49023
O43464;P83110	O43464;O43464-2;O43464-3;O43464-4;P83110;P83110-2	'HTRA2;HTRA3	27429;94031	-0.02915	-0.16115	-0.11631	-0.12177	0.10942	0.09996	0.32222	-0.1154	-0.23411	0.18124	0.18129	-0.31807	-0.22667	-0.00445	0.05832	-0.05563	0.038	-0.1359	0.58777	-0.35146	-0.17006	0.20692	-0.00168	0.09995	0.38949	0.40108	0.09677	-0.12402	-0.00739	0.00168	-0.25699	-0.11392	0.42527	-0.17329	0.00445	0.13025	0.28873	0.1359	0.28092	0.32316	-0.06293	0.31619	-0.25982	0.0775	0.20789	0.12196
O43488	O43488	'AKR7A2	8574	-0.41455	-0.10739	-0.1876	0.08578	0.134	-0.0073	-0.04902	0.09427	-0.18832	-0.11355	0.0073	-0.39748	-0.17628	-0.23368	0.36088	-0.30053	0.09765	-0.48786	-0.17371	-0.08661	0.03107	0.28282	0.45316	-0.13988	0.21818	0.27102	-0.00246	0.21363	0.57757	0.5548	-0.18158	0.00246	0.12958	0.06066	0.28357	-0.13238	0.21961	0.10966	0.08794	0.33398	0.11279	0.20599	-0.28086	-0.43091	0.10805	-0.08328
O43493	O43493;O43493-2;O43493-3;O43493-4;O43493-5;O43493-6	'TGOLN2	10618	-0.55716	0.01268	-0.25152	0.15984	0.08088	-0.14836	0.0614	0.69166	0.52404	-0.07838	-0.00755	0.14245	0.11741	0.23842	0.00755	0.11842	-0.05035	0.71724	-0.62851	-0.13871	0.46254	0.00889	-0.4131	-0.67773	0.47127	-0.49665	0.02744	-0.34958	-0.62615	0.24217	0.13641	0.29432	0.5167	0.42202	-0.20341	0.17097	-0.42288	-0.1145	-0.26758	-0.11698	-0.13411	-0.0943	-0.19503	-0.34868	-0.08162	-0.20013
O43505	O43505	'B4GAT1	11041	0.06241	0.19958	0.13892	0.01226	-0.12478	0.17782	-0.19531	0.01324	0.06726	0.07507	0.46103	-0.0816	-0.33844	-0.0471	-0.18847	-0.67822	0.22762	-0.35189	-0.36056	0.2182	-0.01167	-0.3946	1.0324	0.43863	0.02701	0.08922	0.06001	0.46589	0.96483	-0.29043	-0.60522	-0.20412	0.17155	-0.40464	-0.11227	-0.05214	-0.17954	0.22522	0.00117	-0.00117	0.57906	0.61958	-0.64785	-0.01378	0.49704	0.59559
O43516	O43516;O43516-2;O43516-3;O43516-4	'WIPF1	7456	0.08214	-0.09389	-0.0743	0.08327	0.253	-0.23079	-0.07766	0.12378	0.08346	-0.1961	0.11775	-0.14036	0.77309	0.38387	-0.01608	0.22138	0.37195	-0.05446	-0.56489	-0.25906	-0.24976	0.14183	0.26222	-0.15598	-0.27487	0.63083	-0.4792	-0.22145	-0.0967	0.05446	0.39173	-0.06131	0.42292	-0.03939	-0.46598	0.2241	0.01608	-0.59766	-0.17631	0.25173	-0.30928	-0.2501	-0.13011	0.03343	-0.19495	0.31965
O43581-2	O43581-2	'SYT7	9066	0.12877	1.1285	-0.53467	0.05283	-0.16176	0.0869	0.55093	-0.1961	-1.01565	1.17077	1.36764	-0.05283	-0.33547	1.18697	0.48133	0.16606	0.07717	-0.7224	-0.47383	2.05825	-1.0699	-0.46571	-0.06244	1.9217	-0.31903	0.24339	1.7157	-0.37936	1.17795	-0.6787	-0.41133	-1.10177	0.16059	-0.27	-0.38566	-0.15906	0.89925	1.44949	1.25108	-0.39465	1.82063	1.65814	-0.83587	-0.26994	2.18523	1.52152
O43583	O43583	'DENR	8562	-0.09616	0.33573	-0.15066	-0.11728	0.18966	-0.00843	-0.15836	0.10791	0.00843	-0.02793	0.02472	-0.1583	0.10595	-0.19866	0.1131	0.06978	-0.06645	0.12833	-0.64124	0.22737	0.02615	-0.15496	0.03094	0.07531	-0.22562	-0.12318	-0.16006	-0.04213	0.05837	-0.13229	0.01822	0.0617	-0.28602	0.54788	-0.19939	-0.40162	0.13583	0.29551	0.11318	-0.06886	0.46614	0.16225	0.18212	0.17335	0.33495	-0.02707
O43592	O43592	'XPOT	11260	-0.23036	-0.24707	0.06136	0.16028	0.00873	0.41651	-0.31182	-0.30748	-0.05673	-0.28072	-0.00873	0.63979	-0.1748	-0.45586	-0.21999	0.01454	0.19263	0.46119	0.61556	0.1079	-0.21442	0.07352	0.21107	-0.46398	0.02543	-0.15106	-0.39128	0.175	-0.25179	0.17589	0.01174	-0.11282	-0.32788	0.6236	0.11489	1.47706	0.10433	0.15873	0.37677	-0.17694	-0.25871	-0.4255	0.42582	0.07259	-0.36637	-0.39638
O43598	O43598;O43598-2	'DNPH1	10591	0.10791	0.01374	0.18071	-0.00832	0.26693	-0.15197	-0.0681	0.23312	-0.03664	-0.57413	0.14803	0.31712	-0.38766	-0.35669	0.08778	-0.25471	-0.04618	0.61641	0.48636	-0.26928	0.51237	-0.322	0.35666	0.04618	0.35899	0.42951	-0.10899	0.53483	0.59699	0.29753	-0.18703	-0.08708	-0.23987	-0.03173	0.56294	1.14413	-0.18538	-0.2975	-0.38609	-0.01441	0.143	-0.05409	0.04715	0.00832	0.0222	0.14039
O43602	O43602;O43602-2;O43602-3;O43602-4;O43602-5	'DCX	1641	0.46865	0.32918	-0.79291	-0.04501	0.46706	-0.23379	1.58237	-0.14713	0.04501	2.19853	0.77556	1.85043	-1.02379	0.04913	-0.2548	-1.34497	0.19658	-0.15529	-0.05475	1.52569	-0.71329	-0.44745	0.28774	0.04507	0.13064	0.89553	-0.06401	0.76577	0.00724	-0.00724	0.55817	0.71458	-0.39871	-1.08401	-0.4463	-0.2917	-0.47836	-1.54408	-1.02478	0.71744	0.10546	-0.21289	-1.59983	-1.01445	-0.38947	-0.03052
O43615	O43615	'TIMM44	10469	-0.00513	0.01206	0.02501	-0.18744	0.02039	0.22843	0.07107	-0.27013	0.33763	-0.16563	0.07601	-0.11472	-0.21125	-0.24419	-0.12082	-0.17853	0.23136	-0.24288	0.3072	0.063	-0.08132	-0.11053	-0.20632	0.02077	0.16816	0.05105	0.63234	-0.22245	-0.54492	-0.43426	0.19531	-0.02861	0.21935	0.16886	0.19512	-0.23619	0.11407	0.20888	0.1112	-0.29634	-0.02595	-0.06433	-0.08713	0.00513	-0.17251	-0.32818
O43617	O43617;O43617-2	'TRAPPC3	27095	-0.00525	0.31547	-0.19791	0.13331	-0.22704	-0.01084	-0.1248	0.01953	-0.33803	0.00525	0.00607	-0.3038	0.2294	-0.04739	0.0192	0.5856	0.2249	-0.23485	-0.21011	-0.28189	-0.07686	0.06029	-0.48421	0.2269	-0.32951	-0.22389	0.22731	-0.43044	-0.29663	-0.06776	0.16535	0.06356	-0.45148	-0.08465	-0.18991	0.25083	0.05587	0.56352	0.26008	-0.1644	0.36538	0.15386	0.18487	0.15969	0.177	0.24265
O43633	O43633	'CHMP2A	27243	0.27997	-0.10128	0.35895	0.74746	0.05077	0.03813	-0.31926	0.34875	0.54466	-0.31595	0.00246	-0.35585	-0.11978	-0.03684	0.21704	0.19037	0.61487	-0.4774	-0.70718	-0.25827	0.06877	-0.78338	0.28738	-0.06628	-0.21653	0.05528	-0.81941	-0.02144	0.1503	-0.01196	-0.1903	-0.06115	0.40201	-0.17957	-0.07482	-0.36454	0.21712	-0.10894	0.14322	0.15648	-0.28502	0.11932	0.14868	0.58227	0.0794	0.13535
O43639	O43639	'NCK2	8440	-0.04932	0.18296	0.02157	-0.21854	-0.02875	-0.11085	-0.02191	-0.0612	0.13889	0.29249	-0.02157	-0.22858	0.21278	0.40732	-0.10919	0.04828	-0.0505	-0.11455	0.02223	0.43659	-0.02563	-0.03804	0.06389	0.54451	-0.27337	-0.02223	0.4836	-0.2566	0.13642	-0.11435	0.3144	-0.23108	-0.54598	0.48556	0.05082	0.02272	-0.05609	0.23938	0.19363	-0.09336	0.31118	0.66475	-0.37029	-0.23972	0.70844	0.4979
O43660	O43660;O43660-2	'PLRG1	5356	0.10132	-0.39356	0.32557	-0.03209	-0.27134	0.03373	0.23882	-0.16055	0.45143	0.03209	-0.50685	0.0787	-0.23151	-0.18606	-0.21073	0.0492	0.29854	0.28386	-0.02095	-0.00022	0.35484	0.25164	-0.01212	-0.53508	0.34524	0.15337	-0.12275	-0.03224	-0.21398	-0.10609	0.04767	0.38901	-0.19119	0.29686	0.03465	0.16702	-0.64113	-0.75797	-0.40566	0.15644	-0.83926	-0.45697	-0.08244	0.15161	-0.54524	-0.77721
O43665	O43665;O43665-2;O43665-3	'RGS10	6001	0.20846	-0.02802	0.08797	0.15788	-0.13662	-0.49853	-0.3263	0.51384	0.30008	-0.86301	-0.48808	-0.49323	0.54321	0.64541	-0.35564	-0.09509	-0.12951	0.58418	-0.17545	-0.30997	0.1261	0.07231	0.45827	-0.22358	0.28045	0.56939	-0.62592	0.02802	0.33921	0.17023	0.20166	0.64516	-0.28953	0.05497	-0.39193	0.03672	-0.31604	-0.29942	-0.36153	0.52854	0.07915	-0.65792	-0.36412	0.17311	-0.27365	-0.43056
O43670	O43670;O43670-2;O43670-3;O43670-4	'ZNF207	7756	-0.07387	-0.10425	0.04658	0.00941	-0.00941	-0.10115	0.04563	-0.13302	0.15396	0.10757	-0.39146	0.01373	-0.3778	0.08229	-0.23378	-0.03643	0.29223	-0.13405	-0.14718	-0.00425	0.02369	0.24233	0.10634	-0.17093	0.05059	0.11662	-0.08481	0.08546	-0.41851	-0.43204	0.12653	0.18399	0.0651	0.2534	0.02047	0.59125	-0.26104	-0.46878	-0.60104	0.37174	-0.29916	-0.12548	-0.02856	-0.01129	-0.46275	-0.5286
O43674	O43674;O43674-2	'NDUFB5	4711	-0.15423	0.82194	-0.00115	-0.19233	-0.09127	-0.50482	0.25408	-0.04367	-0.40905	0.79801	0.89043	-0.32113	0.00115	0.32022	0.05975	-0.20909	-0.08607	0.01314	-0.05913	0.75928	-0.05877	-0.27447	-0.06515	1.42084	0.40448	0.35375	1.27663	0.21297	0.15781	-0.08115	0.07153	-0.04421	0.82494	0.02619	-0.60511	-0.14147	0.67209	0.81405	0.83671	-0.08673	1.02592	1.60041	-0.01314	-0.00886	1.32875	1.27186
O43676	O43676	'NDUFB3	4709	-0.21714	0.63644	0.034	-0.23223	-0.15756	-0.41056	0.13418	-0.13378	-0.35586	0.52669	0.97447	0.2392	-0.17247	0.17082	0.03153	-0.07552	0.17564	-0.24609	-0.31228	0.77039	-0.29557	-0.55104	-0.14313	0.82456	0.28264	0.15599	1.39466	0.10421	0.21475	-0.22172	-0.02157	-0.24136	0.79734	-0.03153	-0.53623	-0.4229	0.36731	0.43756	0.70243	-0.06658	0.97556	1.26221	0.02496	-0.06038	1.2077	0.951
O43678	O43678;O43678-2	'NDUFA2	4695	-0.1939	0.83421	-0.10758	-0.3793	-0.05468	-0.39964	0.05468	-0.24414	-0.67899	0.41676	0.92924	0.34801	-0.08983	0.11045	0.16767	0.03078	-0.03078	-0.40164	-0.7109	0.75428	-0.37858	-0.62095	-0.37832	1.36791	0.42699	0.3355	1.37069	0.30913	0.61805	-0.08292	-0.16655	-0.29083	0.83658	0.11102	-0.25616	-0.36112	0.60273	0.77063	0.76851	-0.15954	1.21707	1.23923	-0.03399	-0.1978	1.32735	1.1478
O43681	O43681	'ASNA1	439	0.13333	-0.11405	0.1354	0.01677	-0.03937	0.13816	-0.0125	0.03307	0.25929	-0.18722	0.13272	0.4821	0.02063	-0.52012	-0.24766	-0.39964	0.19612	0.46048	0.37892	-0.01503	0.21597	0.08202	0.16504	-0.11756	0.14984	-0.00724	-0.06707	0.20614	-0.28031	-0.20206	0.29364	0.00724	-0.6598	0.01191	0.0931	-0.04274	-0.07443	-0.19024	-0.24296	0.15213	-0.04262	0.05571	0.16354	-0.01191	-0.04416	-0.0487
O43684	O43684;O43684-2	'BUB3	9184	0.26195	-0.06078	0.55181	0.31317	-0.04443	-0.02679	0.3911	0.31652	0.4865	-0.06391	-0.13914	0.65732	-0.05286	0.12293	0.02398	-0.04474	0.2433	-0.07891	0.22322	0.22541	0.23997	0.07933	0.20163	-0.50387	0.29468	0.05483	-0.35546	0.18918	-0.2233	-0.12264	-0.05343	0.04474	-0.08541	0.52428	-0.12883	-0.05253	-0.31209	-0.43718	-0.23427	0.28825	-0.24307	-0.45807	0.08376	0.32949	-0.56284	-0.58832
O43707	O43707;O43707-2;O43707-3	'ACTN4	81	0.13597	-0.14461	0.48047	0.38386	0.37346	0.09488	-0.61146	-0.07469	0.58498	-0.26424	-0.67137	-0.47125	0.73202	0.41972	-0.15153	0.31383	0.47116	1.14227	-0.65112	-0.4162	0.46647	-0.06733	-0.65331	-0.22964	-0.58605	-0.76509	-0.3089	-0.36909	-0.57706	-0.0875	0.922	0.26168	0.55759	0.97254	0.34349	0.03644	-0.2915	-0.04827	-0.03644	-0.27865	-0.30383	-0.04748	0.67521	0.58018	-0.48105	-0.6418
O43708	O43708;O43708-2;O43708-3	'GSTZ1	2954	-0.39862	0.13246	-0.30875	0.11924	-0.28781	0.16293	-0.04616	0.20565	-0.22085	0.1745	0.10357	-0.12035	-0.04218	-0.0512	0.55511	-0.56746	-0.32772	0.10677	0.24119	0.66578	0.01262	0.26848	0.44654	0.17131	-0.52032	-0.18797	0.32413	0.20155	-0.12965	0.55245	0.03363	-0.02707	-0.82143	0.00258	0.33879	-0.62963	-0.00258	0.16759	0.04349	-1.4818	-0.17722	-0.2814	-0.44672	-0.8904	-0.27085	-1.18815
O43719	O43719	'HTATSF1	27336	-0.21484	-0.33141	-0.04136	0.17964	0.08302	-0.42163	1.32322	0.00754	0.74169	-0.05505	-0.00754	1.16492	-0.03282	-0.0759	-0.02883	-0.08391	0.23681	0.17949	-0.50996	0.09363	-0.13961	-0.27224	0.43977	-0.38486	0.34319	0.56374	-0.69228	0.27903	0.46991	0.01409	-0.73222	0.34332	0.02092	0.5237	-0.2132	0.21972	0.433	0.03265	-0.29967	0.74333	-0.11144	-0.55699	-0.07599	0.10808	-0.64881	-0.29573
O43741	O43741	'PRKAB2	5565	-0.3728	0.27593	-0.33326	0.03068	-0.04617	-0.00401	0.14714	-0.21908	-0.36487	0.09613	0.41879	-0.15831	0.00429	0.18349	-0.28188	-0.01373	0.68719	0.01004	-0.37511	0.25989	-0.49454	-0.12579	0.24739	0.50808	-0.33932	-0.09765	0.0539	0.00401	0.68429	0.07935	-0.19416	-0.22458	0.65997	-0.18702	-0.25698	0.16603	-0.05752	0.2347	-0.16074	0.18688	0.89088	0.18902	-0.03408	-0.18449	0.09616	0.72127
O43747	O43747;O43747-2	'AP1G1	164	0.01069	0.0453	-0.07413	0.05825	-0.0408	-0.18823	0.06432	-0.06065	0.00361	0.19448	0.24644	0.01624	-0.30414	-0.09161	-0.00361	-0.0864	0.12066	-0.14796	-0.55833	0.28297	0.03944	-0.11967	0.05459	0.17092	-0.03944	-0.12697	0.16411	-0.18401	0.12029	-0.24926	0.04494	-0.43344	-0.12796	-0.51802	-0.17414	-0.36663	0.13029	-0.10304	0.03238	-0.25851	0.20953	0.40987	0.16639	0.09613	0.49719	0.10304
O43752	O43752	'STX6	10228	0.15544	0.00112	-0.63571	-0.41687	-0.27724	-0.15464	-0.25191	0.09161	-0.39641	0.33657	0.38571	0.4553	-0.00112	0.06079	-0.10556	0.02046	-0.03027	-0.13272	0.19971	0.23763	0.29615	0.19482	-0.08175	0.32147	-0.02046	-0.03725	0.31974	0.38098	-0.25634	-0.29509	0.07946	-0.17337	-0.41126	-0.45325	-0.05661	0.22856	-0.02279	-0.15221	0.11811	-0.16531	0.32998	0.44544	-0.31617	0.11382	0.56418	0.31004
O43759	O43759;O43759-2;O43759-3	'SYNGR1	9145	-0.59925	2.11183	-0.67349	-0.37427	-1.06688	0.1193	0.62605	-1.6451	-1.39246	1.25618	1.81478	0.20892	-1.28255	1.21208	0.27224	0.56852	0.57893	-0.2608	-0.36592	1.77407	-0.21521	-0.35334	-1.21879	2.73421	0.09343	0.32365	2.30926	-0.88166	0.91253	0.20219	-0.49934	-0.3721	-0.56859	-1.60431	-0.06435	-0.95156	1.19984	1.94334	1.94905	-1.4198	2.47442	2.05874	-0.88431	-1.03199	3.30155	2.39459
O43761	O43761	'SYNGR3	9143	-0.10169	2.21647	-0.17368	-0.0532	0.02254	0.36064	0.34488	-0.96521	-0.79536	1.33211	1.63382	0.67718	-1.69041	1.63268	0.56103	0.67448	0.21109	-0.6702	-0.71297	1.18814	-1.00336	-0.92036	-0.01743	2.36774	-0.15543	0.41848	2.3207	-0.72873	0.9198	-0.43155	-0.87219	-0.61783	-0.05799	-1.46048	-0.36099	-0.05018	0.9236	1.84363	1.1403	-0.37087	2.63638	2.60335	-0.46936	-0.76171	2.53654	2.2931
O43765	O43765	'SGTA	6449	0.14683	0.03225	0.37232	0.124	0.54917	0.18684	-0.02499	-0.05603	0.37028	0.2783	-0.15114	-0.03945	-0.21783	-0.28203	0.02499	-0.14824	0.15816	0.01575	0.06999	0.61703	0.39572	-0.07358	0.02608	-0.23077	0.13793	-0.10571	-0.17217	0.03803	-0.06111	-0.27565	0.24944	0.33063	-0.54284	-0.41143	0.14484	-0.43778	-0.35531	-0.27228	-0.27094	0.14582	0.05655	-0.18982	0.23096	-0.06456	-0.34603	-0.34122
O43772	O43772	'SLC25A20	788	0.12979	-0.01134	-0.57315	0.01134	0.43619	0.33678	-0.56572	0.29491	-0.29235	-0.03151	-0.064	-0.33547	-0.3837	-0.17441	0.56481	-0.29388	-0.05757	-0.08867	-0.24283	-0.37321	-0.36083	0.66387	0.2105	-0.4078	-0.00765	0.3583	0.11156	-0.03773	0.02376	0.00765	0.07355	-0.21328	0.27479	-0.44989	-0.11151	-0.29237	0.23576	0.29768	0.52289	0.11173	0.15471	-0.2574	-0.11757	0.05765	-0.50554	-0.43847
O43776	O43776	'NARS	4677	0.12289	-0.13328	-0.03768	0.22221	0.12259	0.13152	-0.18717	0.04472	0.2376	-0.30194	-0.05121	0.08004	-0.20271	-0.25454	0.03768	-0.18333	0.28061	0.42099	0.1488	-0.06312	0.42289	-0.26934	0.22369	-0.35468	0.19762	-0.1171	-0.22494	0.06594	-0.38759	0.13374	0.15495	0.10103	-0.28237	-0.4887	0.33952	-0.17043	0.12015	-0.10083	0.09018	-0.16926	-0.39242	-0.18147	0.43458	0.26562	-0.25726	-0.29351
O43809	O43809	'NUDT21	11051	-0.07895	-0.01746	0.55149	0.03948	0.13391	-0.0093	0.36511	0.14655	0.56935	0.0093	-0.04669	0.68787	-0.15175	-0.51391	0.07028	0.01281	0.35493	0.03186	-0.45477	0.1537	0.00868	-0.04648	0.30432	-0.51879	0.31915	0.38831	-0.3811	0.09335	0.11639	-0.43712	-0.20169	-0.15197	0.23668	0.62097	-0.09663	0.10492	-0.7337	-0.60497	-0.67576	0.40241	-0.15366	-0.58889	-0.029	-0.029	-0.78059	-0.79283
O43813	O43813	'LANCL1	10314	-0.249	0.77659	-0.52746	-0.21205	0.0487	-0.19177	0.22668	-0.11111	-0.45655	0.3438	0.18859	0.67114	-0.22254	-0.02804	0.02804	-0.43546	-0.04126	-0.14777	-0.20774	0.84348	-0.06206	-0.06521	0.60596	1.22115	0.42221	0.54907	1.36258	0.41379	0.66902	0.5275	-0.21907	-0.39371	0.04126	-0.32606	-0.16851	0.117	0.16499	0.81571	0.44441	-0.06921	1.00288	1.24897	-0.11814	-0.45345	0.90426	1.09748
O43815	O43815;O43815-2	'STRN	6801	-0.1127	-0.09907	-0.09672	-0.22237	-9e-05	-0.12395	0.14562	0.06781	-0.0097	0.0262	0.10195	0.01562	-0.17598	9e-05	-0.21098	0.01423	-0.06629	0.00368	-0.08337	0.03232	0.02195	-0.14793	-0.27268	0.3651	-0.01716	-0.23441	0.25434	0.28764	-0.09886	0.05164	-0.00336	0.00336	-0.3337	0.01847	-0.13651	-0.04358	0.06146	0.06058	0.08862	0.06721	0.16337	0.33618	-0.12981	-0.23345	0.27025	0.31769
O43818	O43818	'RRP9	9136	0.1504	-0.07325	0.47035	0.00693	0.11873	-0.09353	0.21805	0.15331	0.38564	-0.00693	-0.28507	0.65057	-0.0341	-0.35567	0.27923	0.55955	0.32613	0.5068	-0.02054	0.4329	0.75232	-0.08721	-0.15779	-0.47503	0.70244	-0.04501	-1.19437	-0.05034	-0.50185	-0.26684	0.02054	0.30694	-0.17602	0.17565	-0.05246	0.07965	-0.27136	-0.52281	-0.30251	0.26427	-0.39814	-0.06897	0.52653	0.18529	-0.3679	-0.52685
O43823	O43823	'AKAP8	10270	0.19839	-0.0231	0.66669	0.14733	0.21097	-0.14815	0.10359	0.15934	0.72785	-0.27965	-0.00556	0.10912	-0.00127	-0.0438	-0.05846	0.18221	0.15985	-0.01743	0.32797	-0.32922	-0.02449	0.06536	0.01197	-0.00783	0.14626	0.30345	-0.17099	-0.17948	-0.24741	-0.19543	0.19259	0.07342	-0.04585	0.35545	-0.14558	0.24215	-0.47355	-0.15613	-0.0098	0.37929	0.00127	-0.93599	0.1001	0.47597	0.1018	-0.38513
O43837	O43837;O43837-2;O43837-3	'IDH3B	3420	-0.19133	0.75038	-0.2932	-0.1454	-0.11662	0.3366	0.26435	-0.12503	-0.46668	0.48815	1.1613	-0.11606	-0.24408	0.38718	0.03377	0.09748	0.06543	-0.20733	-0.32072	0.80632	-0.11842	-0.19651	-0.1395	1.24164	0.46919	0.47114	1.34378	-0.03377	0.72782	-0.06543	-0.12878	-0.11457	0.80846	0.12877	-0.18289	0.04315	0.98683	1.25796	1.15187	-0.08256	1.21082	1.23343	-0.10128	-0.13024	1.36923	1.02375
O43847	O43847;O43847-2	'NRDC	4898	0.27403	-0.13107	0.01893	0.48109	0.26655	-0.07149	0.08333	0.07483	-0.10731	0.08518	-0.70369	-0.66189	-0.00049	-0.0949	0.10084	0.22835	0.01244	-0.15977	0.12506	-0.02271	0.26928	0.08369	-0.49484	-0.31671	0.19772	-0.13373	-0.49217	-0.26316	-0.39218	-0.15848	0.07643	0.4084	-0.16959	0.08996	-0.12258	-0.19773	0.21476	-0.05452	0.00049	-0.03398	-0.43982	-0.18735	0.38868	0.33558	-0.14794	-0.57395
O43852	O43852;O43852-10;O43852-11;O43852-12;O43852-13;O43852-14;O43852-15;O43852-3;O43852-5;O43852-6;O43852-9	'CALU	813	0.37379	-0.74627	0.41076	0.08835	1.09098	1.33661	0.2431	-0.09558	0.42847	0.05051	-0.86458	-0.51181	-0.61185	-0.0965	0.16515	0.95345	1.02999	0.27693	-0.26577	0.04618	0.35338	-0.02149	-0.04566	-0.44605	-0.30061	-0.1444	-0.94023	-0.19692	-0.53023	-0.24043	1.36574	0.32766	0.17032	-0.39088	0.56242	0.06497	-0.47699	-1.62362	-0.82915	-0.05051	-1.32081	-1.26416	0.54485	1.04158	-1.46614	-1.06898
O43865	O43865;O43865-2	'AHCYL1	10768	-0.03561	-0.32013	-0.43664	-0.33367	-0.03852	0.06178	-0.34758	0.33091	0.03561	-0.46144	0.94003	-0.78642	0.08361	-1.00689	-0.25708	-0.49787	0.12542	-0.22104	-0.13338	-0.3062	-0.09689	0.49162	1.95714	0.36592	0.3606	0.4796	0.52968	0.59687	1.34331	0.65438	-0.18538	-0.22609	-0.43189	0.8158	0.25559	-0.93679	0.53547	0.98909	0.71521	1.12735	0.8831	0.04671	0.09689	-0.18864	0.11116	-0.07048
O43920	O43920	'NDUFS5	4725	-0.59901	0.99889	0.04504	-0.11479	-0.11088	-0.46488	0.14785	-0.40005	-0.52206	0.36402	0.7816	0.13467	0.07336	0.36087	-0.04793	-0.18449	0.02645	-0.28036	-0.82098	0.60352	-0.32549	-0.69	-0.06466	1.27056	0.25852	0.36045	1.53769	-0.04504	0.00643	-0.03716	0.00056	-0.17203	0.5943	0.28607	-0.68353	-0.50328	0.36976	0.83774	0.44067	-0.21438	1.27213	1.29353	-0.1162	-0.22008	1.07046	1.1173
O43924	O43924	'PDE6D	5147	-0.13835	-0.14696	-0.0803	-0.00664	-0.0851	0.35231	0.02199	0.22506	-0.04034	0.14915	-0.12243	-0.04922	0.06423	0.02059	-0.2479	0.65691	-0.17165	-0.10129	0.85384	0.00809	-0.24456	-0.03358	-0.03589	0.2592	-0.12338	-0.06846	-0.13798	0.06369	0.64709	0.07654	-0.08143	-0.21825	-0.00573	0.00664	0.18926	0.15394	-0.10803	-0.39666	0.01224	0.05469	-0.26428	-0.03781	0.02326	-0.22368	0.09099	0.17288
O60216;Q9H4I0	O60216;Q9H4I0	'RAD21;RAD21L1	5885;642636	0.02605	-0.00732	0.18358	0.14876	0.00732	-0.05394	0.50907	0.17909	0.2356	-0.03726	0.07115	0.46102	-0.15726	-0.10716	-0.11375	-0.03241	0.04848	0.00864	0.29297	0.30564	0.14417	-0.06191	0.37689	-0.09334	0.00247	0.07811	-0.37622	0.04432	-0.06528	-0.05481	-0.26699	0.16367	0.18812	0.41865	-0.08587	0.09473	-0.62641	-0.54953	-0.52309	0.4921	-0.0728	-0.09027	-0.58162	-0.47869	-0.40799	-0.85494
O60220	O60220	'TIMM8A	1678	-0.23673	0.5318	-0.01946	-0.12632	-0.11773	-0.11198	0.28873	-0.4247	-0.52551	0.0891	0.08211	0.99299	-0.10407	-0.13087	-0.19382	-0.10871	-0.32185	-0.1339	-0.37667	0.11756	-0.17223	-0.35479	0.09695	0.10801	0.02989	-0.15941	0.48889	0.06166	-0.02989	0.04377	-0.56348	0.12686	0.29717	0.42246	-0.0694	-0.02166	0.21146	0.70446	0.55038	0.16852	0.82405	0.44519	-0.22704	0.01946	0.3241	0.21588
O60256	O60256;O60256-2;O60256-3	'PRPSAP2	5636	-0.18509	-0.19623	-0.04955	-0.10504	0.25895	0.10341	0.14164	0.03207	-0.00427	0.10236	0.24176	0.29305	-0.15712	-0.17716	-0.07157	-0.336	-0.01334	-0.15478	0.48386	-0.03827	-0.22218	0.01334	0.56158	0.05876	0.03801	0.11335	0.11714	0.47058	0.24394	0.2434	-0.22017	-0.51039	-0.03592	-0.10171	0.18868	0.38866	-0.03084	-0.11468	-0.16681	0.30345	0.11487	0.23876	-0.21616	-0.39881	0.10227	-0.00209
O60262	O60262	'GNG7	2788	-0.1669	0.30735	-0.03467	-0.26404	-0.18084	-0.26458	-0.29716	-0.51375	0.22905	0.2993	0.59537	-0.2313	0.16384	0.19649	-0.17286	-0.2144	-0.09821	-0.39686	0.00864	0.11502	0.19758	-0.22546	0.11423	0.61944	-0.00864	-0.19091	1.02301	0.17429	0.06777	0.59276	0.04192	-0.2794	-0.54994	0.03467	0.08567	-0.16002	0.53217	0.31167	0.23204	-0.31647	0.33367	1.19131	-0.1708	-0.63713	0.79031	0.8071
O60264	O60264	'SMARCA5	8467	0.03756	-0.17729	0.13501	0.02011	-0.10335	-0.20259	0.36168	0.16277	0.26047	0.20607	-0.45348	0.31182	-0.42212	-0.44922	0.01473	-0.11344	0.00378	0.21497	0.40779	-0.2654	0.56843	0.16962	-0.19057	-0.87117	0.79869	0.18006	-0.30199	-0.01473	-0.22723	0.16205	0.00946	0.49535	-0.44795	0.19494	-0.11187	0.12506	-0.82716	-0.87583	-0.94072	0.14701	-0.39691	-0.53373	0.07187	0.06936	-0.88414	-0.81634
O60268	O60268;O60268-2	'KIAA0513	9764	-0.0086	1.12435	-0.55589	-0.1916	-0.4468	0.47431	0.7482	-0.17386	-0.89106	1.49958	1.99798	0.35438	-0.2319	1.20688	0.52622	0.04029	-0.30548	0.22119	-0.12174	1.93529	-0.06902	-0.12257	-0.38601	2.51967	1.05438	0.2447	2.38156	-0.2435	0.61492	0.14839	-0.33049	-0.41966	-0.33959	-0.15616	-0.19169	-0.60914	1.22657	1.75832	1.67177	-0.54956	2.00741	2.20093	-0.37175	-0.27258	2.72744	2.08183
O60282	O60282;O60282-2	'KIF5C	3800	-0.26215	0.21183	-0.40378	-0.12051	0.00618	0.14545	0.04058	-0.14987	-0.06808	0.92436	0.55362	0.63075	-0.13171	-0.00618	-0.43107	-0.34541	0.12529	0.43239	-0.24791	0.57647	-0.17004	-0.5104	-0.48084	0.73041	0.14326	-0.04856	0.3813	0.55544	0.45309	0.5779	-0.03027	-0.05413	0.03027	-0.36131	-0.30333	0.02689	-0.10699	0.23683	0.20905	-0.06716	0.70186	0.86073	-0.6973	-0.8278	0.80571	0.52107
O60306	O60306	'AQR	9716	0.10072	-0.45102	0.53089	0.0192	-0.10553	-0.03853	0.23571	0.2965	0.60513	-0.09099	-0.20275	0.34766	-0.03438	0.0404	0.25946	-0.46396	-0.08863	-0.08883	0.00578	-0.04571	0.24366	0.11582	-0.10546	-0.06731	0.37142	-0.00533	-0.01475	-0.27984	0.66171	0.00533	0.23577	0.23377	0.09456	-0.13772	-0.0192	0.18641	-0.5797	-0.88325	-0.22797	0.07391	-0.86192	-0.07768	-0.1897	0.19916	-0.04245	-0.77084
O60313	O60313;O60313-2	'OPA1	4976	-0.09139	0.79517	-0.4715	-0.15604	-0.30368	-0.10895	0.11482	-0.06788	-0.26765	0.56001	1.00524	0.1089	-0.11828	0.31405	0.17927	-0.07692	-0.62561	-0.62554	-0.00941	0.76504	-0.21486	0.08164	0.02206	1.17308	0.01129	0.08081	1.09351	0.04052	0.31466	-0.22985	0.00941	-0.29868	-0.2117	-0.34186	0.01464	-0.09122	0.39401	0.68579	0.6156	-0.01464	1.18204	1.14288	-0.29034	-0.14205	1.46934	1.06931
O60331	O60331;O60331-2;O60331-3;O60331-4	'PIP5K1C	23396	-0.25726	0.85651	-0.3735	-0.10737	0.03249	-0.01048	0.01743	-0.34598	-0.37336	0.423	0.97414	-0.17348	0.01048	0.73458	0.06848	0.24945	0.13567	-0.35134	-0.15992	1.19463	-0.4512	-0.14415	0.40181	1.66998	-0.34485	-0.01553	1.51985	-0.0511	0.68136	-0.14443	0.23051	-0.45486	-0.16073	0.01729	-0.05371	-0.28046	0.36914	0.85266	0.7329	-0.33041	1.42381	1.34381	-0.25304	-0.5883	1.80064	1.168
O60333	O60333;O60333-2;O60333-4	'KIF1B	23095	-0.20045	-0.05625	0.16311	0.16034	0.10337	0.42533	0.04062	0.32805	-0.12661	0.27586	0.04481	-0.28501	-0.1952	-0.05638	-0.02949	-0.23077	0.77188	0.39492	0.25058	-0.41901	0.73276	-0.50178	-0.53397	0.65456	0.54879	0.50893	-0.85265	-0.75757	-0.02529	0.18238	-0.02442	0.62909	-0.83505	0.56619	0.00424	-0.31093	0.016	-0.06813	-0.28343	0.09534	-0.15801	0.41933	-0.0161	-0.00424	-0.17224	0.17754
O60341	O60341;O60341-2	'KDM1A	23028	-0.08067	-0.36957	0.45286	0.15093	0.03214	-0.02432	0.31263	0.18744	0.38182	0.47529	-0.22836	0.83588	-1.36393	-0.06009	-0.02641	0.13326	0.34202	0.07009	0.4393	0.04588	0.10215	-0.14037	-0.00537	-0.59561	0.21978	0.01154	-0.24819	0.17349	-0.27527	-0.24544	-0.04574	0.35826	0.0115	-0.07517	0.03612	0.28677	-0.62039	-0.79566	-0.11539	0.33896	-0.43719	-0.12028	-0.1104	-0.02402	0.24151	-0.40508
O60361;P22392	O60361;P22392;P22392-2	'NME2;NME2P1	4831	0.10313	-0.05507	0.00138	0.16916	0.29277	0.27635	-0.32072	0.30238	-0.00138	-0.19792	-0.494	-0.84016	-0.04368	-0.03784	-0.33876	-0.21544	-0.00687	0.3982	-1.28345	0.27286	0.1753	0.05482	0.63507	-0.54821	0.27448	0.32848	-0.46351	0.13616	0.01307	-0.06796	0.18434	0.00687	-0.2612	-0.23988	0.16812	0.62872	0.19951	0.1927	0.16368	-0.2351	-0.61635	-0.50458	0.23562	0.18865	-0.8893	-0.83322
O60443	O60443;O60443-2;O60443-3	'GSDME	1687	0.06687	-0.06979	0.14228	0.49809	0.24738	0.3597	-0.3718	0.37201	-0.29804	-0.4432	-0.37243	-0.15361	0.03332	-0.3586	-0.12491	-0.08795	0.35273	0.48041	0.2563	-0.66531	0.68796	0.23522	0.87225	-0.7647	0.18139	0.47668	-0.36759	0.55027	-0.08776	-0.0519	0.28765	-0.17801	-0.65225	0.12502	0.25558	0.31596	-0.0041	-0.21204	-0.40383	-0.36841	-0.68218	-0.4626	0.48791	0.42733	-0.74032	-0.34806
O60476	O60476	'MAN1A2	10905	-0.37097	-0.08735	-0.02171	-0.00066	-0.18546	0.21203	-0.4699	-0.42881	0.25453	0.04353	-0.21631	0.14577	-0.03695	0.18929	0.0065	-0.17589	0.33459	-0.00138	0.00138	0.00227	0.30306	0.08065	-0.51482	-0.23679	0.2714	0.03329	0.0901	-0.23782	-0.32561	-0.09968	0.23749	0.1883	-0.21654	0.4405	0.24555	0.39081	-0.29154	0.00066	-0.38692	-0.15994	0.06777	-0.06691	0.18476	0.03319	-0.08934	-0.18044
O60486	O60486	'PLXNC1	10154	-0.1473	0.20657	-0.01424	0.08499	0.32952	-0.25139	-0.44583	-0.49404	0.13781	-0.04836	0.40177	-0.12451	0.04797	0.00257	0.10182	1.11001	-0.72269	-0.75443	0.20107	0.46866	-0.91531	0.88256	0.03193	-0.87219	-1.21624	-1.03908	-0.09424	-0.00257	0.56876	-0.59901	0.6251	-0.40043	4.07691	-0.33634	-0.73962	-0.10429	0.05514	0.18774	-0.05932	1.86025	0.78676	0.39005	0.33171	-0.38138	0.97249	0.62019
O60488	O60488;O60488-2	'ACSL4	2182	-0.07397	-0.01966	-0.3767	-0.24814	0.42713	-0.2633	-0.093	-0.27979	-0.2741	0.50806	0.19036	0.01966	0.12658	0.22678	-0.29066	0.49173	-0.6306	-0.2516	0.9304	0.05276	-0.42935	0.36525	-0.10573	-0.24525	-0.41428	-0.07229	-0.18729	0.08632	-0.34263	-0.15984	0.25052	0.00236	0.01102	0.05536	-0.45643	-0.17291	0.44643	0.31685	0.20429	-0.38525	0.51202	0.58967	0.16047	-0.02185	0.59012	0.24417
O60493	O60493;O60493-2;O60493-3;O60493-4	'SNX3	8724	0.40331	0.27216	-0.06635	0.18964	0.09147	-0.09653	-0.31362	0.23813	0.01487	-0.47188	-0.14334	-0.15533	0.381	-0.01487	0.51831	-0.1975	0.08064	0.05612	-0.05616	-0.42614	0.20951	0.00912	-0.28033	0.0425	0.16032	0.20202	-0.20733	0.32516	-0.11003	-0.20997	0.2382	0.01283	-0.32097	-0.06653	-0.10287	0.03986	-0.1139	-0.02295	-0.16449	0.49442	0.11742	-0.29548	-0.48456	-0.20807	-0.30086	-0.15865
O60502	O60502;O60502-2	'OGA	10724	-0.28902	0.18894	-0.30773	-0.05781	0.05781	-0.30563	0.69332	-0.26236	-0.69584	0.65052	0.54106	0.48987	-0.63282	-0.08103	-0.18196	-0.14286	-0.36697	0.19332	-0.13601	0.66168	-0.20814	-0.13759	0.21423	0.33365	-0.36639	-0.01228	0.36247	0.17232	0.40878	-0.09383	0.04227	-0.51584	-0.28814	0.17572	-0.2029	-0.07437	0.39186	0.48099	0.54023	0.29539	0.77252	0.66193	-0.19177	-0.31949	0.92911	0.63707
O60504	O60504;O60504-2	'SORBS3	10174	0.20876	0.13973	0.25664	0.15021	-0.38467	-0.01043	0.43478	0.04522	-0.09098	-0.40306	-0.02851	-0.04769	0.01043	0.37545	-0.13634	-0.19036	0.07743	-0.04561	-0.11476	0.37193	0.08338	-0.26499	0.91792	-0.13021	0.06968	0.05429	-0.06896	0.34278	0.26362	-0.28592	-0.12363	-0.07354	1.3494	0.65551	0.41702	-0.03451	-0.61638	-0.18783	-0.38506	0.33041	-0.15392	-0.19029	0.07621	0.02008	-0.75269	-0.69889
O60518	O60518	'RANBP6	26953	-0.49784	0.04116	0.14274	0.01083	-0.46956	-0.3221	-0.22348	-0.43106	0.03334	0.27664	0.48864	-0.09221	0.34378	0.03382	-0.18478	-0.81624	-0.37855	0.02096	0.33384	0.33512	0.23128	-0.33551	0.04159	0.68087	-0.29224	-0.33932	0.34857	-0.00838	-0.39451	0.06604	-0.08934	0.05555	-0.02096	-0.22037	-0.19507	-1.09036	0.03673	0.1112	0.00838	-0.39992	0.4374	0.3188	-0.49675	-0.77339	0.62161	0.74756
O60524	O60524;O60524-2;O60524-3;O60524-4;O60524-5	'NEMF	9147	0.01109	-0.03512	-0.22432	0.28535	-0.28371	0.12303	-0.09724	0.27672	0.12923	0.02665	-0.19297	-0.18979	0.33569	-0.13777	0.22535	-0.2882	-0.02462	0.31266	-0.06789	-0.31823	0.26282	0.01195	0.08437	-0.3355	-0.27428	-0.45971	0.1845	0.38551	0.23947	0.06828	0.32513	0.1232	-0.12937	0.40043	-0.01109	-0.16207	-0.09836	-0.03891	-0.13204	0.02789	0.17396	-0.1711	0.08299	0.02302	-0.21	0.0171
O60547	O60547;O60547-2	'GMDS	2762	0.0012	0.08502	0.01984	-0.12741	-0.46671	-0.21242	-0.0012	0.08432	-0.17588	-0.03862	0.26047	0.50957	0.49385	0.25295	0.14761	0.01055	0.11592	-0.6847	0.27183	-0.01055	-0.1434	0.1025	-0.13214	-0.0818	-0.76293	-0.26131	0.16938	0.14565	0.52748	-0.32994	0.21732	-0.41728	0.08008	-0.10816	-0.03803	-0.44395	-0.33598	0.02811	-0.06674	0.355	0.55364	-0.09249	-0.45242	-0.22366	0.48618	0.22853
O60551	O60551	'NMT2	9397	-0.23419	0.00307	-0.39898	-0.27786	0.02657	-0.18711	0.34827	-0.55485	-0.21975	0.34324	0.39168	0.51089	0.373	0.28057	-0.1354	-0.14604	-0.10159	0.08906	-0.88916	-0.3463	-0.52323	-0.39988	-0.05318	0.83961	0.07209	0.51526	0.6208	0.03384	0.40242	0.05318	-0.65648	-0.44	0.86045	-0.00677	-0.13212	-0.15904	0.05198	-0.02375	0.0751	-0.00307	0.24939	0.6676	-0.23831	-0.32951	0.44597	0.59871
O60568	O60568	'PLOD3	8985	0.04877	-0.35016	0.4672	0.06324	-0.04877	0.24494	0.06667	-0.2328	0.74058	-0.44552	-1.67802	-0.57966	0.36687	0.14736	-0.22992	1.46768	1.29763	0.95149	0.02086	-0.5444	0.61838	0.21642	-0.62574	-0.45917	-0.21579	-0.24384	-0.64366	-0.34341	-0.44182	-0.02086	0.93821	0.11831	-0.03773	0.51965	0.27337	0.14725	-1.15487	-0.9179	-0.95988	-0.24785	-0.72054	-0.49174	0.79322	0.38645	-1.54955	-1.58031
O60610	O60610;O60610-2;O60610-3	'DIAPH1	1729	0.11861	0.09063	0.11512	0.26644	0.00522	0.00471	0.46303	0.20207	0.21887	-0.17967	-0.57482	-0.17639	-0.17083	0.10996	-0.24945	0.50889	0.03022	0.256	0.33117	-0.25897	-0.22761	0.10863	-0.56712	-0.03449	-0.15238	-0.03022	-0.28953	-0.21624	0.06589	-0.14434	-0.05297	0.1576	0.2857	0.38	-0.25442	0.23935	-0.17242	-0.13414	-0.19115	-0.00471	-0.10358	0.10209	0.39357	0.36675	-0.13809	-0.24254
O60613	O60613;O60613-2	'SELENOF	9403	0.19347	-0.50202	0.01466	0.00377	0.33814	0.13103	0.11414	-0.20226	0.33077	-0.20138	-0.32511	0.2012	0.09209	-0.05074	-0.00034	0.31944	0.09436	0.20262	0.00713	-0.19684	0.31209	0.28816	-0.21146	-0.58919	-0.01969	-0.28285	-0.65203	-0.19787	-0.15996	-0.18826	0.07736	0.07781	-0.00713	0.14372	-0.05578	0.15294	-0.20742	-0.66237	-0.15289	0.00034	-0.78325	-0.36882	0.55999	0.53786	-0.18173	-0.20605
O60641	O60641;O60641-2;O60641-3;O60641-4	'SNAP91	9892	-0.59674	1.04422	-0.57205	-0.36493	-0.42079	0.06675	0.52788	-0.5838	-1.28994	1.01871	1.36368	0.35344	-0.26984	1.05569	0.19853	0.55668	-0.23175	-1.2885	-0.06613	2.00047	-1.53036	-0.07632	0.08382	2.52511	-0.53759	0.28989	2.15675	0.12795	1.13916	-0.79687	-0.17305	-1.4774	-0.07123	-0.59905	-0.39634	-0.06675	0.80996	1.19138	1.12677	-0.26164	1.66174	2.31767	-0.52832	-0.51095	2.31483	1.81979
O60645	O60645;O60645-2;O60645-3	'EXOC3	11336	0.17322	0.21655	-0.35428	0.00186	0.04718	-0.12384	-0.13192	0.10736	-0.3686	0.14175	0.10273	-0.00186	-0.08212	-0.07432	0.07479	-0.04234	-0.18056	-0.22617	-0.04044	-0.0061	-0.06336	0.17916	0.11168	0.2305	-0.03861	0.0061	0.03699	0.02109	0.22993	0.1181	-0.00813	-0.25322	-0.19984	-0.02767	-0.07959	-0.19596	-0.07976	0.1282	0.05073	0.08265	0.39517	0.48074	0.05679	-0.07641	0.34987	0.18058
O60664	O60664;O60664-2;O60664-4	'PLIN3	10226	-0.04095	-0.23522	0.41195	0.35038	0.45037	0.07013	-0.07559	0.31637	0.91144	-0.33854	-0.04697	-0.69364	0.48384	0.05363	0.01466	0.45491	-0.00253	0.38631	-0.93369	-0.56799	0.72398	0.00253	0.52826	-0.91404	-0.54419	-0.27992	-0.58992	-0.15555	-0.32644	-0.01909	0.40749	-0.02458	0.09485	0.8821	0.37318	-0.10824	-0.12497	-0.3789	-0.17563	-0.01466	-0.27399	-0.36257	0.67697	0.45508	-0.506	-0.3292
O60701	O60701;O60701-2;O60701-3	'UGDH	7358	-0.42554	-0.36476	-0.50438	-0.63434	0.58071	0.1419	1.02108	-0.04481	-0.50533	0.088	0.42981	-1.10195	-0.52771	0.40941	0.10953	0.32839	0.07574	0.46158	0.10809	0.46249	-0.22173	-0.02864	-0.31586	-0.17728	0.00319	-0.32878	-0.35221	-0.08912	-0.23529	-0.01669	0.12881	0.24485	0.2163	-0.688	-0.11279	0.09853	1.38422	-0.0448	0.0448	-0.16203	0.27479	-0.82254	-0.10393	0.10056	0.44994	0.45622
O60716	O60716;O60716-10;O60716-11;O60716-13;O60716-17;O60716-18;O60716-19;O60716-2;O60716-21;O60716-25;O60716-26;O60716-27;O60716-29;O60716-3;O60716-5;O60716-9	'CTNND1	1500	-0.16305	-0.21023	0.29981	0.26403	0.19588	0.41287	-0.17594	0.35319	0.25358	-0.06118	-0.24032	-0.21028	0.51599	0.00707	0.06519	-0.41308	0.5402	0.24533	-1.60488	-0.25461	0.42633	-0.0826	-0.27813	-0.5167	0.00535	-0.00535	0.53633	-0.10163	-0.27594	-0.16158	0.26313	0.30104	0.16907	0.24831	0.31385	-0.09384	-0.09333	-0.14595	-0.0979	0.04605	-0.20822	-0.12269	-0.02687	-0.00707	-0.31257	-0.30979
O60749	O60749	'SNX2	6643	0.08548	-0.0918	-0.00635	0.03207	-0.00746	-0.16622	-0.20542	0.10432	-0.09692	-0.34361	-0.20077	-0.29981	0.43472	-0.01851	0.10176	0.39115	0.0039	0.00181	0.04481	-0.3676	-0.15236	0.31841	0.32431	-0.44087	-0.24556	-0.04051	-0.1634	0.00635	0.06652	-0.04188	0.05945	0.00415	0.0047	0.63816	0.06092	0.05694	-0.04473	0.07279	0.07182	0.28361	-0.09462	-0.23557	-0.07759	-0.16898	-0.34824	-0.22469
O60762	O60762	'DPM1	8813	0.22693	-0.02895	0.19021	-0.16063	0.31845	0.16959	0.36652	0.13633	0.00982	-0.09779	-0.50037	-0.1681	0.1929	-0.13747	0.17557	0.08803	-0.01775	0.04527	0.63819	0.01775	0.59495	0.09493	-0.30877	-0.64563	-0.16664	-0.09082	-0.1106	-0.56009	-0.73683	-0.68723	0.22998	0.12956	0.18491	0.0078	0.20591	-0.0078	-0.63466	-0.54674	-0.3834	-0.11126	-0.45492	-0.30361	0.27466	0.39222	-0.51052	-0.6822
O60763	O60763;O60763-2	'USO1	8615	0.06374	-0.1022	-0.13204	-0.01144	0.39317	0.32578	0.05855	0.01144	0.26839	-0.13012	-0.40288	-0.67711	0.06927	-0.07719	-0.09405	0.09407	0.27008	-0.29727	-0.17885	-0.13555	0.33615	0.1634	-0.09648	-0.1005	0.1196	-0.00164	-0.01474	-0.31093	-0.01349	-0.0513	0.23738	-0.03828	0.23382	0.1361	0.04754	-0.02384	0.11909	-0.05642	0.03	0.12254	-0.15008	0.01669	0.2939	-0.02455	-0.10449	-0.27592
O60784	O60784;O60784-2;O60784-3;O60784-4	'TOM1	10043	0.18691	0.44422	-0.48393	-0.13052	-0.00277	0.23853	-0.03356	-0.43158	-0.14677	-0.00923	0.28715	-0.44359	0.10696	0.10016	-0.08724	-0.26863	-0.53171	0.04377	0.09152	0.04352	-0.1253	0.33603	-0.06664	0.24379	-0.27498	-0.40906	0.53959	-0.07957	-0.31348	0.02975	0.10999	0.01149	-0.26627	-0.40779	0.16243	0.07361	-0.05232	0.10467	0.00277	-0.00974	0.68705	0.6883	0.01839	0.04078	0.67825	0.57415
O60825	O60825;O60825-2	'PFKFB2	5208	-0.48375	1.13934	-0.01085	-0.04306	0.51267	0.25715	-0.14767	-0.70675	-0.20764	0.27761	0.40456	-0.59534	-0.11279	0.02093	0.46989	0.01928	0.08677	-0.67907	-0.05693	0.92507	-0.72501	0.4387	-0.35101	0.59989	-0.17927	0.17319	1.06547	0.47755	0.22947	-0.01197	0.01197	-0.27447	-0.46218	-0.9103	-0.05505	0.30302	-0.02267	0.34724	-0.01402	1.07957	0.71427	0.59803	-0.38143	-0.71101	0.2889	0.63766
O60826	O60826	'CCDC22	28952	-0.02171	-0.23481	0.06103	-0.0184	0.0484	-0.13392	-0.3446	-0.08224	-0.23699	-0.10688	0.09339	0.05618	0.12192	0.15291	-0.0176	0.21187	-0.0625	0.2197	-0.16467	0.09193	-0.04446	-0.1917	0.29235	0.08121	-0.04854	-0.12699	-0.01715	0.17027	0.00565	0.11917	-0.24391	-0.04437	-0.04385	0.23873	0.16147	-0.11446	0.0711	0.0176	0.15159	-0.12916	-0.08649	0.1544	-0.00565	-0.05005	0.05024	-0.06122
O60831	O60831	'PRAF2	11230	0.60106	-0.01303	-0.01407	-0.06493	0.12535	0.33169	-0.09392	-0.00457	-0.10374	0.17218	-0.12901	0.08441	-0.06573	0.10265	0.00457	-0.07349	-0.05251	-0.15267	0.56498	0.14214	-0.14304	0.20648	0.00628	-0.17319	-0.33174	-0.22073	-0.35411	0.36645	0.41527	0.13542	-0.00628	0.64738	0.77722	-0.09726	0.13065	0.19818	-0.21356	-0.26471	0.0983	-0.11651	-0.12802	-0.01643	0.37397	0.23029	0.12719	-0.03671
O60832	O60832;O60832-2	'DKC1	1736	0.06486	-0.13843	0.24506	0.19775	-0.26344	-0.02854	0.2392	0.22136	-0.00731	-0.19152	-0.34624	0.01851	0.06959	-0.45196	0.37627	0.00531	0.20019	0.07815	0.44854	-0.07147	0.07386	-0.007	0.11969	-0.57903	0.08918	0.37269	-0.68828	0.11019	-0.01483	-0.25119	0.00666	-0.00584	0.00517	0.74187	0.00731	0.30649	-0.37299	-0.40018	-0.23437	-0.12853	-0.33182	-0.27331	-0.00517	-0.00939	0.78495	-0.46082
O60841	O60841	'EIF5B	9669	0.13438	-0.45322	-0.00139	0.05805	0.19616	0.23209	0.15559	0.00139	-0.02821	-0.19965	-0.45979	0.14888	0.17418	-0.09158	0.10776	0.43788	0.43675	-0.1989	0.04596	-0.22113	-0.05753	0.40716	-0.34485	-0.25665	-0.08441	0.70892	-0.41183	-0.11755	0.1549	-0.21231	0.43348	0.0244	-0.19488	0.1149	-0.10481	-0.17001	-0.11858	-0.26973	0.04406	0.06378	-0.51481	-0.52343	0.70702	0.40532	-0.48311	-0.48577
O60861	O60861;O60861-1;O60861-2;O60861-4	'GAS7	8522	0.24203	0.33464	-0.49199	-0.04097	-0.40934	0.08954	-0.2786	-0.29077	0.15301	0.11816	0.34987	-1.09711	-0.0284	0.18591	-0.12096	-0.05842	-0.05484	0.10471	-0.53612	0.84141	-0.28433	0.01498	-0.36446	1.11614	-0.81604	-0.01498	1.20337	-0.42568	0.26009	-0.53629	0.59246	-0.28548	-0.73234	-0.35262	-0.14033	-0.02376	0.66802	0.43365	0.55517	-0.58623	0.45697	0.96014	1.51793	0.79654	1.03921	0.94689
O60869	O60869;O60869-2	'EDF1	8721	0.03625	0.11295	0.02482	0.07261	-0.10078	-0.30503	0.37356	-0.12534	0.39873	-0.00164	0.11118	0.36416	0.00164	-0.26162	0.12822	-0.31582	-0.05569	0.74776	-0.70299	1.34332	1.14943	0.03125	1.02819	-0.52779	1.32974	0.09272	-0.03125	-0.04473	-0.18372	0.71868	0.12785	0.90982	1.10588	-0.02176	-0.36241	-0.48286	-0.54955	-0.23817	-0.45781	0.4117	0.24903	-0.14523	-0.16672	0.07186	-0.33302	-0.28745
O60879	O60879;O60879-2;O60879-3	'DIAPH2	1730	0.05675	-0.11829	-0.05149	-0.10281	0.39824	-0.21054	-0.1291	0.33846	0.04188	-0.54043	0.40347	0.78103	-0.10609	0.09443	-0.16273	0.59374	-0.2879	0.0506	-0.0506	-0.21465	-0.84904	0.18204	0.3755	-0.28264	-0.19277	-0.07723	-0.08668	0.32746	0.11308	-0.25481	0.09453	-0.08737	0.10755	-0.17847	-0.76662	-0.04272	0.02997	0.03852	-0.02997	0.45487	0.3653	-0.23839	0.28404	-0.47198	0.44166	-0.07518
O60883	O60883	'GPR37L1	9283	-0.01553	0.08615	-1.36035	-0.70128	-0.55358	0.01386	0.00963	-0.01831	-0.2246	0.04069	0.58842	0.11656	0.14276	-0.60142	-0.13241	-0.79577	-1.05918	0.4754	-0.79218	0.00547	0.88353	0.13614	-0.00547	-0.31291	0.29024	0.00673	0.10694	1.12938	0.74882	-0.45235	0.17872	0.64298	0.061	0.49946	-0.06874	-0.26124	1.16397	0.46623	0.22567	0.12978	-0.06925	0.62705	-0.35124	-0.09568	0.07312	1.08345
O60884	O60884	'DNAJA2	10294	-0.43112	0.13549	-0.00619	-0.01356	0.13689	-0.00769	-0.09833	0.10721	0.09198	-0.03421	0.34335	0.14219	0.13165	-0.29184	-0.01216	-0.18588	0.01695	-0.01695	0.05442	-0.02948	0.15066	-0.23528	-0.07305	0.26749	0.0187	0.06206	0.21391	0.16222	0.44718	-0.21435	0.07965	-0.68142	-0.19084	-0.3052	-0.20344	-0.51485	0.09258	0.22035	0.33641	-0.05924	0.58656	0.48898	0.17774	0.00619	1.04102	0.17581
O60888	O60888;O60888-2;O60888-3	'CUTA	51596	0.0879	0.13515	-0.0474	0.00136	-0.22278	-0.11897	0.49198	0.1781	-0.00136	-0.32585	0.25811	0.42412	-0.19717	-0.06332	0.34364	-0.82525	-0.20693	-0.01389	-0.60838	0.22496	-0.04372	-0.11744	0.34042	0.13173	0.47499	0.3748	0.09349	0.48299	0.46016	0.19724	-0.18764	-0.2596	-0.14346	-0.79785	0.24696	0.57081	-0.21162	-0.32343	-0.2388	0.56128	0.30959	0.33245	-0.27542	-0.18006	0.22872	0.19354
O60925	O60925	'PFDN1	5201	-0.01121	0.22098	-0.28236	-0.04703	0.02737	-0.28564	0.44025	0.29395	-0.05781	0.14181	0.28518	0.00834	-0.19635	-0.25372	-0.13219	-0.00786	0.07129	0.00371	-0.44769	-0.03107	0.151	-0.28778	-0.06189	0.38915	-0.04839	-0.00321	0.1901	0.1787	-0.00211	-0.22776	0.00211	-0.19913	-0.14753	-0.00834	0.0756	-0.1945	-0.11529	0.11254	-0.04871	0.18652	0.59888	0.40201	0.06433	0.23555	0.46399	0.3388
O60936	O60936;O60936-2	'NOL3	8996	-0.27318	0.02241	-0.2236	-0.22291	0.37333	0.16909	0.55863	-0.34945	-0.04095	0.10432	-0.15476	-0.16353	-0.08992	-0.16333	0.39526	0.25269	0.04785	-0.17846	-0.32814	-0.20879	-0.83784	0.08663	-0.01534	0.44157	-0.51708	-0.06526	0.25676	-0.2748	0.27238	-0.19092	-0.15484	-0.85392	0.75407	-0.39782	0.3521	-0.01664	0.5199	-0.00839	0.35016	0.15936	0.00839	0.23405	0.30357	0.78132	0.31227	0.1666
O60939	O60939	'SCN2B	6327	0.44298	0.7203	-1.06911	-0.44937	-0.44458	-0.11219	-0.10574	0.10574	-1.10921	0.28853	0.66375	-0.14338	0.1889	1.15319	-0.14183	-0.07496	0.02651	-1.29619	-0.03823	1.51376	-1.02764	-0.06701	0.34524	2.1756	-0.34114	0.23671	2.59154	0.31548	1.08434	-0.64734	-0.02651	-1.57573	0.15597	-0.2506	-0.39016	-0.70711	0.13214	0.66055	0.97868	-0.73748	1.17252	1.99081	-1.05386	0.15055	2.43711	1.23921
O75027	O75027;O75027-2	'ABCB7	22	-0.03586	-0.75625	-0.18801	0.03315	-0.04597	0.08254	-0.25137	0.30761	-0.40098	0.11983	-0.03315	-0.10968	0.45553	-0.28211	-0.09733	0.53059	-0.21099	-0.51137	0.4919	-0.12901	-0.30319	-0.24724	0.02856	-0.20968	-0.02593	0.24455	-0.39115	-0.11032	0.57949	-0.16671	-0.09579	0.08183	0.52269	-0.29903	0.18491	0.12681	0.28462	0.14125	0.20494	0.21493	-0.79742	-0.51751	0.63762	0.0565	-0.7532	-0.20543
O75037	O75037;O75037-2;O75037-3;O75037-4	'KIF21B	23046	-0.39557	-0.519	-0.22722	-0.12498	-0.01892	-0.03309	0.23288	-0.0355	-0.51782	0.461	1.35765	0.95031	-1.40639	0.2014	-0.00311	-0.11828	-0.49259	-0.4894	-0.0197	0.79076	-0.49062	0.34052	0.13379	0.67995	-0.26793	-0.22985	0.98233	0.19616	0.4732	-0.16099	0.52732	-0.31396	0.38181	-1.68597	0.24698	0.06267	0.26322	-0.58391	0.40936	0.00311	0.10588	1.40566	-0.23234	-0.3935	1.69257	0.97305
O75044;P0DJJ0	O75044;P0DJJ0	'SRGAP2;SRGAP2C	23380;653464	-0.14665	0.15597	-0.04551	-0.02719	-0.25429	-0.16441	-0.18019	-0.35313	0.04953	0.14206	0.09863	-0.28989	0.11471	0.09217	-0.32765	0.08008	-0.20059	0.12536	-0.3187	0.51486	0.28724	-0.35822	-0.01209	0.15979	-0.08301	0.01935	0.06633	0.06662	-0.08808	-0.11486	0.05787	-0.33852	-0.34254	-0.08533	-0.0384	0.13602	-0.08035	0.04436	0.02719	0.12492	0.24602	0.3214	-0.13857	-0.27912	0.40945	0.33086
O75052	O75052;O75052-2;O75052-3	'NOS1AP	9722	0.02639	-0.07659	0.76286	0.50015	0.16431	-0.02639	-0.11681	-0.36331	0.20599	-0.30915	-0.61587	-0.21137	-0.05393	-0.4033	-0.37494	-0.32652	0.07207	-0.30365	-0.54124	-0.4085	0.2095	0.12804	0.24976	-0.51859	-0.59638	-0.52908	0.16216	-0.24809	0.23739	0.17341	0.38337	0.09926	0.50741	-0.3402	0.48595	0.39841	0.66198	0.52964	0.29733	0.37196	-0.48426	-0.25652	0.80159	0.3741	-0.13916	-0.70322
O75056	O75056	'SDC3	9672	-0.24949	0.68667	-0.20426	0.32621	-1.22734	0.40316	-0.41806	-0.2215	-0.28514	0.22174	1.04423	-0.63312	0.97596	-0.42416	0.3542	0.5221	-0.11011	-1.18407	-0.65013	0.83014	-0.39181	-0.16724	0.11086	0.24138	-0.07323	0.07323	-0.09115	-0.20262	2.16841	-0.08098	-0.44519	-1.45641	-0.79069	0.79019	0.21701	-0.19716	-0.16239	1.27325	0.18033	0.16239	1.71681	0.32797	0.49707	-0.64396	0.18772	0.19657
O75061	O75061;O75061-2;O75061-3;O75061-4	'DNAJC6	9829	0.00837	1.2233	-0.60951	-0.15287	-0.14459	0.03978	0.44255	-0.38909	-0.88811	1.10518	1.50212	0.10586	-0.25933	0.96905	0.30435	0.02248	-0.07724	-0.24627	0.2201	1.4897	-0.78472	-0.02248	-0.38634	2.58419	-0.13525	0.28413	1.93935	-0.00837	0.68756	0.10066	0.11286	-0.81232	-0.39897	-0.64804	-0.1868	-0.05851	0.84108	1.27859	1.19795	-0.38986	1.96279	2.17678	-0.3237	-0.2174	2.40619	2.01061
O75077	O75077;O75077-2;O75077-3	'ADAM23	8745	0.10115	0.37087	-0.66307	-0.26466	-0.32484	0.01553	0.20942	-0.65926	-0.94643	0.69237	0.84099	0.08152	-0.01553	1.17656	0.10053	1.59942	-0.69161	-2.87635	-0.08525	0.42866	-3.33104	-0.11168	-0.85007	2.07789	-1.2828	-0.02544	3.25516	-0.40698	1.93949	-1.3651	0.02544	-2.73193	-1.20904	-0.26612	-0.42967	-0.3644	0.38628	0.33778	0.72575	-0.83199	0.6089	1.47061	0.64226	-0.63413	1.83623	1.55374
O75083	O75083;O75083-3	'WDR1	9948	-0.05428	-0.21821	-0.14261	0.19428	0.11633	-0.08949	-0.36828	0.22542	-0.00853	-0.19921	0.00498	-0.73839	0.20074	-0.00498	-0.03245	0.08243	0.03075	-0.1743	0.27381	-0.30796	-0.07736	0.26783	0.13841	-0.15477	-0.21267	0.14507	-0.47239	-0.11505	-0.0975	0.39043	0.39251	-0.04533	0.28195	0.15579	0.39331	0.20026	0.22466	0.15932	0.1785	0.12706	-0.01551	-0.29586	-0.11181	-0.38465	-0.01532	-0.24992
O75110	O75110;O75110-2	'ATP9A	10079	-0.00522	0.2257	-0.09481	-0.25183	-0.32769	-0.02609	0.33856	0.17281	-0.29671	0.25806	0.79411	-0.02335	-0.23074	0.33633	-0.28014	-0.50417	-0.46467	-0.39612	0.24204	0.51891	0.02136	-0.22031	0.45931	0.4063	-0.02136	0.13569	0.36915	0.48209	0.28045	0.12716	-0.06206	-0.33871	-0.44463	-0.62069	0.00522	-0.22308	-0.06863	0.28181	0.29487	0.02824	0.87553	0.56481	-0.74156	-0.70644	1.16918	0.46997
O75116	O75116	'ROCK2	9475	-0.23729	0.39629	-0.02068	-0.09772	-0.04911	0.02068	-0.13543	-0.15059	-0.1455	0.11413	0.29941	-0.31362	0.17338	0.19716	-0.06791	0.06219	-0.04901	-0.26082	-0.39246	0.19522	-0.03686	-0.08566	-0.23994	0.48617	0.07366	-0.01824	0.52614	-0.19604	0.09644	-0.0094	-0.02516	0.00831	-0.41677	0.37219	-0.11044	-0.25397	0.2479	0.55267	0.34273	0.03933	0.6402	0.72993	0.26906	0.10065	0.60042	0.555
O75122	O75122;O75122-2	'CLASP2	23122	0.03729	0.32601	-0.36881	-0.25973	0.09397	-0.14833	0.0896	-0.27556	-0.64204	0.38257	0.50072	0.6651	-0.44045	-0.16715	-0.19062	-0.19105	-0.07671	-0.18455	-0.22351	0.64447	-0.53909	0.02457	0.56808	0.59264	0.19158	0.28833	0.83455	0.48166	0.39617	0.09905	-0.14671	-0.22586	-0.48854	-0.52095	-0.32722	-0.38449	0.26512	0.25791	0.2873	0.33862	0.60047	0.65444	-0.11402	-0.23092	0.76289	0.63427
O75131	O75131	'CPNE3	8895	0.21279	-0.12328	0.18648	0.19126	0.03815	0.17323	-0.02792	0.37948	-0.52494	-0.35327	-0.14857	0.1228	0.02841	-0.28983	-0.06573	-0.00942	0.25836	0.51658	0.21168	-0.54398	0.04071	-0.18989	0.30781	-0.80939	0.06058	0.36749	-0.80811	-0.01782	0.01587	0.00942	0.15376	-0.35443	-0.10568	0.01611	0.34509	-0.01611	-0.31178	-0.41287	-0.29931	0.36099	-0.15425	-0.9467	0.24415	0.25798	-0.65792	-0.83074
O75145	O75145;O75145-2	'PPFIA3	8541	-1.33538	0.47944	-0.33488	-0.23371	-0.0917	-0.01146	0.13458	-1.64801	-0.71831	0.87846	0.945	0.01146	-0.06072	0.68292	0.22421	-0.00593	-0.1494	-1.02401	0.34389	1.14058	-1.08563	0.16843	0.13332	1.29303	-0.41315	-0.10763	2.12528	0.20332	0.56557	-0.52981	0.26318	-0.97442	0.00593	-0.44384	-0.31951	-0.15654	0.38525	0.75812	0.65364	-0.13301	1.25598	1.63288	-0.64982	0.02201	1.47897	1.28398
O75146	O75146	'HIP1R	9026	0.18874	-0.05728	-0.0498	-0.07029	-0.16514	-0.32227	-0.25287	-0.24716	0.0498	0.2927	0.83167	2.07227	0.14865	0.08039	-0.36303	-0.94879	-0.45961	0.57442	-1.23541	0.49982	0.18538	0.1562	1.68058	-0.26776	0.29507	0.3943	-0.58629	1.26174	0.4564	1.25467	-0.12836	-0.19358	-0.16663	1.45775	-0.27986	-0.09369	0.66394	0.19579	0.2823	-0.64957	-0.44026	0.19879	0.21832	0.47019	0.0555	0.21182
O75150	O75150;O75150-3;O75150-4	'RNF40	9810	0.37876	-0.10871	0.01104	0.11186	0.15929	-0.25644	0.30776	0.05222	0.41241	-0.03142	-0.05645	0.2289	-0.06819	-0.03572	-0.00069	0.3367	-0.13851	-0.12351	0.08305	0.61103	-0.15465	-0.32986	0.29922	-0.00825	-0.0612	0.01433	-0.50254	-0.00968	-0.00559	-0.0815	-0.19501	-0.10752	0.26686	0.16413	-0.12248	0.14885	-0.13067	-0.39538	-0.44187	0.46888	-0.12267	-0.2107	0.01326	0.478	-0.253	-0.15377
O75152	O75152	'ZC3H11A	9877	-0.1008	-0.31602	0.1159	-0.30631	0.15888	0.14785	0.32408	-0.2033	0.42279	0.10731	-0.11022	0.26512	-0.04936	-0.33982	0.15808	-0.01062	0.02472	0.72394	0.42426	-0.09471	0.65003	-0.04156	-0.18122	-0.45427	0.94735	-0.22639	-0.08208	0.04989	-0.39711	0.45051	0.28058	0.8752	0.77099	0.04428	0.01086	-0.03879	-0.45255	-0.3733	-0.19661	-0.01086	-0.63973	0.05954	0.05092	0.05164	-0.22151	-0.3451
O75153	O75153	'CLUH	23277	0.26802	0.2793	-0.21606	0.07004	-0.07008	-0.00943	-0.14711	-0.11703	0.10072	-0.01554	-0.13954	0.01079	0.06395	-0.24893	-0.19971	-0.11628	-0.01146	0.04386	0.26333	-0.1442	0.10581	0.06959	-0.24718	0.01146	0.35054	-0.14756	0.35577	-0.0135	-0.0323	-0.04293	0.32177	0.1024	-0.21137	0.00943	-0.03835	-0.22005	0.34171	0.28221	0.04904	-0.27161	0.40278	0.09143	0.11704	0.06658	0.23229	-0.12571
O75155	O75155;O75155-2	'CAND2	23066	0.04472	0.02799	0.03576	0.25892	-0.06443	-0.25896	-0.55757	0.47479	-0.72554	-0.02799	0.32697	-1.20411	0.26299	-0.42507	-0.19133	-1.09704	-0.34104	0.78865	0.48769	-0.24991	0.50455	0.22672	-0.36645	0.52125	0.32421	-0.22102	0.38449	0.39541	-0.27988	1.41352	0.04994	0.64582	-0.65801	-0.64013	0.38166	1.20049	-0.74349	-0.87069	-0.45636	1.2312	-0.34712	1.05326	-0.19758	0.16443	-0.24855	0.28256
O75165	O75165	'DNAJC13	23317	0.04079	-0.14643	0.05773	0.14992	0.26329	-0.00534	0.04034	0.00534	-0.06739	-0.13219	-0.19112	-0.17624	0.26938	0.11705	0.01029	0.60589	-0.04802	0.14907	0.28492	-0.00189	-0.09655	0.11843	-0.03922	-0.11312	-0.32172	-0.12831	-0.48402	-0.01854	-0.10989	-0.11203	0.07749	0.00189	0.11224	-0.30246	-0.09385	0.09087	-0.20293	-0.36168	-0.22686	0.08577	-0.29896	-0.05616	0.09272	0.05936	-0.00574	-0.35563
O75170	O75170;O75170-2;O75170-3;O75170-4;O75170-5;O75170-6	'PPP6R2	9701	-0.1599	0.29315	-0.1909	-0.06766	-0.22764	-0.10589	0.05993	-0.61277	-0.00372	0.36472	0.3222	0.13332	0.03703	0.36433	-5e-05	-0.11717	0.03017	0.23228	-0.13928	0.39968	0.02195	0.12875	0.18866	0.24422	-0.18168	-0.04248	0.61336	-0.11788	-0.15217	-0.15812	0.0769	-0.09961	-0.04709	-0.08332	-0.22901	0.08025	-0.16462	0.15908	0.04312	5e-05	0.42293	0.74284	0.02179	-0.01314	0.53052	0.42151
O75179	O75179;O75179-2;O75179-3;O75179-4;O75179-5;O75179-6	'ANKRD17	26057	0.12485	-0.20336	0.17501	0.23526	0.37794	0.10666	0.0594	-0.06453	0.09743	0.12681	-0.29884	-0.42521	-0.63019	-0.31023	-0.14081	-0.65259	0.32857	0.05754	-0.95494	0.00215	0.40988	-0.62538	-0.07365	0.07615	0.48188	-0.03283	-0.77628	-0.012	-1.03768	-0.00215	-0.17841	0.44035	-0.13571	-0.57416	0.012	0.16132	-0.09866	-0.71054	0.06616	0.3078	-0.52644	0.09008	0.80066	0.42522	0.14535	-0.4543
O75190;Q8WWF6	O75190;O75190-2;O75190-3;O75190-4;Q8WWF6	'DNAJB3;DNAJB6	10049;414061	-0.03004	0.41956	-0.05824	-0.95792	0.23671	0.17216	0.61825	-0.21826	-0.79774	0.2727	0.3093	-0.90614	-0.28381	-0.1829	0.0305	0.01621	-0.51569	-1.13746	0.44853	0.2335	-0.90696	0.91854	0.31118	0.20541	-0.58227	-0.51712	1.36228	-0.28586	-0.05767	-1.05586	1.12401	-1.32061	0.12169	-0.68849	0.01646	0.67004	-0.01646	0.17782	0.23524	0.26516	0.83455	0.85033	-0.27953	-0.2525	0.96048	0.58769
O75208	O75208;O75208-2	'COQ9	57017	-0.17182	0.24246	-0.26827	-0.35561	-0.29544	0.0004	0.10131	-0.05839	-0.1246	0.05201	0.57922	0.50113	-0.0004	-0.13972	0.14652	-0.29131	-0.44198	0.09054	-0.04695	-0.0789	0.04426	-0.14962	-0.18788	-0.03321	0.31749	0.06551	0.39656	-0.06355	0.36151	-0.06838	0.06519	-0.12639	0.55796	-0.20927	0.07327	-0.04313	0.68899	0.41169	0.37863	-0.13175	0.17803	0.5572	0.14639	0.13715	0.57486	0.32421
O75223	O75223;O75223-2;O75223-3;O75223-4	'GGCT	79017	0.02094	0.62364	0.00525	-0.18769	-0.00525	-0.15398	0.08177	0.0659	-0.414	-0.03098	-0.09867	-0.23794	-0.05118	-0.08285	0.22613	-0.31331	-0.19624	0.33176	-0.8166	-0.03402	0.25048	0.07597	-0.0107	0.26196	-0.29964	-0.25898	-0.36496	0.0082	0.18753	0.21362	0.19648	-0.09155	0.02873	0.3733	-0.0279	-0.20377	0.25293	0.4322	0.29776	-0.34012	0.53178	0.46901	0.0107	0.07612	0.57018	0.15482
O75251	O75251	'NDUFS7	374291	-0.20902	0.77834	-0.1167	-0.19903	0.01746	-0.58858	0.18958	-0.25382	-0.45652	0.81025	0.40333	-0.01746	0.20866	0.18725	-0.0342	-0.17264	-0.70667	0.3397	-0.74318	-0.06825	0.32733	-0.91226	-0.50441	0.836	0.93325	-0.35392	0.94604	0.03806	0.06825	0.37463	-0.45099	0.40869	0.45637	0.46877	-0.69827	-0.1283	0.38165	0.85527	0.66761	-0.39019	1.02277	1.43744	-0.13598	-0.37962	1.19252	1.0085
O75306	O75306;O75306-2	'NDUFS2	4720	-0.23	0.46733	-0.01697	-0.16234	-0.03662	-0.26073	0.16913	-0.10779	-0.4627	0.20919	0.86108	0.11474	-0.17205	0.26808	0.01697	-0.14863	0.20259	-0.14279	-0.07406	0.5877	-0.16436	-0.22451	0.10716	0.98909	0.2885	0.24158	1.41563	0.04873	-0.04651	-0.03378	0.03378	-0.06653	0.63056	-0.04293	-0.25682	-0.1494	0.47411	0.3668	0.56455	-0.10454	0.7408	0.96771	-0.20053	-0.30948	1.12349	1.03576
O75312	O75312	'ZPR1	8882	0.18734	-0.05092	-0.0058	-0.06745	0.02699	-0.11429	0.22294	0.12316	-0.02413	0.18126	-0.1729	-0.18759	-0.27265	-0.08899	-0.04896	0.12614	0.1161	-0.05228	-0.08143	-0.02048	0.09707	-0.11005	0.17616	-0.19724	-0.28282	-0.12519	-0.36143	0.30064	-0.05276	0.1579	0.02048	0.2234	0.33314	-0.3556	0.01662	0.01969	0.01265	0.01818	0.0058	0.2856	-0.24191	0.18586	-0.05422	-0.38794	-0.18334	-0.16668
O75323	O75323;O75323-2	'NIPSNAP2	2631	0.17654	0.28621	-0.04546	-0.10932	0.45323	0.55591	-0.13033	3.62326	-0.0685	0.34855	0.72361	-0.05219	-0.06756	-0.49785	0.40262	-0.5674	0.78505	-0.19665	0.27913	-0.25309	0.15117	0.132	0.31796	0.37614	2.82674	1.17326	0.28772	0.28807	-0.20812	-0.03894	-0.39137	-0.23448	0.02863	-0.4181	3.36925	-0.80561	-0.05336	-0.1267	-0.28271	-0.68387	0.20032	0.39335	-0.38353	0.04546	0.02245	0.05791
O75340	O75340;O75340-2;O75340-3	'PDCD6	10016	-0.04418	0.16853	0.0429	-0.0035	0.11174	-0.08301	0.0035	-0.09729	-0.17564	-0.20544	-0.34109	-0.10712	0.28697	-0.40156	0.02317	-0.27061	-0.097	-0.02424	-0.047	-0.1086	0.13771	0.4436	0.42702	-0.2692	0.10454	-0.13172	0.04588	-0.24174	0.19624	0.09055	0.18262	-0.0042	0.0042	0.79473	0.14887	-0.1391	-0.12214	0.21077	0.06957	0.11349	0.24426	0.0511	0.1699	0.12371	0.06688	-0.19284
O75347	O75347	'TBCA	6902	-0.07315	0.29553	-0.23144	-0.14226	-0.41581	-0.0093	0.48001	0.19709	-0.02151	0.07019	-0.4217	0.04831	0.0093	-0.38088	-0.14137	-0.36993	0.22824	-0.61752	-0.96173	0.11247	0.39636	0.1738	-0.10461	-0.53434	0.32528	0.33294	-0.45111	-0.12034	0.24347	-0.32014	0.03962	0.06239	-0.16264	1.31667	-0.01907	-0.30177	0.22124	0.54962	0.33815	0.01596	0.17251	-0.59098	0.71193	0.76806	-0.20598	-0.52569
O75348	O75348	'ATP6V1G1	9550	0.27445	0.51864	-0.19983	-0.36384	0.18645	0.00511	-0.15585	-0.53793	-0.41991	0.46084	-0.05903	-0.45881	0.76169	0.55774	-0.27204	0.15677	-0.09534	-0.2556	-1.14879	-0.49916	0.02909	0.13247	-0.91201	0.01884	-0.22248	0.01142	0.00176	-0.00511	-0.45611	-0.44507	0.56526	-0.00925	-0.48564	-0.03697	-0.17878	0.02003	-0.06903	0.29638	0.25722	-0.26149	0.11757	0.39439	0.28943	0.56175	0.43987	-0.04602
O75351	O75351	'VPS4B	9525	0.11655	-0.03991	0.00031	-0.00031	0.01519	-0.02952	0.04081	-0.02808	-0.1863	-0.08507	-0.13302	0.30719	0.57375	0.08659	-0.09694	0.11789	-0.04145	0.18054	-0.12296	-0.23949	0.02363	0.13325	0.06446	-0.14177	0.02516	-0.20213	-0.02091	0.00202	-0.23402	0.54977	0.34314	0.35118	-0.19692	-0.28249	-0.0806	0.33604	-0.32224	-0.24403	-0.1875	0.67645	0.04177	-0.11033	0.02091	0.09909	-0.2792	-0.24394
O75352	O75352	'MPDU1	9526	0.46042	0.25703	-0.13869	-0.01285	-0.36313	-0.12044	-0.06518	0.25463	0.29429	0.11255	-0.19781	0.22953	0.14302	-0.25764	0.30208	0.02645	-0.04387	0.37159	0.322	-0.52666	0.79137	0.33004	0.10273	-0.23824	-0.02645	-0.04707	-0.32696	0.44096	-0.35643	-0.18887	0.16207	0.05162	-0.56568	0.87467	0.01285	0.23149	-0.32773	-0.45433	-0.67542	-0.79022	-0.0672	-0.62615	0.54546	0.42842	-0.69035	-0.0618
O75363-2	O75363-2	'BCAS1	8537	-0.50602	0.67544	-0.94655	-0.63023	0.5832	-1.05644	-0.72924	-1.34095	-1.52187	0.64443	0.8775	1.10418	0.2546	0.36264	-0.24635	-2.02795	0.83296	-2.10216	-0.03592	1.23753	-0.93772	0.03592	-0.66932	2.30579	0.17304	1.65609	4.66117	1.99738	-1.23817	1.04174	1.61909	-0.55989	-1.34023	-0.70684	-1.6691	0.24635	-0.31963	1.05814	-0.3599	0.49179	1.27304	2.13478	-1.73509	-1.27207	1.4101	1.39578
O75367	O75367;O75367-2;O75367-3	'H2AFY	9555	0.15615	-0.01126	0.01126	0.05421	-0.57993	-0.15626	0.3041	0.01637	0.4203	0.0167	-0.43389	0.15689	0.02927	-1.02468	0.11081	-0.0148	0.2836	0.2413	0.4443	-0.27689	0.21324	0.39298	-0.71355	-0.53291	0.1915	0.27341	-0.51873	-0.21947	-0.42763	-0.08195	-0.08048	-0.15538	0.28653	1.6791	0.06375	0.3251	-0.71573	-0.65101	-0.90402	-0.45289	-0.37497	-0.4681	0.18009	-0.19694	-1.04826	-1.11474
O75368	O75368	'SH3BGRL	6451	0.12698	0.1097	-0.22037	0.0007	0.14592	-0.14541	-0.05685	0.30595	-0.31846	-0.31973	0.04556	0.02963	0.18795	-0.11228	-0.13919	-0.69829	-0.34998	-0.11546	-0.8722	-0.53697	0.06027	-0.05918	0.34241	-0.09588	0.18343	0.5339	-0.06592	0.29997	0.26314	0.56168	-0.4214	0.51769	-0.98925	0.05857	-0.01191	-0.03606	-0.16434	-0.0007	-0.06771	0.58328	0.0995	-0.26367	-0.37499	-0.31216	-0.39007	-0.27883
O75369	O75369;O75369-2;O75369-3;O75369-4;O75369-5;O75369-6;O75369-7;O75369-8;O75369-9	'FLNB	2317	-0.01162	-0.64353	-0.19638	0.12338	0.11097	-0.19594	0.3467	-0.00708	-0.2249	-0.27047	-0.2435	-0.11478	0.56698	0.45894	0.00708	0.97693	-0.00328	-0.09548	-0.38163	-0.35629	-0.17623	0.07739	0.43901	-0.39544	-0.47827	-0.34204	-0.44849	0.39158	0.00328	0.23791	0.06841	0.0943	2.29374	0.24688	0.22301	0.20032	-0.12516	-0.1993	-0.12321	0.12468	-0.53227	-0.19571	-0.06174	0.17987	-0.44374	-0.3865
O75380	O75380	'NDUFS6	4726	-0.01719	0.30448	-0.04347	-0.28252	0.06743	-0.26406	0.1526	-0.03441	-0.49311	0.43004	0.86415	0.2032	-0.33985	0.13153	0.06599	0.22108	-0.03892	-0.7179	-1.18836	0.6758	-0.66758	-0.97412	-0.25082	0.76197	-0.06547	0.01846	1.23518	0.37364	0.04977	-0.33925	-0.33661	-0.48406	0.9785	-0.03159	-0.32718	-0.4481	0.63106	0.01719	0.68461	-0.05235	0.45577	1.34216	0.10638	-0.12505	1.34916	1.10075
O75381	O75381;O75381-2	'PEX14	5195	0.49718	0.2508	0.26226	0.02643	0.30297	0.1602	0.03316	0.47032	-0.45482	0.044	-0.22539	-0.37175	-0.16138	-0.09617	0.32442	-0.18185	-0.12022	-0.25604	-0.63818	0.16607	-0.00506	-0.34406	-0.147	0.3416	0.10099	0.00177	0.39141	-0.4615	0.15186	-6e-05	-0.0987	6e-05	0.07012	-0.3501	0.24317	-0.08301	-0.06432	-0.15427	0.07486	-0.13044	0.25012	0.33594	-0.08167	-0.02643	0.3592	0.35763
O75382	O75382;O75382-2;O75382-3;O75382-4	'TRIM3	10612	-0.05787	0.31577	-0.35097	-0.32713	-0.1908	-0.03582	-0.1514	-0.16105	-0.34096	0.33736	0.42875	0.31585	0.18366	0.64789	-0.17601	0.08553	-0.09167	0.19515	-0.06522	0.37337	-0.22344	-0.31821	0.04513	0.83654	-0.15318	0.01169	0.81275	0.02415	0.17345	-0.06039	-0.03581	-0.27469	-0.28578	-0.23681	-0.1524	0.06646	0.17289	0.34187	0.33206	-0.15844	0.62005	0.74053	0.06649	-0.02415	0.84225	0.83687
O75390	O75390	'CS	1431	-0.22053	0.60312	-0.34995	-0.25248	-0.24959	0.18046	0.14815	-0.3868	-0.3267	0.34158	0.65443	0.09185	-0.46569	0.11832	-0.24834	0.14119	0.05687	-0.19644	-0.66961	0.59398	-0.28157	-0.05687	-0.36955	1.14307	0.46812	0.54456	1.2236	-0.23858	0.41178	-0.15826	-0.3754	-0.15601	0.38176	0.25349	-0.4362	0.23721	0.59462	0.75689	0.67997	-0.09185	0.8648	1.02764	-0.07403	-0.20897	0.97963	0.70581
O75396	O75396	'SEC22B	9554	-0.15154	-0.06935	-0.11255	-0.01585	0.2591	0.51132	0.3233	-0.20617	0.33861	0.04064	-0.18552	-0.23355	0.13108	0.02876	0.20119	0.08155	-0.00847	0.27489	0.07676	-0.13788	0.10106	0.32509	0.0873	-0.11936	-0.08192	-0.00808	-0.29305	-0.40862	-0.23926	0.00808	-0.04339	0.16757	0.31302	0.52755	-0.04075	-0.12645	-0.02077	-0.03081	0.01585	-0.1386	0.106	0.09989	0.49503	0.63107	-0.04121	0.04081
O75410	O75410;O75410-2;O75410-3;O75410-4;O75410-5;O75410-6;O75410-7;O75410-8	'TACC1	6867	-0.03069	0.23126	-0.20835	-0.08999	-0.01007	0.01007	-0.17798	-0.03329	-0.16618	0.10371	0.29254	-0.28715	0.27438	0.10197	-0.21047	-0.29781	-0.29429	-0.61579	0.04507	-0.15756	-0.32442	-0.04507	0.06611	0.31551	-0.29527	-0.04666	0.33709	-0.14476	0.21921	-0.24659	0.22707	-0.13423	-0.13059	-0.10351	0.20165	0.11651	0.03249	0.31666	0.14831	-0.1083	0.35973	0.43754	0.43306	0.09403	0.37503	0.37856
O75431	O75431	'MTX2	10651	-0.15894	0.51107	-0.39344	-0.30357	0.02558	-0.02558	0.29049	-0.36682	-0.48334	0.20857	0.62731	0.18596	-0.03342	-0.09719	0.13086	0.22944	0.07935	-0.079	-0.03604	0.44262	-0.18798	0.18789	-0.12022	0.63655	-0.02811	0.02581	0.79561	-0.26792	0.2083	-0.13699	-0.06655	-0.13371	0.57666	0.12681	-0.11449	-0.35997	0.40941	0.72697	0.54339	0.06124	0.80593	0.54633	-0.02581	-0.03998	0.83188	0.54522
O75436	O75436;O75436-2	'VPS26A	9559	-0.04043	-0.28239	-0.03103	-0.01304	-0.02193	-0.01201	0.02266	0.01201	-0.19014	0.07546	0.13001	-0.02469	0.27462	0.54079	0.17139	0.25706	-0.18399	-0.21283	-0.01957	-0.04663	-0.47012	-0.04585	-0.17407	0.29291	-0.3622	-0.17532	0.06691	0.17748	0.04952	-0.05592	0.01957	-0.44648	0.13532	-0.14398	-0.11443	0.14593	0.0966	-0.04166	0.08736	-0.40463	-0.09062	0.31284	-0.1613	0.09336	0.5812	0.41197
O75439	O75439	'PMPCB	9512	0.1277	-0.02659	-0.01472	-0.13502	0.26992	0.12034	0.32041	0.00456	-0.0438	0.02987	-0.2049	-0.50959	-0.22937	-0.12161	0.28724	-0.2154	-0.05508	-0.20255	0.22408	-0.02906	-0.12397	0.35359	-0.13454	-0.01083	0.47866	0.43429	0.0327	-0.46309	-0.12814	-0.39821	0.17225	0.01083	-0.08407	-0.21656	0.00544	-0.21264	0.1517	-0.00456	0.15747	0.10113	0.15625	-0.14704	0.22751	0.35669	-0.20323	-0.19331
O75449;Q9BW62	O75449;O75449-2;Q9BW62	'KATNA1;KATNAL1	11104;84056	-0.19283	0.43723	-0.06893	0.00984	0.14997	0.00063	0.09306	-0.22534	-0.2222	0.11828	0.31422	-0.41832	-0.19284	-0.00063	-0.14025	-0.00273	-0.25915	0.06173	-0.12437	0.42515	-0.00155	-0.21436	0.01583	0.92359	-0.04854	-0.10532	0.46791	-0.1739	0.15164	0.04393	-0.02919	-0.39629	-0.46364	-0.86573	-0.16597	0.07224	0.16874	0.27854	0.0374	0.05732	0.91507	0.74446	0.07095	-0.02974	0.8521	0.51638
O75475	O75475;O75475-2	'PSIP1	11168	0.09204	0.30976	0.29171	-0.06883	0.04323	0.0075	-0.13027	-0.5355	0.22536	0.22319	0.08337	0.09534	-0.72085	-1.09757	-0.85837	-0.39837	-0.6539	-0.29076	2.46807	0.38635	0.42205	2.26193	0.84523	-1.28798	-0.12204	-0.64262	1.96903	-0.0075	0.33761	-0.36695	2.3276	-0.08462	0.54467	0.38881	-0.07668	1.07866	-0.91574	-0.66107	-0.7738	0.61393	0.04617	-0.38124	-0.34354	-0.85383	-0.78708	-0.54446
O75477	O75477	'ERLIN1	10613	0.08529	-0.02418	0.02418	-0.19154	0.08383	-0.07733	0.49222	-0.11563	-0.30166	-0.17903	0.3782	0.52004	-0.11079	-0.19649	-0.09563	1.08268	-0.1982	0.02792	-0.02792	-0.14231	-0.10266	-0.19528	0.38306	-0.69417	0.06841	0.0839	-0.72749	0.42652	1.0393	0.15072	-0.28537	-0.39346	0.41969	0.51477	0.07394	0.31966	-0.27394	-0.51205	-0.49207	0.13437	-0.49524	-0.29172	0.43096	0.21675	-0.49102	0.2823
O75489	O75489	'NDUFS3	4722	-0.20256	0.6478	0.10448	-0.031	-0.09832	-0.21846	0.21088	-0.14983	-0.31865	0.52524	0.77179	0.40269	-0.15368	0.34297	-0.00212	-0.22521	-0.00498	0.00498	-0.2122	0.41582	-0.05977	-0.562	-0.53237	1.25178	0.54137	0.18252	1.11953	0.18221	0.1441	-0.05384	-0.21069	0.16179	0.46405	0.00212	-0.30318	-0.19638	0.4741	0.45218	0.65548	-0.11177	1.00096	1.22228	-0.07026	-0.25953	1.18284	0.98278
O75494	O75494;O75494-2;O75494-3;O75494-4;O75494-5;O75494-6	'SRSF10	10772	0.09416	-0.26125	0.34939	0.08036	-0.03475	0.05919	0.35694	-0.03923	0.48625	0.02367	-0.23043	0.3239	-0.37565	-0.20691	-0.02604	-0.19463	0.45815	0.06917	0.08634	-0.01751	0.30594	0.00896	-0.18218	-0.07531	0.45377	0.44487	-0.23878	-0.02367	-0.13656	-0.02748	-0.00296	0.28916	-0.15846	0.14312	0.10047	-0.15725	0.55915	-1.47565	-0.53641	0.19668	-0.72707	-0.49079	0.05222	0.43146	-1.05062	-0.60008
O75506	O75506	'HSBP1	3281	-0.13565	0.14796	-0.06202	0.04773	0.00048	-0.00048	0.2196	-0.5319	-0.28091	0.08655	0.37019	-0.11353	-0.05104	0.20978	-0.24869	-0.21297	0.00726	-0.28234	-0.4965	0.59929	-0.2567	-0.13196	-0.00425	0.35103	-0.22976	-0.21978	0.39673	-0.04996	0.61323	-0.05618	0.17303	-0.43421	-0.35606	0.42873	-0.32071	-0.23459	-0.03458	0.28992	0.24201	0.24816	0.60492	0.36177	0.16939	-0.44237	0.58731	0.44046
O75508	O75508	'CLDN11	5010	-0.03769	1.79999	-2.84304	-1.41639	0.09108	-0.61629	-0.45272	-2.49878	-3.53117	1.30411	2.40677	-3.71351	2.03686	0.70405	-0.31851	-1.59313	-2.02035	-1.44427	0.07745	0.82597	0.31741	-0.42948	-1.99719	3.36204	1.01685	1.60063	3.14619	1.4995	-0.03188	1.38076	0.03188	-0.47744	-2.14282	-2.7039	-1.35819	0.63842	0.03769	2.35382	0.28735	-1.81592	1.5352	3.33068	-1.29431	-2.37492	2.53851	2.76671
O75521	O75521;O75521-2	'ECI2	10455	-0.35674	-0.30316	-0.12776	0.0315	-0.42951	0.88024	0.06174	0.29728	-0.02149	0.03207	-0.03976	-0.2352	0.29613	0.11361	0.28099	-0.53915	0.29571	-0.36744	0.47401	-0.39431	-0.1264	-0.00795	0.47012	-0.63873	0.22697	0.36832	-0.30038	-0.02095	-0.17716	0.16419	1.2046	0.18193	0.30952	-0.2977	0.72438	0.09385	0.01077	-0.23831	-0.01077	0.14958	-0.24211	-0.19109	0.6339	0.61306	-0.45325	-0.34988
O75525	O75525;O75525-2	'KHDRBS3	10656	0.22755	0.12684	-0.14291	0.11513	0.37333	-0.26497	0.43199	-0.31178	-0.45007	-0.1028	0.38474	1.54755	-0.2478	-0.1638	0.00362	-0.72553	0.26219	0.8984	-1.20078	1.06962	-0.36719	-0.34536	-0.056	0.03287	-0.27073	-0.45413	-0.00048	0.48164	0.14465	-0.39142	-0.22075	0.73491	0.18234	0.06249	-0.47659	0.32114	-0.57693	-0.3474	-0.25697	0.22354	-0.00362	-0.05134	0.05324	0.1571	-0.16684	-0.0214
O75526;P38159	O75526;P38159;P38159-2;P38159-3	'RBMX;RBMXL2	27288;27316	0.12946	-0.10237	0.46693	0.00889	0.21293	-0.3136	0.73635	0.14049	0.68704	0.04349	-0.10045	0.71461	-0.49944	-0.56363	-0.00889	-0.63861	0.27442	0.48741	-1.0575	0.29944	0.52324	-0.00842	0.27757	-0.89211	0.48918	0.06755	-0.58268	0.01093	-0.13584	-0.31915	0.00842	0.4782	0.02077	0.67999	-0.16303	-0.28427	-0.96098	-1.14285	-0.95852	0.43878	-0.53998	-0.99006	-0.01317	0.15139	-1.33531	-1.19059
O75533	O75533;O75533-2	'SF3B1	23451	0.15381	-0.00119	0.54402	0.16003	-0.00185	-0.05934	0.40272	0.21887	0.57591	-0.00386	-0.24142	0.40658	-0.04516	-0.31946	0.03827	0.12062	0.56655	0.18926	0.3157	0.01886	0.20949	-0.10559	-0.01886	-0.63496	0.28225	0.3311	-0.52442	-0.19583	-0.32966	-0.34578	-0.09919	0.22859	-0.1461	0.77106	0.08687	0.00119	-0.4963	-0.48988	-0.57768	0.00344	-0.38974	-0.6525	0.10432	0.27676	-0.69787	-0.64429
O75534	O75534;O75534-2;O75534-3	'CSDE1	7812	-0.03971	0.01214	-0.20942	0.10369	0.11486	-0.07458	0.12372	-0.00926	0.22638	0.07199	-0.03717	-0.5429	-0.03945	0.04084	-0.05551	0.01009	-0.03521	-0.10722	-0.1088	0.12337	-0.03935	-0.09114	-0.19697	0.26808	-0.13016	0.03753	0.22845	-0.17843	0.0185	-0.04969	0.01874	0.00258	-0.00258	-0.16815	-0.30771	-0.13341	-0.03981	0.0354	0.00926	0.27081	0.37045	0.39472	0.32867	0.25605	0.37978	0.19914
O75569	O75569;O75569-2;O75569-3	'PRKRA	8575	-0.13703	-0.00657	-0.10459	0.00657	0.2799	0.48636	0.12223	-0.21569	0.04236	-0.11636	0.34825	0.40244	-0.31226	-0.25081	0.18519	-0.03695	0.1814	-0.25428	0.00369	0.37665	-0.09351	-0.0146	0.20268	0.3934	-0.13397	0.12458	0.44416	0.06401	-0.0808	-0.21458	-0.00369	-0.32957	0.24514	0.24615	0.05356	-0.21639	-0.0257	-0.19188	-0.12106	0.16931	0.31791	0.28248	-0.02339	-0.10043	0.27333	0.22726
O75592	O75592;O75592-2	'MYCBP2	23077	-0.48856	0.20257	-0.38649	-0.22152	0.14508	-0.50965	0.01507	-1.28918	-0.37127	0.77106	1.24077	0.33652	-0.01507	0.06699	0.05766	-0.05918	-0.29246	-0.15033	-0.15207	-0.07367	-0.03716	0.04331	-0.45008	0.223	0.13081	-0.00633	0.31295	1.52987	-0.12473	0.00633	-0.03794	0.35783	0.01415	-0.15212	-0.95824	0.62415	-0.23231	-0.03338	0.0516	-0.37014	0.38322	2.70975	0.05233	-1.16515	1.45712	1.77281
O75608	O75608;O75608-2	'LYPLA1	10434	-0.09161	-0.08938	0.18498	0.01147	-0.06727	-0.01328	0.12392	0.28571	-0.45936	-0.21402	-0.27639	-0.07809	0.40379	-0.22034	0.31388	0.36252	-0.14871	0.46063	0.06148	-0.28837	0.34426	0.01428	-0.02051	-0.43614	0.20237	0.11897	-0.21681	-0.13129	0.23877	-0.05903	0.08927	-0.01428	0.12808	0.05068	0.0172	-0.09772	0.83553	0.53165	0.44637	0.22441	-0.26646	-0.2456	0.95421	0.78547	-0.6176	-0.3396
O75643	O75643;O75643-2	'SNRNP200	23020	0.23447	-0.02873	0.58014	0.10442	0.02873	-0.08353	0.18912	0.1066	0.56101	-0.08279	-0.2354	0.50916	-0.34645	-0.42734	0.41696	-0.07984	0.41484	0.08277	0.14392	0.0335	0.36558	0.10309	0.1396	-0.61897	0.40103	0.17743	-0.44064	-0.2187	-0.23859	-0.38521	-0.03104	0.40881	0.00215	0.2575	0.17294	-0.18666	-0.74416	-0.78627	-0.68911	0.07469	-0.6183	-0.52366	-0.10138	0.07049	-0.85085	-0.90545
O75663	O75663;O75663-2	'TIPRL	261726	-0.27784	-0.01409	0.00146	0.05128	-0.00146	0.02161	0.1121	0.03421	-0.06275	0.23321	0.3481	-0.01834	-0.15324	-0.09345	0.15395	0.03852	-0.28852	-0.00013	0.19774	0.41773	-0.16471	-0.10463	0.19126	0.04854	-0.29535	0.17811	0.09221	0.02993	0.28826	-0.05209	-0.12441	-0.26517	-0.12834	-0.2186	0.03484	-0.17309	-0.14474	0.06805	0.10945	-0.229	0.29468	0.43024	0.19734	-0.01119	0.63926	0.35274
O75688	O75688;O75688-2;O75688-3;O75688-4;O75688-5	'PPM1B	5495	-0.21552	-0.16582	-0.23857	-0.0094	0.11311	0.14968	0.06506	-0.00763	0.00763	0.28195	-0.07657	-0.17216	-0.01001	-0.45367	-0.31046	-0.17453	0.13997	-0.05656	-0.42519	0.06798	0.18721	-0.15365	0.34857	0.24147	0.05917	0.18617	-0.05265	-0.12897	0.26126	-0.00023	-0.328	-0.05979	-0.24016	0.17617	0.14968	-0.16555	0.03936	0.03115	0.15039	0.35372	0.05316	-0.00442	-0.16516	-0.17049	0.12875	-0.2974
O75689	O75689	'ADAP1	11033	-0.18891	0.88288	0.03407	-0.03407	-0.07685	-0.29091	0.04141	-0.73952	-0.2809	0.58407	1.13005	-0.03993	0.1471	0.93374	-0.15912	0.61145	-0.1339	-0.37552	0.00088	0.85937	-0.6332	-0.4302	-0.22487	1.35417	-0.00088	0.15669	1.14255	0.27562	0.31908	0.31597	-0.53743	-0.38025	-0.37285	-0.45325	-0.55365	-0.06664	0.44195	0.83167	0.60716	-0.48146	1.4751	1.40513	-0.4803	-1.09905	1.86084	1.4012
O75694	O75694;O75694-2	'NUP155	9631	0.01277	-0.14519	0.47617	0.08306	0.15167	-0.30739	0.11978	-0.10609	0.02469	-0.16976	-0.21608	0.38122	0.01218	-0.33081	0.29702	0.28806	0.4211	-0.00647	0.65842	-0.3592	0.08859	0.08101	0.00647	-0.19735	0.06163	0.17314	-0.42753	-0.23897	-0.35316	-0.12811	-0.17053	0.08202	-0.19567	0.27198	0.15435	-0.07677	-0.52268	-0.50877	-0.37695	0.2016	-0.38761	-0.70251	0.07985	-0.01218	-0.24968	-0.5238
O75695	O75695	'RP2	6102	0.12908	0.09023	-0.20062	0.06332	0.18531	-0.02722	-0.43655	-0.10972	-0.21809	-0.41755	0.14061	-0.11035	0.12972	-0.06502	0.0487	-0.00168	-0.15007	0.34377	-0.15052	-0.17841	-0.34617	0.00168	0.59489	-0.75532	-0.02081	0.12077	-0.76068	0.48765	1.28873	0.09193	0.2848	0.507	-0.24941	0.42039	-0.10726	0.50916	-0.29666	-0.24799	-0.25701	0.19457	0.02722	-0.59907	-0.02672	-0.17051	-0.64992	-0.63503
O75718	O75718	'CRTAP	10491	0.33874	-0.46291	0.25624	0.16894	0.1156	0.21282	-0.34976	0.17832	0.60881	-0.86258	-1.92665	-0.24282	0.70849	0.99658	0.05111	1.22791	0.61772	-0.1653	0.53802	-0.05809	0.26679	0.19396	-0.38583	-0.77895	-0.54588	-0.41481	-0.83801	-0.34576	-0.50211	-0.23621	0.75036	0.27098	0.09933	0.43648	-0.15716	-0.05111	-0.85972	-0.54756	-0.80319	-0.49835	-0.5686	-1.37878	0.617	0.82711	-2.01516	-1.83355
O75746	O75746	'SLC25A12	8604	-0.03611	1.28877	-0.01672	-0.0661	-0.08553	0.42366	0.67932	-0.29025	-0.49769	0.99687	1.21682	0.35666	-0.40982	0.7402	0.61969	0.1776	-0.05158	-0.36447	-0.09806	0.88454	-0.28126	-0.09713	-0.31709	1.6915	0.25136	0.20462	2.01175	0.01672	0.44591	-0.32835	-0.34717	-0.51576	0.36837	-0.06128	-0.21671	-0.30647	1.52014	1.82249	1.71753	-0.3136	1.56217	1.69027	-0.22567	-0.26205	1.39265	1.51895
O75781	O75781;O75781-2	'PALM	5064	-0.05309	1.21958	-0.63146	-0.7359	-0.15709	0.04539	0.31146	0.02581	-1.39095	0.61438	0.84111	-0.23493	-0.9124	0.21803	-0.02581	-0.04708	-1.14646	-0.95245	-0.88214	0.79875	-0.66384	-0.50639	0.04708	1.4683	0.33911	0.44811	1.23365	-0.21029	1.62473	1.232	-0.42844	-0.80353	-0.45042	-1.17826	0.26666	-0.43539	0.35667	0.97378	0.75747	0.19275	1.61699	1.34071	-0.77888	-1.05901	1.93489	1.31791
O75787	O75787	'ATP6AP2	10159	0.3745	0.09902	-0.11607	-0.2727	0.02363	-0.14644	0.00452	-0.10704	0.14402	0.26696	0.76055	0.18192	-0.32732	-0.10816	-0.02933	-0.15441	-0.06361	0.13742	1.07985	0.21415	0.00976	0.04116	-0.39928	-0.09528	0.13589	-0.15585	-0.23373	0.5617	-0.02781	0.18462	0.20543	0.18196	-0.26715	-0.39111	-0.21943	-0.2675	0.08893	-0.00452	-0.00982	0.01281	0.27372	0.11717	0.08637	0.56152	0.42892	0.538
O75821	O75821	'EIF3G	8666	0.29707	-0.23092	0.36054	0.2226	0.17495	0.22196	0.01302	0.11471	0.5745	-0.18344	0.02028	0.26969	-0.08743	-0.03972	0.15826	0.03304	0.34843	0.19067	-0.73214	-0.01431	0.10475	-0.06053	-0.21655	-0.29344	0.0254	-0.09	0.97827	0.25746	-0.20796	-0.20851	0.44843	0.05407	-0.11154	-0.07064	-0.04104	-0.09364	-0.05116	-0.47174	-0.15374	-0.01935	-0.32345	-0.43347	0.07758	0.32539	-0.18932	-0.18698
O75822	O75822	'EIF3J	8669	0.33748	-0.34502	-0.21516	0.04589	-0.25334	0.20969	-0.28815	0.15721	0.28421	-0.42461	0.03612	-0.28274	-0.53201	-0.36387	0.13412	-0.48759	0.28557	0.05775	-0.73127	0.16117	0.0945	-0.28558	0.57268	-0.54077	0.06627	0.16659	-0.28931	0.2335	0.09259	-0.07026	0.19157	0.00331	-0.00331	-0.65364	0.17011	-0.03612	0.04562	-0.27932	0.08486	0.1372	-0.55197	-0.2909	0.24129	0.14615	-0.26579	-0.2859
O75828	O75828	'CBR3	874	0.07457	-0.01906	-0.29541	0.03094	0.50835	0.06772	-1.42806	0.40609	-0.75418	-0.18843	-0.40404	-0.22583	-0.26264	0.04687	-0.16789	-0.76492	-0.81492	0.24648	0.01704	-0.10783	0.06968	-0.02716	-1.28974	0.36721	0.04903	0.26879	0.72485	-0.49162	0.68033	0.68809	-0.01704	-0.48987	-0.60201	0.20608	0.32836	0.93135	0.79463	1.01759	0.8521	-0.13405	-0.43426	0.52605	-0.14624	-0.18991	-0.30017	0.27088
O75830;P29508;P30740;P48594	O75830;P29508;P29508-2;P30740;P48594	'SERPINB1;SERPINB3;SERPINB4;SERPINI2	1992;5276;6317;6318	0.28742	-0.0422	-0.38853	0.50255	0.45283	-0.11541	-0.34676	-0.18472	0.00624	-0.20408	-0.54887	-0.97481	0.75042	0.63782	-0.00624	0.79725	-0.64291	-0.32812	-0.42849	-0.60285	-0.58905	0.96491	-0.90212	-0.55081	-0.18438	0.4348	-0.57441	-0.58872	-0.90997	0.70984	0.18438	0.25401	0.92263	0.33645	-0.24501	0.14034	0.3473	0.60419	0.51131	-0.04316	-0.63767	-0.38808	0.46177	0.50183	-0.14162	-0.31072
O75832	O75832;O75832-2	'PSMD10	5716	0.02984	-0.65446	0.03164	0.07432	0.45274	0.17879	0.2676	0.15554	-0.08487	-0.47637	0.00338	0.30386	-0.41823	-0.32045	0.04746	0.03928	0.23483	-0.39665	0.34824	-0.1255	-0.28572	-0.29108	0.491	-0.15637	-0.26187	0.391	-1.10905	0.30403	0.39559	-0.00523	-0.30244	-0.05575	-0.06785	-0.5026	0.12361	-0.04212	-0.20537	-0.58783	-0.15305	0.85018	-0.0399	-0.79637	0.09396	-0.00338	-0.47496	-0.81852
O75844	O75844	'ZMPSTE24	10269	0.30113	-0.04307	0.21319	0.4864	0.12989	0.21908	2.06375	-0.08141	0.72212	-0.10965	-0.5318	-0.77431	0.09653	0.00848	0.10409	0.11677	0.54402	-0.14946	-0.45029	0.00794	0.04354	-0.20808	0.07943	-0.31775	0.12239	0.08322	-0.62288	-0.18555	-0.24645	-0.25123	0.34775	0.31971	-0.06307	0.58818	-0.06413	0.1177	-0.15884	-0.43244	-0.25792	-0.49827	-0.53187	-0.40973	0.48602	0.39435	-0.60679	-0.62554
O75874	O75874	'IDH1	3417	0.13033	-0.08307	-0.0386	0.73702	0.79836	0.55137	-0.55121	0.78463	0.52994	-0.41556	-0.41296	-0.01146	0.31541	-0.12675	0.14694	-0.02103	0.12574	0.36671	-0.60656	-0.32579	0.97655	0.14155	-0.12954	-1.24669	0.24662	0.29268	-1.05695	-0.27672	0.51274	-0.16917	0.20956	-0.12712	0.02103	1.3002	0.52212	0.01146	-0.81709	-0.71491	-0.78411	0.29385	-0.19219	-1.01454	-0.06341	-0.31897	-1.38634	-1.05388
O75882	O75882;O75882-2;O75882-3	'ATRN	8455	-0.18512	-0.23072	0.45057	-0.1724	0.04329	-0.09388	-0.3402	-0.31904	-0.20441	0.04068	0.39418	0.49712	0.38305	-0.04728	-0.00721	-0.01577	-1.21344	-0.36576	-0.47125	1.00044	-0.17768	-0.71586	0.85169	1.48762	0.17984	-0.18472	1.523	0.04875	0.01577	1.28285	-0.02491	0.09755	-0.12413	-0.04973	-0.05534	0.15156	0.07637	0.19484	0.00721	0.03677	-0.02312	-0.35192	-0.44624	-0.47812	-0.20062	0.96884
O75884	O75884;O75884-2	'RBBP9	10741	-0.25379	0.07551	0.65182	0.50885	-0.0217	-0.50372	-0.00873	0.28074	0.36634	-0.61271	0.19697	0.556	0.22468	0.00873	-0.15093	-0.15145	0.19836	0.3261	0.65497	0.23019	0.64946	-0.54818	0.94706	-0.29184	-0.01678	-0.31375	-0.28283	0.24804	-0.16178	0.29578	-0.07108	-0.13471	0.97163	0.85923	0.9715	-0.31287	-0.08932	-0.04999	-0.06384	0.09012	-0.06358	-0.33441	0.01678	-0.10644	-0.35847	-0.08013
O75886	O75886;O75886-2	'STAM2	10254	0.11252	0.00982	-0.17103	0.07144	0.04458	0.01955	-0.35895	0.15944	0.04136	-0.20446	-0.23922	-0.04663	-0.14181	-0.44303	-0.02118	-0.30003	-0.12101	0.10248	-0.1794	0.00272	0.34743	0.47383	0.27284	-0.35465	0.09837	-0.05548	-0.07187	-0.07585	0.10761	-0.00272	0.31237	-0.1421	0.14096	0.25996	0.22294	-0.08511	-0.0054	0.0054	0.0211	0.04843	-0.21175	-0.3582	0.3948	0.27526	-0.30498	-0.63629
O75891	O75891;O75891-2;O75891-3	'ALDH1L1	10840	-0.28057	0.12929	-0.731	0.03766	-0.67713	0.93666	-0.39844	0.66581	0.06612	0.10248	0.16159	-0.78638	0.85022	-0.25354	-0.08177	-0.27393	0.88142	-0.03605	0.03605	-0.52247	1.24253	1.22321	-0.18882	0.59136	0.21128	0.77999	0.038	-0.06817	1.00784	0.34607	-0.60509	-0.18597	-1.14643	1.55626	0.48183	-0.89198	2.58177	2.13486	2.35497	-0.19578	-0.03766	0.06978	-0.12971	-0.43149	0.22359	0.00527
O75915	O75915	'ARL6IP5	10550	-0.00514	-0.22638	0.01117	0.0407	0.20874	0.48301	-0.04265	-0.03636	-0.23599	-0.11204	-0.17691	-0.00962	0.51031	0.1458	0.10353	0.29048	0.19983	0.26042	-0.00639	-0.04012	-0.04796	0.83341	0.28702	-0.02451	-0.17856	-0.04228	-0.20091	0.11018	-0.20264	-0.09445	0.00639	0.19847	0.90181	-0.05116	0.27626	0.22456	-0.09933	-0.15418	-0.08468	-0.23449	0.00514	0.17489	0.53362	0.21822	0.076	0.27139
O75923	O75923;O75923-10;O75923-11;O75923-12;O75923-13;O75923-14;O75923-15;O75923-2;O75923-3;O75923-4;O75923-5;O75923-6;O75923-7;O75923-8;O75923-9	'DYSF	8291	0.17704	-0.89298	0.37743	-0.06114	0.52629	-0.15298	-0.09928	-0.52656	0.42202	-0.28795	-0.10499	0.3187	1.33168	1.04711	0.01388	1.05595	-0.23201	-0.04488	0.66319	0.01228	-0.80249	0.45308	0.79214	-0.4828	-1.16765	-0.24619	-0.11763	0.67873	-0.60102	0.40776	0.17944	-0.09401	0.10281	-0.01388	-0.04243	0.52001	-0.27696	-0.66893	-0.27837	0.2492	-0.91948	-0.44128	0.10059	0.33028	0.02558	-0.04856
O75934	O75934	'BCAS2	10286	-0.25258	-0.05553	0.41026	0.09164	0.17474	-0.0448	-0.01011	-0.10783	0.38733	0.01011	0.12359	0.06495	-0.08486	-0.51951	0.11434	0.05276	0.36228	0.13598	-0.07386	-0.01096	0.14025	-0.24809	0.1382	-0.40046	0.35667	0.29227	0.3108	-0.48892	-0.23618	-0.11521	-0.21379	0.22634	-0.0696	0.15952	0.17334	-0.02958	0.0301	-0.45079	0.24418	-0.03175	-0.31125	-0.1036	-0.35632	-0.364	0.34314	0.29514
O75935	O75935;O75935-2;O75935-3	'DCTN3	11258	-0.18382	0.38784	-0.66072	-0.39444	-0.04871	-0.24962	0.04871	-0.28588	-0.56687	0.34409	0.35057	0.09183	-0.09642	0.1133	-0.16054	0.00479	-0.06502	-0.02575	-0.12373	0.50844	-0.26873	-0.27058	0.23903	0.64962	-0.12365	0.02624	0.48852	0.34134	0.22416	0.13019	-0.16129	-0.4234	-0.00479	0.12645	-0.29986	0.60313	-0.16987	0.23749	0.06625	-0.25725	0.67509	0.91495	-0.05937	-0.38047	0.76249	0.46857
O75936	O75936	'BBOX1	8424	-0.2391	-0.31078	0.45698	0.02838	0.30774	0.5923	-0.17787	0.60989	-0.1044	-0.79455	0.26593	-1.31284	0.13009	-0.78856	-0.0088	-0.63241	-0.05645	0.06893	0.03042	-0.46942	0.61013	0.46515	1.64619	-0.21866	0.52062	1.32461	-0.7039	0.62664	0.52379	0.82459	0.18616	-0.60423	-0.85929	0.03609	0.68132	-1.27776	-0.24426	-0.58848	-0.43603	-0.21157	0.0088	-0.73943	0.50792	0.38258	-1.1234	-0.84686
O75937	O75937	'DNAJC8	22826	0.24227	0.01177	0.57176	-0.02556	0.54414	0.15163	0.43293	-0.03176	0.21059	-0.21108	-0.48996	0.00013	-0.3426	-0.00153	0.0874	0.10845	-0.14626	-0.54646	-1.02958	0.16566	0.17648	0.07508	-0.02318	-0.7737	0.5426	0.20078	-0.61329	-0.27501	-0.17179	-0.59002	-0.27264	0.35119	0.02318	0.47609	-0.09559	-0.00013	-0.31343	-0.60505	-0.47725	0.42611	-0.49753	-0.4179	0.19566	0.11002	-0.68462	-0.61184
O75947	O75947;O75947-2	'ATP5PD	10476	-0.23565	0.8178	-0.41998	-0.27986	-0.27458	-0.03057	0.33533	-0.38517	-0.60939	0.45646	1.02635	0.47971	-0.08577	0.25559	0.03057	0.14862	-0.07723	-0.19816	-0.46545	0.62016	-0.28696	-0.26851	-0.10128	1.39697	0.35254	0.50207	1.42227	0.04971	0.5978	-0.10564	-0.31104	-0.37243	1.11158	0.24165	-0.24971	-0.17465	0.82892	1.18859	0.95968	-0.51971	1.14872	1.24768	0.07126	-0.03311	1.22828	1.04127
O75955	O75955	'FLOT1	10211	0.18878	0.36525	-0.27106	0.17202	-0.11141	0.11322	-0.03894	-0.07539	-0.17833	-0.00582	0.29259	-0.42648	-0.06013	0.12749	-0.05842	0.00408	-0.00408	0.09292	0.36022	-0.01248	0.03204	0.1142	0.11938	0.54156	-0.30771	-0.21987	0.07938	-0.23344	0.31623	-0.2568	-0.12182	-0.59507	-0.4191	0.14421	0.01481	-0.12471	0.02362	0.10894	-0.00137	0.05276	0.811	0.87052	-0.10028	0.00137	1.22204	0.72882
O75962	O75962;O75962-2;O75962-3;O75962-4;O75962-5	'TRIO	7204	0.0089	-0.16662	0.38501	0.4088	-0.20296	0.12212	-0.0369	-0.1811	0.06322	0.40214	-0.03554	0.27855	-0.11572	0.10959	-0.24169	-0.19622	0.23166	0.64791	-0.07485	0.1582	0.16578	-0.23842	-0.4074	0.27959	0.12388	-0.23256	0.24701	-0.35274	-0.24219	-0.34991	0.16006	-0.38524	-0.38148	1.15646	0.17252	-0.18273	0.41759	-0.01329	0.17664	-0.12817	0.06	0.51274	0.84551	-0.0089	0.56187	0.1651
O75964;Q7Z4Y8	O75964;Q7Z4Y8	'ATP5MG;ATP5MGL	10632;267020	-0.02654	0.70773	-0.18343	-0.20912	-0.11462	-0.08728	0.40437	-0.27448	-0.46727	0.40271	0.97082	0.32934	-0.11727	0.26337	0.06253	0.33009	-0.04581	-0.24204	-0.24251	0.59785	-0.35678	-0.15596	-0.06057	1.36543	0.34865	0.38216	1.45525	-0.01811	0.55637	-0.13254	-0.24241	-0.43188	0.99321	0.40719	-0.40557	-0.09974	0.63774	1.03046	0.73829	-0.42168	1.02012	0.98601	0.00985	0.01811	1.14221	0.91259
O75970	O75970;O75970-2;O75970-3;O75970-5	'MPDZ	8777	0.08922	-0.25236	0.03285	0.06237	0.10338	0.1935	-0.16239	0.34057	0.05035	-0.1308	-0.10472	-0.19647	-0.04713	-0.23643	0.13204	-0.69165	0.14724	-0.04438	0.42374	0.47971	0.4281	-0.301	0.8211	-0.0272	-0.19019	0.01763	-0.40046	0.15265	0.20012	0.69688	-0.18085	0.06277	0.05554	0.25802	0.24211	-0.03285	-0.23037	-0.3938	-0.16446	0.19918	-0.20726	0.04556	-0.49099	-0.20358	-0.18802	-0.11288
O76003	O76003	'GLRX3	10539	-0.06041	0.05766	-0.00325	-0.01135	0.08043	0.09851	1.05947	-0.06623	0.22483	0.21734	-0.01337	0.23026	-0.0884	0.19822	-0.30412	0.24705	0.02114	0.43284	0.07714	-0.04898	-0.15295	-0.2997	-0.01326	0.04442	-0.26392	-0.12526	-0.41511	0.46472	0.06943	-0.06395	0.00865	-0.17149	-0.00865	0.64804	-0.05563	0.46024	-0.14782	-0.10031	-0.04223	-0.09231	0.00325	-0.15544	0.09364	-0.06406	0.00629	-0.10288
O76021	O76021	'RSL1D1	26156	0.02693	-0.1388	-0.23408	-0.28913	0.01511	0.58373	-0.07181	0.03909	0.0518	0.14322	-0.88625	-0.85313	0.20565	-0.56388	0.92096	0.2447	-0.00794	0.4043	-0.14125	0.03573	0.02143	0.49694	-0.27351	-1.10187	-0.04073	-0.68212	-0.83917	0.29944	-0.47008	-0.27951	0.22271	0.00794	0.17051	0.67437	-0.01511	0.26285	-0.22805	-0.33666	-0.23049	-0.83645	-0.58275	-0.86033	0.51268	0.40629	-0.78229	-0.68266
O76024	O76024	'WFS1	7466	-0.0076	0.37101	-0.749	-0.54708	0.29784	0.13322	-0.09908	0.18253	-0.5284	-0.13064	-0.05207	-0.86243	0.22337	0.0076	0.04756	-0.43863	-0.17272	-0.62786	-0.53627	-0.31123	-0.45677	0.68128	-0.36564	0.37564	0.00098	0.31492	0.35121	0.64672	0.57827	0.42076	0.1323	-0.52946	0.66831	-0.16877	-0.14506	-0.23432	0.27725	0.09898	0.35886	-0.15968	0.49996	0.33366	-0.00098	0.23093	0.66412	0.47759
O76031	O76031	'CLPX	10845	0.10685	0.00023	0.04249	0.11237	-0.06389	0.0223	0.02381	-0.09095	0.21232	-0.17366	-0.23454	0.20956	-0.12536	-0.2547	0.0516	0.04719	-0.16773	0.15529	-0.01864	-0.10151	0.25427	0.06971	0.01864	-0.37716	0.13719	0.12665	-0.1404	-0.09063	-0.08626	-0.42964	0.10481	-0.08573	-0.12422	0.08943	-0.00023	-0.167	0.07616	-0.0537	-0.05079	-0.00243	-0.21707	-0.38396	0.39899	0.19062	-0.0188	-0.30315
O76041	O76041;O76041-2	'NEBL	10529	-0.61379	0.66529	-0.61112	-0.43212	-0.38182	-0.39688	-0.12266	0.26658	-1.01554	-0.00079	0.54837	0.44018	-0.05472	0.02676	0.07465	0.53455	-0.73062	-0.5091	-1.16111	0.00657	-1.09511	-0.16712	0.76921	0.525	-0.38748	-0.00935	0.78453	0.92812	1.5806	1.29598	-0.59725	-0.28657	0.99335	-0.44117	0.00079	-0.26994	0.34293	1.0972	0.81429	0.38895	1.21078	0.92893	-0.77106	-1.01323	0.6848	0.70101
O76054	O76054;O76054-4;O76054-5	'SEC14L2	23541	-0.27135	0.06946	-0.90613	0.43779	-0.65892	0.30424	-0.30528	-0.73732	-0.07155	0.00621	-0.05193	-1.24823	0.49462	-0.00621	-0.04907	-0.81321	-0.20584	1.70876	-1.54175	-0.3262	0.09339	-0.52233	0.38933	-0.43704	-0.72577	-0.47823	-0.56849	0.35707	0.12696	0.30421	0.62983	0.04382	0.31746	0.76689	0.4207	0.04163	1.3509	1.02518	0.92012	-0.81252	-0.41311	-0.1785	0.78338	0.68322	-0.06211	-0.26523
O76062	O76062;O76062-2	'TM7SF2	7108	-0.0052	-0.12171	-0.07944	0.09036	0.22038	0.16723	-0.12307	-0.3655	-0.05076	0.09854	0.40913	0.12231	-0.07593	0.06435	0.10304	-0.10176	0.21707	0.23526	-0.23251	0.16862	0.12578	0.37367	-0.34544	0.22371	-0.33331	-0.29163	0.08336	-0.16735	-0.03134	-0.10307	-0.08375	-0.58738	0.70899	-0.3349	0.06508	-0.45521	-0.07377	0.0052	0.63013	-0.19917	0.07459	0.3319	0.03134	0.15036	0.66984	0.11814
O76070	O76070	'SNCG	6623	-0.33615	2.41537	-0.93778	-0.58516	-0.22159	-0.35279	0.55336	-0.78348	-1.34764	1.27656	2.2829	-0.20065	0.20065	1.46001	0.30903	0.2648	-1.07343	-1.56038	-0.16425	1.67232	-1.25951	-0.40253	-0.24004	2.74988	0.16425	0.26047	1.90171	0.56201	1.88282	0.76156	-0.27972	-0.97355	0.97327	-1.27782	-0.61849	0.37444	0.5131	1.33411	0.67017	-0.48168	3.1439	3.16249	-0.65392	-0.81184	3.48184	2.85879
O76071	O76071	'CIAO1	9391	0.15896	-0.16089	-0.23084	0.01739	0.10419	-0.14962	0.12195	0.06551	0.11871	-0.63197	-0.13868	-0.11538	-0.14396	-0.1326	-0.18783	0.19407	-0.21762	0.23333	0.01194	-0.37277	0.12182	-0.30989	0.05525	-0.54323	0.11818	-0.14154	-0.6714	0.05844	-0.01194	0.03668	-0.22978	0.06022	-0.28012	0.03174	-0.26713	0.33392	0.07006	-0.05727	0.14462	-0.01739	-0.38515	-0.55616	0.2709	0.20152	-0.24463	-0.40659
O76094	O76094;O76094-2	'SRP72	6731	-0.04274	-0.21454	0.12405	0.08448	0.12013	0.29733	0.18216	0.00851	0.12509	-0.00851	-0.24425	0.15739	-0.03382	-0.28769	0.04681	0.05599	0.36753	0.3412	-0.06542	-0.00197	0.27644	-0.12363	0.0949	-0.26158	0.20009	0.1533	-0.48945	0.16248	-0.22181	-0.28486	-0.04545	0.15907	0.00197	0.45778	0.0855	-0.05477	-0.28122	-0.23437	-0.19806	-0.04684	-0.30626	-0.39107	0.06563	0.05746	-0.2151	-0.45524
O94760	O94760;O94760-2	'DDAH1	23576	-0.17999	0.63179	-0.59365	0.33181	-0.01409	-0.11163	-0.06434	0.47024	-0.5835	0.01409	0.63262	-0.62489	-0.18088	-0.09043	0.08692	-0.61765	-0.62845	-0.85757	-0.83107	0.13512	0.40797	-0.24852	1.44102	1.07466	0.61119	0.78116	1.0164	0.38318	2.38437	1.24737	-0.14623	-1.02064	-1.24263	-0.54251	0.51606	-0.84935	0.67034	0.95335	0.77985	0.64468	1.25253	0.75885	-0.84359	-0.9837	0.8275	0.71233
O94772	O94772;O94772-2	'LY6H	4062	0.03697	2.01517	-1.23098	-0.35584	-0.2972	-0.03697	0.43037	-0.47108	-2.15726	0.86326	2.19595	-1.00493	-0.08335	1.11272	0.91426	0.13894	-0.49113	-1.8014	-1.1883	1.80563	-1.83104	0.09164	-0.59531	2.69086	-0.93199	0.02852	2.30204	0.22701	1.40925	0.76086	-0.46195	-1.89397	0.42121	-0.92678	-0.3173	-1.27929	0.90747	1.58795	1.54045	-0.2568	2.92152	2.7797	-0.95256	-0.73805	3.64529	2.39663
O94776	O94776	'MTA2	9219	0.10569	0.24823	0.23581	-0.13859	-0.01552	0.09877	0.13691	-0.10916	0.52286	-0.14475	-0.51905	0.03654	0.29568	-0.63674	0.01552	-0.00277	0.04754	0.12876	-0.09088	0.02157	0.21816	-0.11612	0.02772	-0.41856	0.65908	0.61676	-0.22276	-0.15545	0.00277	-0.18571	-0.17677	0.38178	-0.09264	0.60267	-0.11201	0.13092	-0.47621	-0.34461	-0.17833	0.02585	-0.28	-0.40342	0.31286	0.13681	-0.18608	-0.83636
O94804	O94804	'STK10	6793	0.11892	0.12941	-0.21375	-0.02307	0.13357	-0.35191	-0.26607	-0.58685	0.08491	-0.19989	-0.56489	0.30449	0.91179	0.36622	-0.3232	0.38575	-0.17577	0.93721	-0.52088	-0.57896	0.41656	0.02172	-0.47878	-1.12937	0.05927	0.28846	-0.47135	0.00252	-0.361	0.15814	0.24671	0.27541	-0.48274	0.24899	0.01525	-0.00252	-0.56161	-0.17871	-0.24105	0.12826	0.10834	-0.56561	0.09529	-0.27786	-0.3516	-1.06875
O94805	O94805	'ACTL6B	51412	-1.16444	-0.24317	-0.02077	0.02077	-0.68974	-0.10746	0.19594	-1.05714	-0.28286	0.28559	-0.11198	0.695	0.46825	0.14687	-0.19198	0.75854	-0.10629	-1.08204	-0.03582	0.76903	-0.83737	0.0092	0.02285	0.70596	-0.16363	-0.0092	0.92142	1.00163	0.36343	-0.09409	-0.02587	-0.27079	-1.25633	0.71715	0.17854	-0.02829	2.64757	1.36159	1.21856	0.12213	-0.27158	0.74997	0.21848	-1.38038	0.67832	-0.01608
O94811	O94811	'TPPP	11076	-0.17052	2.10862	-1.72059	-0.75574	0.18253	-0.03648	0.55548	-1.47004	-2.6708	1.2856	1.94706	-0.45972	-0.40135	1.53868	0.16364	0.22362	-1.28899	-0.58688	-1.63828	2.51884	-0.28839	-0.94207	0.04326	3.36188	1.02755	1.13209	3.40917	0.44773	1.23147	1.16527	-0.4367	-0.25302	-1.31276	-2.43255	-0.65487	-0.55199	0.53887	1.42381	0.91541	-0.64235	2.37116	3.08299	-1.21402	-2.06025	2.79922	2.65325
O94819	O94819	'KBTBD11	9920	-0.13907	0.58822	-0.39244	0.03395	-0.16772	-0.13421	0.04257	-0.35709	-1.08411	0.02125	0.64427	-0.56586	-0.05412	0.02881	-0.02125	-0.50454	-0.46184	-1.1201	0.26027	-0.01512	-0.6272	0.12262	0.4525	0.84601	0.19566	0.32128	0.81962	0.75516	1.08484	0.32986	-0.24355	-1.07212	-1.11752	-0.74357	0.04511	-0.19428	0.39092	0.50964	0.27835	0.27534	1.01414	1.06351	-0.92003	-1.01094	0.7793	0.76515
O94826	O94826	'TOMM70	9868	-0.0804	0.71072	-0.17115	-0.15544	-0.14915	0.2402	0.10562	-0.70182	-0.21384	0.62308	0.59953	0.40531	-0.10403	0.22009	0.06314	0.07522	-0.30129	-0.05681	-0.04051	0.78356	0.0936	0.00588	-0.26211	0.90971	0.54339	0.0037	0.94373	-0.0261	-0.0037	-0.15619	-0.22079	0.04399	0.02127	-0.09675	-0.21688	-0.32923	0.38686	0.88307	0.69464	-0.16706	1.06821	1.14695	-0.10244	0.0261	1.24467	0.78258
O94830	O94830	'DDHD2	23259	0.0679	0.20879	-0.00855	-0.06321	-0.10662	-0.28685	0.00255	-0.00255	-0.31437	-0.25969	0.51498	0.34499	-0.06171	0.45239	0.12175	-0.14785	-0.14679	-0.75354	-0.51013	0.46362	-0.46676	-0.00848	0.09279	0.4726	-0.14487	0.00848	1.32709	0.49944	0.1651	0.19691	-0.07913	-0.44808	0.65205	-0.10263	-0.43729	-0.2406	0.20003	0.22091	0.38194	-0.14254	0.51833	0.45889	-0.12796	-0.07428	1.00007	0.84278
O94832	O94832	'MYO1D	4642	-0.52742	0.00014	-0.67676	-0.58739	0.37897	-0.16494	-0.00014	-1.05809	-0.40576	0.47179	1.21627	-0.59944	1.05309	0.85206	0.06146	-0.08209	-0.19471	-0.6696	0.04204	0.00607	-0.22716	-0.07283	-0.52631	1.11467	0.05828	0.41227	1.27527	1.13182	-0.00607	1.19062	-0.04341	-0.08491	0.88998	-0.23198	0.00768	0.7017	-0.07645	0.58923	-0.20143	-0.57293	0.10968	1.70983	-0.04438	-1.02696	1.14159	1.71337
O94855	O94855;O94855-2	'SEC24D	9871	0.2571	0.03996	-0.07918	0.02921	0.62635	0.78915	-0.52365	-0.07631	0.40161	-0.28976	-0.90051	-0.72613	0.27896	0.4545	0.32257	0.48073	0.43133	0.12299	0.00501	-0.66672	-0.04705	0.09113	-0.61585	-0.49572	-0.33803	-0.49844	-0.75217	-0.3664	-0.37041	-0.2998	0.21626	0.26833	0.52891	0.51494	-0.2288	0.3115	-0.43658	-0.24555	-0.44697	-0.2457	-0.02921	-0.61064	0.13319	0.27363	-0.25062	-0.80745
O94874	O94874;O94874-2;O94874-3	'UFL1	23376	0.25363	0.004	-0.0258	-0.04405	0.28699	0.11538	-0.004	0.17073	-0.22688	-0.08873	0.04792	0.65262	-0.01471	0.06993	0.16664	-0.11923	0.06459	0.06084	0.13803	-0.36187	-0.01982	0.111	0.01574	-0.49974	0.09664	0.08124	-0.33505	0.24962	-0.12159	-0.03998	0.01804	0.01813	0.2961	-0.39054	-0.11108	0.15325	-0.52333	-0.5616	-0.42842	0.40012	-0.0511	-0.02547	-0.18085	-0.19428	-0.21234	-0.20402
O94886	O94886	'TMEM63A	9725	0.21943	-0.18012	0.11569	-0.24843	0.00377	-0.13728	0.2997	-0.13125	0.00651	-0.07513	-0.15773	-0.72173	0.29377	0.11865	-0.00377	0.32793	-0.26419	-0.02877	-0.00798	-0.39064	0.0435	0.34875	-0.28319	-0.29672	0.14929	0.42196	-0.12244	-0.01854	-0.5271	0.43706	-0.04457	0.09031	0.22462	-0.04548	0.11275	0.40958	-0.09536	0.07895	0.15517	-0.12904	-0.06269	-0.29262	0.17758	0.13992	-0.31501	-0.04978
O94888	O94888	'UBXN7	26043	-0.04024	-0.13077	0.31583	0.02764	-0.14666	-0.0893	0.73912	0.1856	0.41935	0.16095	0.26861	0.87317	-0.88127	-0.02764	0.22395	2.07137	0.04905	0.0888	-0.16588	-0.29318	-0.04269	-0.36682	-0.35811	-0.01656	0.49823	0.70189	-0.60489	0.27198	1.36498	-0.10138	-0.79043	0.01656	-0.71321	-0.1799	-0.06096	-0.04591	-0.12971	0.28479	-0.05818	0.59409	0.29032	-0.14791	0.98	-0.09719	-0.2068	-0.24675
O94901	O94901;O94901-2;O94901-3;O94901-5;O94901-6;O94901-7;O94901-8;O94901-9	'SUN1	23353	0.06815	-0.00252	0.61073	0.19475	-0.14327	0.24538	0.08616	0.00252	0.63162	-0.18321	-0.49205	-0.11653	-0.28288	-0.15035	0.39833	0.44117	0.3897	-0.01622	0.4524	-0.76174	0.17564	0.01622	-0.64487	-0.57877	-0.21402	-0.26522	-0.63363	0.42268	-0.56814	-0.18001	0.56521	0.10521	0.16558	0.09469	0.20887	-0.2336	-0.40802	-0.53579	-0.24782	-0.6374	-0.84936	-0.5134	0.02833	0.33124	0.05838	-0.6021
O94903	O94903	'PLPBP	11212	-0.06445	0.03201	-0.06624	0.26017	-0.17341	0.00052	-0.06996	0.24463	-0.65696	-0.0035	0.24524	0.02218	-0.14611	-0.20216	-0.00832	-0.64738	-0.12791	-0.60339	-0.06225	0.15998	0.07416	-0.02929	0.38669	0.23995	0.34468	0.63858	-0.1648	0.18159	0.88265	0.22879	-0.05825	-0.00911	0.00918	-0.00052	0.19698	-0.13904	0.15773	0.14709	0.1225	0.12649	0.26079	0.11187	-0.12532	-0.11507	0.27484	0.08085
O94905	O94905;O94905-2;O94905-3	'ERLIN2	11160	0.22959	-0.00168	-0.06851	0.10266	-0.08517	-0.10296	0.18357	0.22598	-0.62966	-0.18115	0.18359	0.65261	-0.07128	-0.11671	0.22972	-0.22564	-0.16064	-0.76179	0.34147	-0.55304	0.11729	0.36319	0.1258	-0.71615	0.14729	0.42104	-0.70713	0.39857	0.58041	0.11092	-0.03869	-0.24264	0.45812	-0.05377	0.2299	0.27152	-0.26298	-0.15773	-0.06413	0.33984	-0.30952	-0.14814	0.1445	0.44497	-0.71973	-0.5519
O94906	O94906;O94906-2	'PRPF6	24148	0.3197	0.01407	0.44031	0.03159	-0.01407	-0.16698	0.1011	0.1563	0.44628	-0.18005	-0.13828	0.45716	-0.25866	-0.27706	0.31729	-0.00736	0.43532	0.12168	0.4117	-0.06048	0.48646	0.26585	0.09537	-0.51406	0.41323	0.31463	-0.32929	-0.19805	-0.198	-0.11259	0.00736	0.50182	-0.05827	0.1464	0.14985	-0.0896	-0.29785	-0.61369	-0.58793	0.04972	-0.57976	-0.62826	-0.06575	0.18086	-0.60352	-0.32057
O94910	O94910;O94910-2	'ADGRL1	22859	-0.78991	0.62924	-0.4428	-0.0372	-0.17823	-0.04317	0.16305	-1.15184	-0.24265	0.44462	0.91764	-0.07787	-0.11183	0.35215	0.14894	0.70674	0.01434	-0.40345	0.09765	0.59608	-0.56173	-0.41817	-0.06562	0.9639	-0.21397	-0.01434	0.86469	0.01125	0.74155	-0.18541	-0.1375	-0.5256	-0.11674	-0.01855	-0.21983	0.06594	0.58536	0.82804	0.40721	0.11213	1.34033	0.98275	-0.03384	-0.36096	1.29639	1.28296
O94911	O94911;O94911-2;O94911-3	'ABCA8	10351	-0.04926	-0.17078	-0.79571	0.13644	-0.10832	-0.04972	-0.87121	-0.1119	0.35793	0.93144	0.8634	-0.22865	0.41464	1.99482	0.88458	-0.27873	-0.39213	0.37191	0.20886	-0.31489	-1.2018	0.20664	-0.00086	0.17888	-0.36507	0.12858	0.00086	0.16765	-0.31744	-0.10612	0.12153	-0.6539	1.27126	2.07323	-0.65309	0.18722	-0.00958	0.14676	0.00958	-1.17628	-0.1068	1.66532	0.30499	0.38804	0.49786	0.82532
O94915	O94915;O94915-2	'FRYL	285527	0.05421	-0.27753	-0.12141	0.27289	0.02077	0.00259	0.30267	0.207	0.32407	-0.17352	-0.0269	-0.24061	0.05911	-0.03187	-0.02262	-0.10315	0.26501	0.01864	0.02157	-0.04304	0.2077	-0.01864	0.12532	-0.35979	0.04648	-0.18015	-0.31161	0.11564	-0.14361	0.28046	0.51309	0.1644	-0.09214	-0.21414	-0.12556	0.27239	-0.01061	-0.13678	0.09895	-0.00259	-0.36431	-0.05367	0.61015	0.39925	-0.25502	-0.22885
O94919	O94919	'ENDOD1	23052	-0.18371	-0.06472	-0.3948	-0.34202	-0.03754	0.25721	-0.39306	-0.18831	0.22643	-0.29927	0.41274	-0.85529	0.60529	0.03494	-0.03494	-0.64625	0.33247	0.98337	-0.15556	-0.4481	0.18023	-0.2986	-0.07469	0.12656	-0.52962	-0.10951	0.30232	0.30218	-0.82773	0.17125	0.65322	-0.14979	0.3749	0.14585	0.0426	0.38269	0.3316	0.33954	0.13558	-0.34108	-0.4158	0.19197	-0.07523	-0.10743	0.01858	0.24849
O94925	O94925;O94925-2	'GLS	2744	-0.82496	0.87566	-0.30908	0.01247	-0.51697	0.1363	0.54182	-1.21937	-1.04142	1.05263	1.23183	0.5543	-0.15327	0.78659	0.19295	0.16834	-0.55546	-0.56362	-0.52693	1.65866	-0.68062	-0.81794	-0.05329	1.83333	0.05329	-0.11271	1.7079	-1.16644	0.63499	0.09303	-0.69705	-0.47541	0.59051	-0.72957	-0.2262	-0.57257	0.62526	0.88227	1.12561	-0.79607	1.55018	1.48834	-0.59931	-1.31349	2.15544	1.37408
O94952	O94952;O94952-1	'FBXO21	23014	-0.26479	-0.17957	-0.13477	-0.67768	0.00052	0.20442	0.5635	0.70128	-0.48735	0.37066	0.22875	0.78449	0.01131	-0.20306	0.05464	-0.31149	0.09615	-0.13871	0.32889	0.20856	-0.22157	0.03279	0.63618	0.36563	0.30675	0.42207	0.44345	-0.07338	0.37799	-0.05309	-0.12197	-0.14136	-0.03279	0.66209	-0.11759	0.3304	0.20873	-0.00052	0.23686	-0.09261	-0.08407	0.42045	-0.31188	-0.31992	0.36797	0.25759
O94964	O94964;O94964-2;O94964-3;O94964-4	'SOGA1	140710	0.5727	0.05807	0.30701	0.10776	0.18252	-0.04168	-0.10271	0.14448	-0.09454	0.06253	-0.10722	0.02979	-0.02979	-0.05209	-0.39437	-0.63111	0.07418	-0.00916	0.06459	0.02169	0.6493	0.19018	-0.25905	-0.14256	0.23311	-0.07573	0.48362	0.40108	-0.31278	-0.28832	0.65635	0.14263	-0.52705	0.10954	0.04018	-0.16008	-0.18321	-0.20378	-0.47738	0.15013	-0.0431	-0.21328	-0.38893	0.13631	-0.64324	0.0413
O94967	O94967;O94967-2;O94967-3;O94967-4	'WDR47	22911	-0.26791	0.48627	-0.33088	-0.16071	-0.23684	0.01997	0.06535	0.02295	-0.64642	0.89452	0.77206	-0.34432	-0.06914	0.31727	-0.01997	-0.33114	-0.08093	-0.52688	0.08428	1.05597	-0.15965	-0.0061	0.01047	1.12675	0.01551	-0.00985	1.10226	-0.42293	0.24728	-0.11615	0.12707	-0.35643	-0.09793	-0.42547	-0.2254	0.11369	0.49338	0.66756	0.52078	0.0909	0.97735	1.4082	-0.23653	-0.21289	1.01133	1.15761
O94979	O94979;O94979-2;O94979-3;O94979-4;O94979-5;O94979-6;O94979-7;O94979-8;O94979-9	'SEC31A	22872	-0.00828	-0.30079	0.00828	-0.01764	0.3088	0.3398	-0.05058	-0.13512	0.27243	-0.2857	-0.28237	-0.10759	0.05673	0.11423	0.23245	0.16457	0.08376	-0.05214	0.06935	-0.16122	0.11774	0.26256	-0.22783	-0.44704	-0.13268	-0.02117	-0.38412	-0.10492	-0.39204	-0.29455	0.1015	0.1343	0.08865	0.21163	0.05057	0.06739	-0.18643	-0.40076	-0.28429	0.09611	-0.46104	-0.4777	0.16304	0.13764	-0.5335	-0.34049
O95081	O95081;O95081-2	'AGFG2	3268	0.21917	-0.3742	0.06495	0.12489	-0.1848	0.35153	-0.52785	0.38139	-0.34023	-0.244	-0.05275	-0.35413	0.62177	-0.26058	0.04494	-0.42456	-0.31538	0.83627	-0.13281	-0.27039	0.74523	0.45199	-0.08036	0.10417	0.43113	-0.11655	0.57929	-0.14543	-0.24507	0.85809	0.50019	0.08036	0.31216	0.21712	-0.12727	-0.00986	0.60309	0.69394	0.78488	0.32245	-0.33259	0.33589	-0.13459	-0.31	-0.0959	0.08507
O95104	O95104;O95104-2;O95104-3	'SCAF4	57466	0.43118	0.0026	-0.04911	0.13087	0.15604	0.11284	0.27386	0.4305	-0.21437	-0.00276	0.04686	0.292	-0.06054	-0.47399	-0.04147	-0.57449	-0.53226	-0.17206	-0.00687	-0.01511	0.08629	0.36199	0.90921	-1.20879	0.00687	0.09929	-0.68337	0.1296	0.69684	0.22883	0.08306	0.03309	-0.72879	0.26234	-0.15188	-0.0026	-0.00284	-0.72577	-0.35265	-0.1553	-0.63151	-0.26368	0.16546	0.45766	-0.16748	0.00809
O95139	O95139;O95139-2	'NDUFB6	4712	-0.05948	0.56603	0.03073	-0.10159	-0.13274	-0.60004	0.53698	0.10392	-0.41663	0.62522	0.98248	-0.48175	-0.4868	0.18798	0.28059	-0.08482	-0.19015	-0.29817	-0.10777	0.21623	-0.14378	-0.44394	0.27671	0.83751	0.05177	0.20094	1.18546	0.35991	0.04677	-0.13535	-0.05463	-0.199	0.83243	-0.03625	-0.28643	-0.03073	0.24149	0.46967	0.52902	-0.42034	0.7292	1.14418	-0.11739	-0.08158	1.09794	0.63052
O95140	O95140;O95140-2	'MFN2	9927	0.02919	0.08639	-0.14728	-0.048	-0.07853	0.01469	-0.00204	-0.19728	-0.144	0.24953	-0.00474	-0.25216	0.06178	0.00204	0.04232	0.10904	-0.23829	-0.31624	-0.0144	0.19891	-0.16125	-0.12621	-0.06404	0.19524	0.05176	-0.20679	0.81268	-0.09288	0.24335	0.17313	-0.26596	-0.07722	0.32388	-0.28036	0.01028	-0.01161	0.20219	0.22362	0.42168	0.18429	0.44308	0.87504	-0.03463	-0.11908	0.79656	0.41703
O95155	O95155;O95155-2;O95155-3;O95155-4	'UBE4B	10277	0.12753	-0.18542	0.0992	0.21904	0.03258	-0.25107	-0.02745	-0.14966	-0.212	-0.19162	0.15146	-0.16832	-0.44677	0.01707	-0.01707	0.10202	-0.14817	-0.07753	0.26248	0.00108	0.22409	-0.10096	-0.25779	-0.32287	-0.03375	-0.24419	0.38059	-0.32576	0.06769	-0.16608	-0.02024	0.05162	0.15832	-0.40231	0.10451	-0.05254	0.10431	-0.12702	0.13204	0.29001	0.02244	-0.40038	0.06475	0.27014	0.17004	0.19328
O95163	O95163	'ELP1	8518	0.35047	-0.01245	0.20996	-0.03433	0.171	0.2058	-0.01713	-0.04329	-0.19288	0.10581	-0.14841	-0.17669	0.11197	0.00946	0.23499	0.25071	-0.3931	0.43425	0.31222	-0.10484	0.73902	0.11171	-0.04452	-0.39107	1.04116	-0.21686	0.03803	-0.10594	-0.03803	0.73551	0.10188	0.22819	-0.10836	0.01848	0.18233	-0.13799	-0.14249	-0.05695	0.16143	0.17446	-0.12132	-0.11202	-0.13389	0.44647	-0.04653	-0.12265
O95168	O95168;O95168-2	'NDUFB4	4710	-0.483	0.56691	0.05806	-0.12839	0.03137	-0.42276	0.01072	-0.43496	-0.28766	0.26841	0.66362	0.05898	-0.27658	0.20594	-0.01072	-0.0884	0.47366	-0.42891	-0.36854	0.39939	-0.56316	-0.55384	-0.45743	0.93646	-0.04168	0.20261	0.89667	0.22205	0.06282	-0.45178	-0.24722	-0.46543	0.48105	-0.15192	-0.39563	-0.31007	0.3426	0.48182	0.38276	-0.2417	0.79062	0.895	0.04168	-0.40977	0.99046	0.9686
O95169	O95169	'NDUFB8	4714	0.03194	0.6983	-0.09219	-0.32251	-0.03194	-0.22601	0.32009	-0.17986	-0.5531	0.76091	0.76229	-0.31603	-0.18397	0.26383	0.35384	-0.25251	-0.37923	-0.39344	0.17855	1.17849	-0.4833	0.04029	0.15423	0.832	0.13094	-0.04029	3.18569	0.15541	-0.32549	-0.3171	1.17516	-0.27777	1.26825	-0.1538	-0.19903	-0.20161	0.5016	0.48445	0.8325	-0.22944	0.90337	1.45709	-0.67565	-0.15897	1.57617	1.13618
O95182	O95182	'NDUFA7	4701	-0.20269	0.45115	0.05627	-0.17232	-0.01907	-0.27618	0.10632	-0.1069	-0.35155	0.33403	0.77572	0.0309	-0.02956	0.40425	-0.02441	0.00376	0.08988	-0.50218	0.07471	0.24	-0.57177	-0.03152	0.08748	0.49918	-0.00376	-0.14136	1.18216	0.01907	0.08958	-0.31471	0.13629	-0.50325	0.63359	0.21878	-0.25141	-0.18521	0.35444	0.475	0.45296	-0.11416	0.81114	1.1545	-0.29544	-0.14962	1.05113	0.90885
O95183	O95183	'VAMP5	10791	-0.63225	-0.02777	-0.6588	-0.08103	0.00131	0.14169	-0.58958	0.07342	-0.59425	-0.17915	-0.34381	-1.55457	0.42554	-0.00131	0.32029	-0.16609	1.72203	0.64874	-1.43873	-0.82336	-0.23033	-0.01358	-0.57762	0.26003	-0.44572	0.47805	-0.63658	-0.56825	-0.29639	0.41339	0.01358	0.11459	-0.03514	0.36828	0.08769	0.84675	0.14468	0.31926	0.85666	-0.23554	-0.73342	-0.37468	0.18758	0.06567	0.07964	0.2679
O95196	O95196;O95196-2;O95196-3	'CSPG5	10675	-0.21785	0.19567	-0.32524	-0.34799	-0.42309	0.22021	-0.02854	-0.57112	-0.31782	0.15322	2.06197	1.6231	-0.22161	-0.32627	0.11715	0.03532	-1.03221	-0.55178	-0.45956	0.68574	-0.20396	-0.3966	0.81103	1.17144	0.77831	0.30374	0.97146	0.77052	1.77726	-0.29447	-0.48065	-0.98626	0.07142	0.42043	0.02854	-0.20231	0.05303	0.54577	-0.20322	0.89408	1.45585	0.43294	-0.15244	-1.1871	0.35502	0.28542
O95202	O95202;O95202-2;O95202-3	'LETM1	3954	-0.0047	0.32527	-0.08488	-0.18074	-0.08625	0.49314	-0.19699	0.02808	0.05383	0.44387	0.43626	-0.55608	0.0047	-0.0664	-0.10528	-0.18344	0.17934	-0.03818	0.11256	0.29146	-0.13392	0.03818	-0.23995	0.59337	0.16545	0.22073	0.56098	-0.07829	-0.13304	-0.38914	0.06564	-0.27248	0.1961	-0.34517	0.17633	-0.51179	0.33419	0.47051	0.37679	-0.10336	0.81006	0.47326	-0.06538	-0.16153	0.73067	0.36209
O95218	O95218;O95218-2	'ZRANB2	9406	0.00618	-0.47484	0.31391	0.02779	0.13191	0.08133	0.19388	-0.10044	-0.00618	-0.13007	0.02301	0.34502	-0.3392	-0.73698	0.43499	-0.21235	0.34886	-0.1938	-1.00992	0.8819	0.05159	0.40435	0.79383	-0.28299	0.25459	0.56648	-0.48001	-0.34001	-0.00678	-0.40926	-0.16028	0.09154	1.15097	0.20819	0.09944	-0.19805	-0.45886	-0.64261	-0.4811	0.10837	-0.61025	-0.46037	0.62081	0.43736	-0.67181	-0.73388
O95219	O95219	'SNX4	8723	-0.04682	0.25025	-0.08492	-0.14507	0.15439	-0.00456	-0.04608	-0.46137	-0.5189	0.0828	0.35726	-0.38504	0.15547	0.2802	0.062	-0.07375	-0.11157	-0.07364	-0.03622	0.50262	-0.1913	0.03533	-0.19385	0.46735	-0.01283	-0.01416	0.73638	-0.65203	0.01283	0.18844	-0.02158	0.08033	-0.0759	-0.37371	-0.11573	0.10534	0.06759	0.27533	0.2035	-0.06553	0.4125	0.55423	0.16754	-0.27924	0.93292	0.72064
O95232	O95232;O95232-2	'LUC7L3	51747	-0.01039	0.00624	0.63441	0.20612	0.06823	-0.1169	0.36288	-0.00624	0.64112	0.07306	0.05541	1.0239	-0.24092	-0.45966	0.34297	0.31642	0.24613	0.00466	-0.05292	0.14431	0.11046	-0.21293	0	-0.97199	0.30364	0.19383	-0.59081	-0.19121	-0.03627	-0.34275	-0.00157	0.28174	-0.15175	0.45362	-0.04395	-0.19709	-0.61239	-0.88436	-0.89791	0.09273	-0.70003	-0.69255	0.31218	0.28781	-1.17449	-0.71992
O95248	O95248;O95248-4	'SBF1	6305	-0.22169	0.86461	-0.38678	-0.02027	-0.2785	-0.05642	-0.04326	-0.4205	-0.3417	0.47862	0.78517	0.44408	-0.11355	0.21314	0.02027	0.10922	-0.05028	0.14548	0.16317	0.64429	-0.23562	-0.2346	-0.03435	1.00255	-0.14687	-0.04002	0.99943	0.20507	0.22258	0.04156	-0.03167	-0.17424	-0.22171	-0.21672	-0.27253	0.21984	0.17241	0.67205	0.36706	-0.16986	1.26252	1.03444	-0.27235	-0.42495	1.02081	0.97634
O95292	O95292;O95292-2	'VAPB	9217	0.02793	0.50723	-0.36936	-0.28567	0.09092	-0.27983	-0.0403	-0.22447	-0.38103	0.24455	0.31168	-0.03997	0.03073	-0.15843	-0.02793	-0.34988	-0.20381	-0.84024	-0.95806	0.31316	0.44518	0.08573	-0.08573	0.62005	-0.19154	-0.31387	0.80866	0.11231	0.21358	-0.09502	0.32267	-0.3229	-0.08671	-0.0715	0.30526	-0.87022	0.0883	0.40734	0.27718	-0.41721	0.78831	0.87547	0.36728	0.09438	0.75224	0.59889
O95294	O95294;O95294-2;O95294-3;O95294-4	'RASAL1	8437	-0.01136	0.38458	-0.30822	-0.34391	0.01136	0.20509	0.45428	-1.26921	-0.65131	1.27108	1.52101	-0.27997	-0.39686	0.6763	0.46702	0.78211	-0.33458	-1.89999	-0.23416	1.78576	-1.94508	-0.06063	-0.5396	1.1219	-1.04354	-0.14265	0.60725	-1.13917	1.09678	-1.48172	-0.12851	-2.05936	0.40282	-0.45717	-0.14447	-0.24157	1.37993	1.54544	1.66513	-0.18905	1.53362	1.55139	0.06063	-0.81806	2.52114	1.47379
O95295	O95295	'SNAPIN	23557	-0.00604	-0.44311	-0.10955	-0.01525	0.00891	0.06565	0.24028	-0.09819	-0.27369	0.00142	0.02802	0.30709	-0.27172	-0.02942	0.02388	-0.06115	-0.10184	0.12987	-0.03914	-0.04336	-0.02413	0.02413	0.08281	-0.29409	-0.05213	0.14642	-0.15403	0.10065	0.26676	0.1788	-0.03513	0.0487	0.25433	-0.34393	-0.00142	0.25631	0.04126	-0.24694	0.22257	0.18044	-0.53393	0.41033	0.18896	-0.06214	0.30758	0.09856
O95298	O95298;O95298-2	'NDUFC2	4718	-0.3242	0.65164	-0.06205	-0.29859	-0.18764	-0.61597	0.26354	-0.09268	-0.44448	0.32762	0.55978	0.23077	-0.26208	0.30633	-0.01994	-0.34555	-0.09458	-0.1368	0.18212	0.62297	-0.34511	-0.32433	0.13199	1.30209	0.36948	0.28198	1.65089	0.25612	0.09649	-0.22094	-0.2577	-0.1784	0.79464	0.15559	-0.61322	0.01994	0.38697	0.53422	0.59093	-0.29117	1.05521	1.24316	-0.16836	-0.17445	1.18569	0.83951
O95299	O95299	'NDUFA10	4705	-0.18798	0.93637	-0.03705	-0.14607	-0.03383	-0.4298	0.11473	0.00533	-0.49888	0.5221	0.80841	0.07115	-0.00533	0.30015	-0.0283	-0.1329	-0.14697	-0.07762	-0.30992	0.65012	-0.14773	-0.56	0.0103	1.08566	0.42948	0.19818	1.40324	0.26947	0.17679	-0.01407	-0.0103	-0.02222	0.77132	0.10527	-0.44022	-0.33783	0.37696	0.74311	0.49526	-0.19557	1.19084	1.43196	-0.05268	-0.18469	1.21197	1.11435
O95302;Q75LS8	O95302;Q75LS8	'FKBP9;FKBP9P1	11328	0.32747	0.08907	0.70788	0.19728	1.08302	0.01573	-1.41417	-0.01573	0.70353	-0.29274	-1.24135	-1.23948	0.4355	0.24441	-0.11317	0.74551	0.57592	0.31021	-0.27932	-0.52496	0.50295	0.40663	-0.85743	-0.92125	0.05075	-0.05075	-0.87883	-0.59861	-0.5809	-0.17019	0.60467	0.05093	0.37798	0.49483	0.02454	-0.01787	-0.15932	-0.13399	-0.34461	-0.40752	-0.66042	-0.86732	0.78175	0.81281	-1.13553	-0.98975
O95319	O95319;O95319-2;O95319-3;O95319-4;O95319-5	'CELF2	10659	-1.50693	-0.00925	-0.1363	-0.25954	-0.06041	-0.13217	0.00925	-0.06252	-0.37534	0.6633	0.47935	0.38379	-0.4138	-0.32391	0.05583	-0.69512	-0.49781	-0.01375	0.22708	0.76682	-0.15657	0.23955	0.33165	0.09221	0.01474	0.07693	0.84804	-0.24732	-0.20866	-0.68539	0.26984	-0.52816	-0.64337	0.17584	-0.19351	0.39665	0.18348	0.11557	0.25402	0.35836	0.11318	0.64045	-0.89715	-0.06373	0.57624	0.72999
O95336	O95336	'PGLS	25796	-0.005	-0.15544	0.03077	0.3983	0.15442	0.13935	-0.34138	0.26032	-0.05783	-0.21653	-0.10814	-0.14244	0.01877	-0.01447	0.14688	-0.31593	-0.03977	0.07975	-0.64255	-0.41637	0.28399	0.00982	0.41249	-0.36208	0.09846	0.31499	-0.47762	0.2504	0.25538	0.2083	0.23411	0.0675	-0.19785	0.30649	0.38826	0.43337	-0.34521	-0.30987	-0.34081	0.005	-0.38712	-0.37985	-0.13821	-0.16232	-0.54762	-0.64104
O95340	O95340;O95340-2	'PAPSS2	9060	0.09777	-0.36593	0.13945	0.19673	-0.22173	-0.65873	-0.27583	0.08301	0.49244	-0.18717	-0.38314	0.04281	0.62403	0.79643	-0.24759	0.73731	-0.09201	-0.15709	0.04123	0.07809	0.337	0.03276	-0.07808	-0.42027	-0.43722	-0.88087	-0.49305	-0.04281	-0.03392	-0.07873	0.07655	0.22211	0.08438	0.64471	-0.3283	0.41092	-0.43632	-0.70495	-0.45305	0.44209	-0.15988	-0.35941	0.13572	0.0594	-0.15984	-0.39898
O95352	O95352;O95352-2;O95352-3	'ATG7	10533	0.02903	0.12951	-0.25976	0.02854	-0.04591	-0.30064	-0.21091	0.03836	-0.6241	-0.12245	-0.11616	-0.44599	0.09804	0.06745	-0.24282	-0.04597	-0.19068	0.0062	-0.19343	-0.14356	-0.0552	0.19083	-0.08723	0.09411	-0.24367	-0.21174	0.18202	0.01192	0.04625	0.35132	0.01118	-0.10503	-0.22214	-0.56383	0.10718	-0.01192	-0.17578	0.0383	0.05942	-0.07827	0.19798	0.1696	0.16836	0.19505	0.16877	-0.10515
O95372	O95372	'LYPLA2	11313	0.23011	0.01405	0.09695	-0.01405	0.12446	-0.55651	0.11115	0.76031	-0.21309	-0.02315	-0.09201	-0.45757	0.07585	0.36367	-0.18759	0.26353	-0.34614	-0.3489	-0.15984	-0.13595	0.16516	-0.27043	0.15031	-0.14242	0.07997	-0.09233	0.01934	0.34978	0.10633	-0.21489	-0.03273	-0.00536	0.0604	-0.14888	-0.36383	0.07526	0.0212	-0.09518	-0.19557	0.08161	-0.11274	0.00083	0.34688	0.28518	-0.02489	-0.23907
O95373	O95373	'IPO7	10527	0.00975	-0.06852	0.07547	0.22177	0.05667	0.14037	-0.10167	0.04057	0.38627	-0.21674	-0.13425	0.04923	-0.25903	-0.39429	0.07745	0.05627	0.76466	0.33905	0.00654	-0.02769	0.0403	-0.45923	0.65623	-0.24066	0.06598	0.02214	-0.36222	0.24377	-0.16924	-0.02657	-0.06403	0.16073	-0.27972	-0.13678	-0.04601	0.02398	-0.25011	-0.00975	-0.10079	0.01466	-0.10604	-0.1775	0.25595	-0.12993	-0.3293	-0.41514
O95394	O95394;O95394-3;O95394-4	'PGM3	5238	-0.05103	-0.12026	-0.01096	0.34357	0.13279	0.84136	-0.20867	0.59575	0.09135	-0.57168	0.09874	0.90319	-0.09445	-0.28126	0.01096	-0.43366	0.27647	0.51446	0.56059	-0.10209	0.41952	-0.08555	0.86073	-0.91477	0.06972	-0.12968	-0.22461	0.73198	0.8854	0.5813	0.21809	0.04427	-0.28188	-0.27772	0.74766	0.04291	-0.93692	-0.83781	-0.49808	0.31929	-0.21475	-0.43408	-0.53608	-0.63446	-0.36032	-0.61822
O95396	O95396	'MOCS3	27304	-0.02797	0.16876	0.29782	0.01431	-0.03512	-0.11776	-0.04147	-0.11288	-0.15415	-0.26065	0.09879	-0.01431	0.67342	-0.24256	0.09915	0.2481	-0.17372	-0.23624	-0.16115	-0.18012	0.01697	-0.05945	0.29131	-0.29304	0.14072	0.04868	0.20538	-0.08168	0.154	0.02624	-0.08974	-0.02311	-0.20466	0.44806	0.4892	0.23539	0.27298	-0.12197	-0.03739	0.02144	0.01789	-0.51431	-0.23324	-0.0839	-0.33732	-0.00837
O95400	O95400	'CD2BP2	10421	0.14331	-0.17166	0.22965	0.11371	0.02281	0.00024	-0.03791	0.06715	0.4653	-0.168	-0.06554	0.11411	-0.22785	-0.33667	0.35248	-0.20869	0.452	0.13548	0.14262	-0.144	0.24667	0.13	0.10391	-0.08438	0.33071	0.24656	-0.66507	-0.24612	0.09349	5e-05	-0.18269	0.1541	-0.28175	-0.00024	0.06056	0.00861	-0.34656	-0.23698	-0.37865	0.26022	-0.32608	-0.44101	-0.00102	0.20817	-0.75094	-0.50262
O95433	O95433	'AHSA1	10598	-0.48032	0.00802	-0.1938	-0.0397	-0.27069	-0.08544	0.0394	0.28265	-0.00802	0.13874	0.49043	0.26746	0.25876	0.06896	0.06467	0.23415	-0.13598	0.37818	0.00226	0.31677	0.02944	-0.34656	0.02128	0.74687	-0.13921	-0.09497	0.12914	0.28228	0.41238	0.0117	-0.28836	-0.19726	-0.19884	0.42188	-0.14394	-0.42057	-0.25285	0.04384	-0.20824	-0.18472	0.37895	0.54184	-0.44947	-0.45408	0.56361	0.42127
O95456	O95456;O95456-2	'PSMG1	8624	0.2995	0.07223	0.02928	0.11025	0.25824	0.12843	0.38883	0.56626	-0.00811	-0.01295	-0.91822	-0.35932	-0.27358	-0.12012	0.24821	0.57573	-0.11981	0.29679	0.03661	-0.24555	0.29769	0.08991	0.20418	-0.74018	-0.05883	-0.40179	-0.03661	-0.54929	0.09585	-0.2868	-0.11283	0.12641	-0.12371	-0.00741	0.10514	-0.20464	-0.08245	-0.01203	0.00741	0.08751	-0.37165	-0.03498	0.19502	0.46225	-0.14326	-0.47116
O95466	O95466;O95466-2;O95466-3	'FMNL1	752	-0.00584	0.24171	-0.01424	0.0724	0.39091	-0.10871	-0.24983	0.01283	0.28415	-0.02882	-0.42676	-0.5938	0.70375	0.599	-0.17604	0.73212	-0.08335	0.10097	0.08226	-0.40865	-0.25427	0.64058	0.06023	-0.34657	-0.06023	0.37292	-0.27955	-1.87942	-0.46078	0.58042	0.42574	0.25336	0.21059	0.32942	-0.15296	0.47943	-0.02252	0.11814	-0.1312	0.00584	0.08367	-0.12636	-0.34898	-0.09717	-0.21432	-0.28093
O95470	O95470	'SGPL1	8879	0.09776	-0.08871	-0.26567	-0.06902	-0.09279	0.06833	0.22064	0.02485	0.02135	-0.16481	-0.1244	0.3582	0.41539	-0.02135	-0.32124	0.32078	0.14642	0.58633	-0.02372	-0.05455	0.15406	-0.32695	0.19294	-0.7728	-0.22584	-0.20295	-0.92201	0.37205	0.10894	-0.0726	-0.08142	0.02372	-0.29696	0.95094	-0.06711	0.5013	-0.57724	-0.45392	-0.57264	0.03544	-0.26272	-0.67547	0.20719	0.02166	-0.8161	-0.76705
O95477	O95477	'ABCA1	19	0.34811	-0.33394	0.29943	-0.05904	0.49464	-0.34278	6e-05	0.18106	-0.2458	-6e-05	-0.05153	-0.31698	-0.08649	-0.04317	0.72824	0.45042	-0.49063	0.43594	-0.27339	-0.25341	-0.12396	0.07253	0.11677	0.5012	-0.16325	0.15779	-0.21468	0.47688	-0.25497	-0.0671	0.59114	-0.06572	-0.0177	0.02795	0.50708	0.18409	-0.1325	-0.29822	0.13535	-0.21737	-0.28987	-0.70126	-0.04333	0.35163	1.09463	-0.14363
O95479	O95479	'H6PD	9563	0.31499	-0.91512	0.52483	-0.00843	1.03635	-0.00714	-0.00899	0.43766	0.00714	-0.18304	-0.52536	-0.4171	-0.24147	0.29574	0.83333	0.77435	0.00645	-0.25038	0.18683	-0.61018	-0.3246	0.87599	-0.28217	-0.86086	-0.00645	0.12072	-1.0693	-0.04297	-0.34801	0.06469	-0.23716	0.27436	0.89058	0.07015	0.52588	0.38629	-0.36158	-0.88023	-0.53942	0.20926	-0.93457	-0.39521	0.27236	0.54565	-0.91982	-0.32007
O95486	O95486;O95486-2	'SEC24A	10802	0.07257	-0.34153	0.23485	0.17565	-0.01437	0.12931	-0.41354	0.18539	0.30356	-0.8349	0.06004	-0.14622	0.06399	0.01437	-0.15631	0.29764	0.46658	0.53717	0.5291	-0.17319	0.29458	0.24456	-0.07777	-0.07459	-0.03345	-0.06434	-0.37755	0.70412	-0.44084	-0.15453	0.42562	0.15774	-0.05223	0.70914	0.59612	-0.12624	-0.65595	-0.31131	-0.13986	-0.06635	-0.45925	-0.31088	0.20846	-0.03569	-0.45723	-0.44472
O95487	O95487;O95487-2	'SEC24B	10427	0.11783	0.13781	0.02272	0.20842	0.14379	0.04456	-0.08324	0.13468	-0.22042	-0.0257	-0.08345	-0.38807	-0.20377	-0.0114	-0.03229	-0.01561	0.41651	-0.15161	0.40375	0.04085	-0.09621	0.01561	0.08602	-0.20134	-0.1547	0.07385	-0.11228	0.01397	0.06493	-0.08579	-0.06799	-0.20551	0.27469	-0.08563	-0.07514	-0.00382	0.00382	-0.16453	-0.19597	0.05019	0.10907	0.48031	0.07995	0.2489	-0.42264	0.38062
O95502	O95502	'NPTXR	23467	-0.1358	0.49475	-0.48152	0.23232	-0.03533	-0.15046	0.8429	-0.82363	-0.77025	2.13223	2.03217	-0.07296	-0.28405	0.49514	0.35386	0.73885	-0.07707	-0.54655	-0.12658	1.58388	-0.30062	-0.38344	-0.25521	2.05724	0.24851	-0.18026	0.53371	-0.71393	1.72332	-0.37107	-0.18223	-0.15227	0.13728	-0.42958	-0.12579	0.03533	1.6559	1.56081	1.41808	0.19317	2.21504	1.96653	-0.90034	-0.91459	2.92547	1.53745
O95563	O95563	'MPC2	25874	0.03807	0.089	-0.45578	-0.05657	-0.02151	-0.30107	-0.01659	0.21677	-0.20514	0.13187	0.01659	0.1208	-0.052	-0.33714	0.1401	-0.34367	-0.14018	-0.10378	0.00528	0.14567	-0.30637	-0.00528	-0.34059	0.60439	0.11132	0.0361	0.89728	-0.24441	0.49328	0.07616	-0.0255	-0.28282	0.04076	0.07982	-0.29633	-0.03753	0.24775	0.68189	0.10665	-0.10929	0.42601	0.32453	-0.56054	-0.18088	-0.04841	0.23124
O95571	O95571	'ETHE1	23474	0.02442	-0.20572	0.18016	-0.01804	-0.10988	0.17815	-0.37449	-0.01418	-0.00735	-0.13304	-0.31212	-0.1826	0.70907	0.0381	-0.12005	0.13107	0.10001	0.46878	-0.56753	-0.27132	-0.01505	-0.09477	0.52589	-0.22317	-0.38967	0.06848	-0.16372	-0.08605	-0.51773	-0.30597	0.51298	0.01505	1.03039	0.07565	0.11001	0.26568	0.43639	0.23663	0.33945	0.00631	-0.00631	-0.29285	0.22027	-0.04593	-0.20027	-0.32951
O95573	O95573	'ACSL3	2181	-0.10009	-0.23498	0.22288	-0.04058	0.19178	0.37334	-0.17558	0.03428	0.15959	-0.08022	-0.28868	-0.0125	0.07856	0.08393	-0.15307	0.14802	0.72282	0.21664	-0.00601	-0.16748	0.67548	-0.19076	-0.22771	0.07658	0.00601	-0.23326	0.02832	0.0125	-0.14871	-0.18532	0.33662	-0.52975	0.0874	0.764	0.28828	-0.1011	0.46541	-0.01781	0.13633	-0.40286	-0.2142	0.10827	1.43043	1.16227	0.22621	-0.10085
O95630	O95630	'STAMBP	10617	0.18711	-0.05298	-0.32147	-0.13923	0.39766	-0.20421	0.07674	0.07117	-0.46443	-0.13308	0.15451	0.03424	-0.07709	-0.2006	0.01695	-0.51725	-0.051	0.01522	-0.03905	0.66999	-0.29154	1.08699	0.69373	-0.15506	-0.06955	0.18753	0.91739	0.21102	-0.136	-0.10976	0.73702	-0.45428	0.3827	0.0305	-0.12959	0.05616	-0.05712	-0.10604	-0.11426	0.47266	-0.01695	-0.07278	-0.01522	0.21534	-0.11621	0.04293
O95670	O95670;O95670-2;O95670-3	'ATP6V1G2	534	-0.10932	1.39179	-0.41112	-0.42678	-0.51806	-0.02823	-0.00339	-0.3209	-0.734	0.69435	1.3842	0.26605	0.02117	0.87273	0.16556	0.41991	-0.7149	-1.16785	-0.71913	1.90862	-1.20753	-0.4845	0.57748	1.48786	-0.71668	-0.21997	2.68977	0.21045	1.16526	-0.47383	0.07707	-1.02305	-0.19221	-0.16718	0.00339	-0.26717	0.63899	1.356	0.99812	-0.3731	2.12015	1.28668	0.00223	-0.27587	2.19385	1.72478
O95671	O95671;O95671-2;O95671-3	'ASMTL	8623	-0.08643	-0.44152	0.04143	0.34502	0.01849	-0.19624	-0.01849	0.33805	0.23517	0.10123	-0.11237	-0.27937	-0.09851	-0.1469	0.13976	-0.36173	-0.37658	0.01122	0.44077	-0.26886	0.21764	0.22379	0.97839	-0.15844	-0.31605	-0.16938	-0.42384	0.92121	0.53031	0.2567	-0.1078	-0.23717	-0.08639	0.66421	0.58417	-0.04207	-0.51302	-0.21224	-0.31415	0.69997	0.25328	-0.14107	-0.38365	-0.48158	-0.06734	-0.28709
O95674	O95674	'CDS2	8760	-0.07434	0.01855	-0.02858	-0.37608	-0.26774	-0.07615	0.37178	0.31816	-0.41337	-0.10573	0.40447	0.3676	0.05322	-0.2729	-0.10641	-0.50998	0.32874	-0.78119	0.10354	-0.09808	0.15091	0.04243	0.80737	0.30575	-0.09302	0.41181	0.2472	0.37253	-0.39103	-0.32476	0.12004	-0.44658	-0.51492	-0.00118	0.36502	0.10491	-0.16454	0.00696	0.06532	-0.1975	0.30206	0.37221	-0.30007	0.00118	0.56188	0.26945
O95714	O95714	'HERC2	8924	0.49815	0.23425	-0.24244	-0.00443	-0.12753	0.00829	-0.04802	0.34961	-0.0432	0.18256	0.00443	0.1268	0.00863	-0.08256	-0.00545	-0.12034	-0.01217	0.0355	1.95838	0.01492	-0.37211	1.40644	0.07464	-0.18871	-0.10047	-0.44244	0.57215	0.09758	-0.22966	0.65299	1.18997	0.89361	-0.28235	-0.10366	-0.01817	-0.05797	-0.13066	0.17895	0.03525	-0.02659	0.17584	0.16015	-0.09547	0.30312	0.10778	-0.00649
O95716	O95716	'RAB3D	9545	-0.19589	2.43323	0.00107	-0.00107	-0.892	0.35492	0.83766	-1.14406	-0.48231	2.05615	2.21123	0.8325	-0.6535	1.80184	0.8089	1.12367	-0.47077	-0.71312	-0.33413	1.91621	-0.56122	-0.18536	-1.26601	2.34881	-0.43417	0.17301	1.97079	-0.41791	0.45772	-0.55503	-0.11476	-0.54828	-0.93038	-0.8576	-0.45759	-0.65285	1.46638	2.49106	2.24677	-0.7119	3.12135	2.94742	0.11476	-0.78712	3.59048	2.92641
O95721	O95721	'SNAP29	9342	0.13917	0.26121	-0.42244	-0.11745	-0.07418	-0.09908	0.02359	-0.1606	-0.14063	0.26555	0.39399	-0.03551	0.04495	0.13401	-0.18667	-0.20652	-0.03938	-0.00651	0.0363	0.20737	-0.14295	-0.01381	0.2671	0.39661	-0.33958	-0.03251	0.49429	-0.10239	0.20231	-0.25706	0.01937	0.00651	-0.06677	-0.15955	-0.09377	0.12773	0.15582	0.21322	0.15003	-0.09408	0.47208	0.51235	-0.1532	0.03264	0.58961	0.4604
O95741	O95741	'CPNE6	9362	0.02593	1.03801	-0.66254	-0.30782	0.40889	0.13667	0.15768	-0.43144	-1.22103	1.03469	1.46573	-0.27241	-0.18352	1.18027	0.37535	0.13498	-0.32238	-1.44579	-0.10616	1.23828	-1.45663	0.47218	-0.88049	1.34748	0.09419	0.64653	0.64024	-0.32504	2.12408	0.70208	-0.64592	-1.25049	-0.78563	-0.66712	-0.02593	-0.20881	0.8022	1.13777	1.0143	-0.08007	2.11416	1.66986	-0.84649	-0.58884	2.72763	2.0045
O95747	O95747	'OXSR1	9943	-0.18994	-0.3312	0.1049	-0.04383	0.19542	0.0886	-0.13603	0.02505	-0.45121	-0.1559	-0.32664	-0.041	0.00722	-0.1852	0.15715	-0.15072	-0.06905	-0.11794	-0.03142	0.36754	-0.21267	0.44892	0.3601	-0.27688	0.04993	0.27348	-0.3157	0.02949	0.06093	0.06927	-0.29179	-0.23689	0.98937	-0.24197	0.06632	0.25799	0.08551	-0.07285	-0.00722	0.32701	-0.38374	-0.39299	0.03142	0.09313	-0.49808	-0.36076
O95749	O95749	'GGPS1	9453	0.16621	0.00303	-0.19347	0.15764	0.28338	0.07603	0.02368	0.35871	-0.16819	-0.19384	-0.1246	0.0047	-0.23507	-0.32903	0.11195	-0.15089	-0.20424	-0.20175	-0.17915	0.03074	0.00177	0.21703	0.64345	-0.2422	-0.02218	0.27234	0.25781	0.01098	0.30371	0.22942	-0.12341	0.19232	-0.08709	-0.13701	0.52248	0.03748	-0.15533	-0.13306	-0.28676	-0.16948	-0.2348	0.00622	0.08265	0.55271	-0.31546	-0.34538
O95757	O95757	'HSPA4L	22824	-0.61367	0.22472	-0.63875	-0.45533	0.01864	0.18405	-0.01864	0.16794	-0.43576	0.25576	0.32218	-0.60597	-0.4314	-0.07054	-0.29216	-0.5192	-0.28961	0.0395	-0.32566	0.12142	0.19285	-0.433	-0.64274	0.65473	0.09646	-0.0395	0.97038	0.04418	0.73621	-0.09952	-0.33109	-0.39046	0.30212	-0.69431	-0.15029	-0.40303	0.76262	0.7348	0.85925	0.10557	0.65835	0.90761	0.47872	0.09983	0.81127	0.5811
O95758	O95758;O95758-1;O95758-2;O95758-4;O95758-5;O95758-6;O95758-7	'PTBP3	9991	0.07661	-0.42665	0.14001	0.13226	-0.04394	-0.08199	0.05327	0.34735	-0.12994	-0.11618	-0.58842	0.05834	0.04394	0.1464	0.0728	0.55361	-0.26511	-0.44804	0.35258	-0.43881	-0.41364	0.51353	-0.45432	-0.55177	-0.47238	0.23236	0.11613	-0.16506	0.10585	-0.67786	0.22608	-0.29627	0.3331	-0.21652	-0.14596	0.19124	-0.78123	-0.65672	-0.07527	0.11516	-0.38309	-0.48422	0.23826	0.17989	-0.33381	-0.99086
O95777	O95777	'LSM8	51691	0.06887	-0.04735	0.17892	-0.05532	-0.02397	-0.11905	0.58528	0.16307	0.04345	-0.15941	-5e-05	5e-05	-0.22324	-0.1094	0.01491	-0.11669	0.27107	0.10744	0.22644	0.07751	0.25201	-0.19741	0.52867	-0.11569	0.25253	0.34496	-0.44987	-0.05308	0.05846	-0.05329	-0.24787	0.08062	-0.00895	0.29044	0.14673	0.23353	-0.55251	-0.88378	-0.85757	0.36021	-0.28194	-0.12061	-0.06256	0.06824	-0.84682	-0.42216
O95782	O95782;O95782-2	'AP2A1	160	-0.44726	0.65013	0.06633	0.08509	-0.46582	0.22642	-0.00856	-0.34778	-0.29167	0.62837	0.81451	-0.24995	0.00856	0.64125	0.04347	0.19641	-0.52723	-0.45706	-0.00347	1.1154	-0.21646	-0.12749	0.00347	1.36986	-0.32966	-0.19864	1.13837	-0.5091	0.64505	-0.10716	0.19618	-0.0251	-0.19812	-0.10135	-0.29365	-0.28921	0.4796	0.80145	0.7222	-0.40593	1.21651	1.33857	-0.00355	-0.20259	1.65217	1.07618
O95786	O95786;O95786-2	'DDX58	23586	-0.45985	-0.00656	0.18488	0.38437	-0.08692	0.21248	-0.16338	0.20607	-0.27415	-0.27016	-0.60154	-0.51759	-0.17691	0.34174	0.00656	0.38109	0.00752	-0.07269	-0.28267	-0.36938	0.43286	-0.4522	0.25751	-0.37623	0.47027	0.7191	-0.40893	-0.12649	0.13582	0.15261	-0.28871	-0.11271	0.05997	-0.30692	0.13053	0.33956	-0.09708	0.2833	0.24156	0.1939	0.31916	-0.30805	-0.06897	-0.0556	-0.44573	-0.56245
O95793	O95793;O95793-2;O95793-3	'STAU1	6780	0.23551	-0.12642	0.09816	-0.11158	0.03154	0.00743	-0.19952	0.29879	-0.00743	0.01235	-0.41319	-0.71638	0.23048	-0.27654	0.05532	0.37851	0.70216	0.2992	-0.23044	-0.23392	0.75691	-0.20975	-0.30428	-0.40652	0.10907	-0.05344	-0.52048	0.01741	-0.0925	-0.14148	0.34987	0.22567	-0.27462	0.19409	0.01234	-0.24742	-0.06823	0.01664	-0.08546	-0.24936	-0.33818	-0.51464	0.35407	0.33548	-0.31449	-0.62016
O95810	O95810	'CAVIN2	8436	-0.24928	-0.43902	0.10061	0.01135	-0.57448	0.13123	0.26347	-0.68027	0.20381	-0.26363	0.21642	0.01358	1.20285	0.58394	-0.39322	-0.22279	0.51698	-0.21723	1.20294	-0.54099	0.07871	0.50273	-0.31679	0.25261	0.32991	-0.2379	0.17302	1.01538	-0.15149	0.34115	0.19507	0.04629	-0.80544	0.36819	-0.53713	0.35871	-0.02688	0.23267	-0.13152	-0.01135	-0.33461	0.15979	0.09012	-0.24169	-0.05973	0.2005
O95817	O95817	'BAG3	9531	-0.06134	0.24841	-0.36673	-0.52811	0.41984	0.13367	-0.00196	-0.13291	-0.30265	0.23402	0.14381	-1.16007	0.05033	0.18494	-0.19315	-0.10649	0.04028	0.64106	-0.84105	-0.0382	-0.37536	-0.24076	1.20106	-0.07011	0.03225	0.40049	-0.47026	0.83744	0.85075	1.17568	-0.03225	-0.08021	-0.13304	-0.05866	0.00196	0.88001	-0.17253	-0.32845	0.5806	0.69227	-0.06231	-0.12344	0.21937	0.12713	-0.29063	-0.18901
O95825	O95825	'CRYZL1	9946	0.02442	-0.16336	0.07926	-0.04732	0.35829	-0.09853	-0.01565	0.29608	-0.359	-0.16853	0.06628	0.01332	-0.00231	0.0501	-0.17008	-0.29592	-0.15196	-0.0481	0.15866	-0.02317	0.04008	0.56426	0.0753	0.34987	0.02012	-0.00099	0.19132	0.10828	-0.19342	0.14718	0.00099	-0.06176	-0.40853	-0.00168	0.00168	-0.065	0.57614	0.16919	0.24437	-0.02862	-0.12821	0.17983	-0.18892	-0.14882	0.33213	-0.17229
O95831	O95831;O95831-2;O95831-3;O95831-4;O95831-5;O95831-6	'AIFM1	9131	-0.20514	0.19006	-0.00251	-0.17331	0.35123	-0.02483	0.10056	0.00251	-0.3635	-0.10525	0.26315	-0.03748	-0.06719	-0.17848	0.21232	-0.09327	-0.07936	-0.29502	-0.04808	0.02159	-0.20042	-0.12126	-0.15395	-0.02159	0.13903	0.04854	0.24736	-0.03713	-0.24101	-0.14761	-0.25087	0.09937	0.50754	0.23437	-0.16407	-0.29608	0.42367	0.65273	0.47742	0.07423	0.53209	0.0668	0.17734	0.23858	0.24397	0.08281
O95834	O95834;O95834-2;O95834-3	'EML2	24139	-0.17592	-8e-05	0.2379	0.1378	-0.18369	-0.42647	-0.51828	-0.05341	-0.04842	-0.1125	-0.13716	-0.10427	0.35004	0.10813	0.32588	-0.00263	-0.42149	-0.32766	-0.16635	-0.36799	0.32777	0.40778	-0.5008	0.14357	-0.09773	-0.08359	0.36175	-0.15246	-0.53634	0.19371	0.54502	0.05542	1.01243	0.63752	0.28907	-0.23726	0.3256	0.52565	0.41368	-0.42784	8e-05	0.08215	0.37837	0.46669	-0.24004	-0.06678
O95861	O95861;O95861-2	'BPNT1	10380	-0.17719	-0.0587	-0.35802	0.06111	0.21753	-0.25376	0.39113	-0.02946	-0.2803	-0.18939	0.06619	0.38466	-0.46735	-0.42975	-0.01128	0.028	-0.59458	0.08901	-0.18107	0.1078	0.02028	0.2469	0.40272	-0.0518	0.31886	0.5371	-0.0481	0.14677	0.33231	-0.02028	-0.54378	-0.16361	-0.06641	-0.28187	-0.10338	0.11442	0.01834	0.16997	0.01128	0.4662	0.14639	-0.09256	0.267	0.23122	-0.21182	-0.20594
O95864	O95864;O95864-2;O95864-3	'FADS2	9415	-0.03818	-0.20767	0.23635	0.63339	0.86657	0.81296	0.26515	-0.17915	0.37632	0.3056	0.20411	-0.22438	-0.10351	-0.15834	0.03818	-0.31764	0.13031	0.62915	0.02272	0.47634	-0.16663	-0.02953	0.25128	-0.54083	0.76371	0.47417	-0.1431	1.84158	0.66547	0.23706	-0.32244	0.46947	-0.37839	-0.21331	-0.47902	-0.256	-0.27492	-0.16624	-0.5674	1.2033	0.63765	-0.63157	-0.42757	-0.92538	-1.10865	-0.67597
O95865	O95865	'DDAH2	23564	0.08641	-0.16083	-0.02462	0.18689	-0.07885	-0.20759	0.14831	0.31229	-0.15905	-0.15455	0.14597	-0.65352	0.02462	-0.27341	0.09298	-0.45221	-0.22686	0.34577	-0.3481	-0.25283	0.05325	-0.21323	0.86603	0.13176	0.10309	0.63629	-0.16904	0.33644	0.74488	0.71622	-0.06559	-0.32302	0.05712	-0.70956	0.29179	1.55081	-0.49279	-0.43916	-0.33539	0.92776	0.16343	-0.43717	-0.30596	-0.20015	-0.04334	-0.55672
O95870	O95870;O95870-2	'ABHD16A	7920	0.02855	0.3708	0.1714	0.00819	-0.14855	0.12923	0.11276	-0.0829	-0.05313	0.15095	0.06202	-0.08712	-0.00819	0.04152	0.14455	-0.02491	-0.41262	-0.3361	0.25661	0.0137	-0.11464	0.0291	-0.22733	0.11925	0.03195	0.17013	0.26097	-0.04077	-0.16488	-0.23983	0.21784	-0.16246	-0.04481	0.09827	-0.38164	-0.16713	-0.03183	-0.0177	-0.22213	-0.26757	0.50137	0.31934	0.04565	0.15267	0.33423	0.12608
O95881	O95881	'TXNDC12	51060	0.24215	-0.01778	0.20895	0.30979	0.33289	0.34195	0.0948	0.01753	-0.29256	-0.66676	-0.30237	-0.72933	0.07137	-0.01753	0.17152	0.05136	0.74954	-0.16026	-0.12138	-0.2664	0.51448	0.47941	0.03501	-0.20726	0.39826	0.46638	-0.56179	-0.84472	-0.01592	-0.14695	0.36659	0.21131	0.01592	0.10776	0.31308	-0.36695	-0.08306	-0.39194	-0.51696	0.57642	-0.08431	-1.0363	0.39511	0.29206	-1.03536	0.61719
O95970	O95970;O95970-2;O95970-3	'LGI1	9211	-0.41199	1.40041	-0.43337	-0.06437	-0.34879	0.35489	0.35791	-0.76547	-0.86924	1.48093	1.09292	-0.12301	0.06437	1.25159	0.23664	-0.04397	-0.47775	-0.14746	0.09515	1.31645	-0.50187	0.04397	-0.92984	2.18538	0.19149	-0.08211	2.20424	-0.61694	0.46746	0.1915	0.12825	-0.67968	-1.07186	-0.20207	0.17252	-0.2958	0.99423	1.63922	1.09022	-0.44564	1.56716	2.01729	-0.68815	-0.75781	1.70133	1.60175
O95989	O95989	'NUDT3	11165	-0.18513	0.51402	-0.25161	-0.21681	-0.55063	-0.34134	0.01225	0.37007	-0.29142	0.19891	0.38364	0.06634	-0.15452	-0.15915	-0.29643	-0.40179	-0.33317	0.38454	0.20098	0.7733	-0.00728	-0.14328	0.0943	0.56202	0.21794	-0.05833	0.337	-0.17946	0.40575	0.37631	0.00728	-0.11152	-0.75697	-0.82673	-0.01225	0.04999	0.02135	0.27121	0.06964	0.1363	0.84726	0.58449	-0.25325	-0.29793	0.8557	0.49504
O96000	O96000	'NDUFB10	4716	-0.09616	0.71975	0.04537	-0.13129	-0.11524	-0.30413	0.09875	-0.09331	-0.36484	0.53497	0.5878	0.34013	-0.10908	0.21309	0.00801	-0.10674	-0.08839	0.03661	-0.25756	0.55596	-0.02693	-0.42136	-0.16576	1.09112	0.35405	0.40433	1.30044	0.19041	2e-05	-2e-05	-0.01212	-0.054	0.70066	-0.00801	-0.39499	-0.10393	0.55327	0.66872	0.61194	-0.0486	0.99331	1.27598	-0.0173	-0.06599	1.17317	1.01081
O96007	O96007	'MOCS2	4338	0.20317	0.12868	-0.14994	-0.62537	-0.20546	0.31263	-0.15569	0.58563	-0.53003	-0.2926	-0.11225	-0.89317	-0.49926	0.22267	0.00624	-0.30989	0.15235	-0.6853	-0.78677	-0.06108	0.07726	-0.00337	0.40777	0.03508	0.05351	0.43614	0.0967	-0.13896	0.68893	0.10234	0.49258	-0.43754	-0.24812	0.05641	0.4036	-0.00624	0.19676	0.37094	0.07926	0.45224	0.55928	-0.41417	0.00337	-0.32759	0.01232	-0.12619
O96008	O96008;O96008-2	'TOMM40	10452	0.15357	-0.15406	0.47893	0.00394	-0.28789	0.49303	-0.02135	-0.14225	0.24745	0.10101	-0.13447	-0.39712	0.08369	-0.3417	0.33359	-0.04859	-0.37954	-0.17312	0.33025	-0.01264	0.3756	0.04714	-0.14699	0.07894	0.0165	0.09588	-0.28835	-0.59901	-0.06357	-0.1917	0.20331	0.34112	0.01264	0.12457	0.01048	-0.13581	0.15683	0.15321	0.24438	-0.43956	-0.00394	-0.12634	0.06038	-0.034	0.13311	0.11166
O96011	O96011;O96011-2	'PEX11B	8799	0.14451	-0.61152	0.18433	-0.12579	-0.1547	0.19229	0.49574	-0.04404	-0.16406	0.2238	0.15033	0.03605	-0.85792	0.00543	0.22283	-0.18885	-0.09895	0.52919	0.07449	0.01461	0.24859	-0.10357	-0.19722	0.25373	0.13011	-0.14991	0.15975	0.13224	-0.19928	0.06507	-0.01461	0.41655	0.10859	-0.86688	0.16639	0.04353	0.09983	-0.55582	-0.01876	-0.12389	-0.39927	0.83701	-0.11914	-0.02393	0.71339	0.34153
O96019	O96019;O96019-2	'ACTL6A	86	0.13897	-0.01694	0.52042	0.35347	0.12082	0.00733	0.35458	-0.03922	0.54703	-0.05316	-0.43983	0.2071	0.05503	-0.47449	-0.0205	0.2949	0.22838	-0.08641	0.07052	-0.13853	0.12197	-0.2079	0.10261	-0.68805	0.18348	0.58546	-0.53438	-0.22377	0.00585	-0.46689	-0.32935	0.17902	-0.00562	0.27326	0.10217	-0.01472	-0.62234	-0.24819	-0.48756	0.21615	-0.37024	-0.22643	0.00562	-0.00733	-0.3503	-0.83398
O96033	O96033	'MOCS2	4338	0.24548	-0.2726	0.04396	0.16611	-0.29138	0.20356	-0.23628	0.62738	0.09816	0.11977	-0.13397	-0.43228	-0.38483	-0.57011	-0.15877	-0.55597	0.02848	-0.3942	-0.28468	-0.00272	0.44499	-0.24443	0.72339	0.17841	0.46115	0.48872	0.00272	0.26886	0.94697	0.30916	-0.05359	-0.27663	-0.12426	-0.02843	0.40613	-0.37453	-0.13239	-0.23426	-0.21578	0.26386	0.02843	0.08015	0.26756	0.03014	-0.29717	-0.37841
P00167	P00167;P00167-2;P00167-3	'CYB5A	1528	0.09528	-0.44547	-0.40983	0.08369	0.5393	0.51484	0.03817	-0.20389	-0.29332	0.02789	-0.1329	-0.25618	0.4101	0.07868	0.21607	0.60376	-0.20337	-0.13342	0.06471	0.20254	-0.14177	0.14752	0.19301	-0.33865	-0.31413	-0.36566	-0.02977	0.36822	0.08282	0.30709	-0.00593	0.21033	1.32234	-0.81177	-0.02789	0.07556	-0.31447	-0.54351	-0.28077	0.23514	-0.17117	-0.13238	-0.02104	-0.13709	-0.58853	-0.21998
P00338;Q6ZMR3;Q9BYZ2	P00338;P00338-2;P00338-3;P00338-4;P00338-5;Q6ZMR3;Q9BYZ2	'LDHA;LDHAL6A;LDHAL6B	160287;3939;92483	0.08157	0.0261	0.36985	0.26558	0.82684	0.27945	-0.5643	0.08523	-0.04637	0.12224	-0.65965	-1.63214	-0.2087	0.06758	0.67085	1.18088	0.83562	0.61775	-0.95881	-0.28066	-0.25482	0.16829	-1.96562	-0.04407	-0.4395	-0.27556	-0.60657	-0.98055	-1.70789	-0.02514	0.27667	0.47594	1.96684	0.52145	0.46506	-0.0261	-0.44627	-0.89209	-0.11421	-0.98026	-0.173	0.11473	0.02514	-0.12081	0.17458	-0.14352
P00352	P00352	'ALDH1A1	216	-0.29791	-0.21704	-0.27886	-0.17728	0.51321	0.6207	-0.74115	-0.71958	-0.38514	-0.02408	0.3463	-0.24394	0.937	0.91974	0.21344	-0.32812	-0.68255	1.40548	0.66125	-0.08421	-0.15782	0.80331	-1.00976	0.32407	0.39127	1.16281	0.91647	1.87009	-0.31242	0.55433	-0.23532	0.08421	-0.68359	0.02408	-0.22055	-0.22809	0.61329	0.60109	0.98453	-0.61406	0.06563	0.45992	-0.25985	-0.57418	-0.09053	0.36079
P00367	P00367	'GLUD1	2746	-0.179	1.32206	-0.05081	-0.07539	0.24773	-0.06641	0.33848	-0.12016	-0.5962	0.35905	1.89436	0.31566	-0.51355	0.01966	-0.10947	-0.15697	-0.19582	-0.45312	-0.12295	0.65773	-0.46166	-0.18903	1.60002	0.98665	0.70015	0.87436	1.45777	1.78316	1.5599	0.12295	-0.63819	-0.91163	0.98057	-0.47872	0.42522	0.37185	-0.01966	0.45401	-0.03231	1.16919	2.13088	0.8384	-0.75875	-0.79666	1.21935	0.95805
P00387	P00387;P00387-2;P00387-3	'CYB5R3	1727	0.42857	0.28219	-0.27845	0.01877	-0.20864	0.16702	-0.03641	-0.5394	0.01769	0.09872	-0.22392	-0.12648	0.29521	0.28415	-0.56689	0.21596	0.10228	-0.10899	-0.17235	0.23343	-0.00705	0.4111	0.46128	-0.262	-0.581	-0.33216	-0.29137	0.37834	-0.09163	0.24629	0.25177	-0.26185	0.71568	-0.33378	0.05708	1.00875	-0.30803	-0.24009	-0.35616	-0.02685	-0.01769	-0.15732	0.62485	0.57898	-0.21301	-0.34576
P00390	P00390;P00390-2;P00390-3;P00390-4;P00390-5	'GSR	2936	-0.02606	0.22933	-0.06611	-0.39524	-0.03703	-0.1268	0.23523	0.21466	-0.38002	-0.111	0.40996	0.19683	0.02606	0.1085	-0.30421	-0.35024	-0.3296	-0.20113	0.01266	-0.05037	0.4594	-0.00896	0.34004	-0.01556	0.53191	0.38705	-0.11402	0.30577	-0.15371	0.51868	0.22149	0.08957	0.36051	-0.04313	-0.0722	-0.34071	0.16353	0.21077	0.08048	-0.24973	0.19265	-0.42483	-0.22143	0.03936	0.24744	0.16889
P00403	P00403	'MT-CO2	4513	-0.03734	0.58489	-0.07371	-0.28061	0.03734	-0.38541	0.41955	-0.3014	-0.89993	0.70077	0.68668	0.64888	-0.05221	0.3407	0.24859	-0.21105	-0.04443	0.09823	-0.47501	0.80847	0.05364	-0.52816	-0.09793	1.18049	0.20018	0.00839	1.60154	0.1056	0.14936	-0.16896	-0.12585	-0.01463	0.52983	-0.30899	-0.53808	-0.74146	0.84688	0.70256	1.09545	-0.76224	0.99985	1.59486	-0.31855	-0.05002	1.62856	1.1832
P00441	P00441	'SOD1	6647	-0.41523	0.18298	-0.53573	-0.52011	0.17453	-0.49224	0.02638	-0.12433	-1.03547	-0.0353	0.6203	0.17665	-0.53321	-0.02638	-0.49408	-0.54991	-0.84178	-0.17476	-0.84828	-0.00902	-0.24679	0.54822	0.53309	0.55758	0.00902	0.10686	0.75125	0.03874	1.559	0.73901	-0.44023	-0.60173	-0.08736	0.35162	-0.06966	0.30086	0.72264	0.87661	0.55347	0.0451	0.60817	0.84728	0.0446	-0.29617	0.71379	0.53134
P00450	P00450	'CP	1356	-0.14161	-1.20509	-0.02649	0.02649	0.13544	-0.27463	-1.20981	-0.13044	-0.11794	0.0513	-1.11331	0.49275	1.02864	0.85334	0.45554	1.70232	-0.74008	0.07028	0.72609	0.4998	-0.8497	0.75345	1.01034	-0.78137	-0.68556	-0.37529	-1.03061	-0.63425	-0.08791	0.56657	0.02266	-0.17238	0.34781	-0.53377	0.25683	0.16371	0.092	0.07639	-0.06364	0.09034	-1.66955	-0.69149	-0.02266	-1.08546	-1.19458	0.94548
P00488	P00488	'F13A1	2162	0.90381	-1.14361	0.01182	1.28217	1.1057	0.01027	-0.11481	-0.6937	-0.11782	-0.43253	-1.78515	-0.63878	1.38448	0.76555	0.31252	3.36876	-0.2636	0.50284	0.68905	-0.35894	-1.07347	2.26481	-0.10118	-0.81428	-1.0897	-0.68195	-0.50801	-1.67371	-0.01601	0.15888	0.01601	2.7419	4.37888	0.36121	-0.01027	2.15229	-0.45749	-0.58114	0.21786	0.02124	-1.09814	-0.47425	-0.1814	-0.81331	-0.57438	-1.27819
P00491	P00491	'PNP	4860	-0.05614	-0.83762	0.60625	0.1343	-0.27066	-0.02863	-0.66127	0.54603	0.09875	-0.27225	-1.00818	-0.2242	0.44024	0.78215	0.18068	-0.01927	0.01927	0.36908	0.85788	-0.51977	0.06926	0.4079	0.627	-0.27222	0.25145	0.47244	-0.70259	0.13369	-0.05166	-0.04618	0.53576	-0.22252	-0.3061	0.18776	0.23387	0.65498	0.02863	-0.20138	-0.12388	-0.4279	-1.02983	-0.54292	0.60406	0.44573	-0.624	-0.76934
P00492	P00492	'HPRT1	3251	-0.35703	1.36548	-0.19499	-0.13916	-0.12821	0.1644	0.60156	-0.92204	-0.63195	1.2437	1.37904	0.1555	0.02436	1.11045	0.27071	0.53297	-0.83549	-0.01515	-0.29071	1.41385	-0.9761	-0.43416	-1.02231	1.99457	-0.14836	-0.23923	1.67687	-0.27278	0.48957	-0.30021	-0.63077	0.01515	0.45582	-0.20398	-0.49521	-0.02436	0.9588	1.41985	1.10189	-0.25451	1.99161	2.14162	-0.36549	-0.38071	2.06729	1.86922
P00505	P00505	'GOT2	2806	-0.38803	0.60195	-0.12766	-0.28919	0.14794	0.10885	0.6639	-0.66939	-0.3399	0.9697	1.82231	0.40935	-0.99708	0.6294	0.22016	0.05872	-0.15919	-0.15385	-0.69228	1.42969	-0.26008	-0.17937	-0.39256	1.77365	0.42346	0.27916	1.76955	-0.29372	0.78609	-0.16209	-0.14519	-0.46485	1.23579	-1.63264	-0.51957	-0.45575	0.85527	0.66195	0.98547	-0.10885	1.06741	1.6904	-0.05872	-0.33121	1.81652	1.22199
P00533	P00533;P00533-2;P00533-3;P00533-4	'EGFR	1956	4.21986	3.46393	1.68432	1.49356	-0.23458	1.76708	-0.85148	1.10708	2.83028	-0.23405	-0.70154	0.48258	-0.611	-0.64214	0.15232	-0.7573	4.59945	0.12282	-0.07635	-0.9417	2.12551	0.60703	-0.32428	0.41565	3.08917	1.72013	-0.25572	-0.15232	0.07635	0.41911	-0.70527	0.1342	-0.84136	-0.35157	1.43542	-0.88018	0.97893	0.66676	0.4642	-1.16844	-0.97839	-0.28174	-0.99419	-0.42319	-0.88219	-0.96438
P00558	P00558	'PGK1	5230	-0.73877	-0.09369	-0.50143	-0.49009	0.37255	-0.40348	0.0698	-0.48215	-0.73574	0.01847	-0.14308	-0.01755	-0.23652	-0.30327	0.39931	0.76902	-0.04416	-0.24097	-0.25484	-0.1938	-0.54813	0.24913	-0.12368	0.26734	-0.34785	-0.16571	0.44224	0.02248	-0.267	-0.10006	-0.30343	0.31194	1.79943	0.37448	0.11409	-0.43581	1.11704	0.90211	0.63605	-0.30864	0.15352	0.08451	0.32827	0.01755	-0.08667	-0.08222
P00568	P00568	'AK1	203	-0.01752	0.42075	-0.59367	-0.22195	-0.40853	-0.28401	0.12061	0.75528	-0.83564	0.03183	0.34213	0.3895	-0.58944	-0.07086	-0.3157	-0.58734	-1.63703	-1.11662	-0.24511	0.08696	-0.65605	0.45808	0.74966	0.49527	0.72693	1.46696	0.39498	0.40018	1.14248	1.53544	-0.88716	-0.94429	-0.10163	-1.39024	0.1612	-0.60152	-0.23946	0.10606	0.20152	0.74672	0.79402	0.57853	-0.28809	0.01752	0.52763	0.48912
P00734	P00734	'F2	2147	0.09309	-1.30745	0.59769	0.25391	-0.16358	0.40231	-0.29862	-0.27566	0.52847	-0.05942	-1.08311	1.03134	0.90251	1.25647	0.36813	1.6433	-0.46464	-0.03756	1.89813	-0.43056	-0.5972	0.34591	0.69376	-0.48064	-0.56576	-0.67152	-0.68393	-0.36693	-0.13924	0.2028	0.15365	0.03756	0.60065	-0.50382	0.53223	0.53041	-0.03193	-0.11303	0.03193	-0.19964	-1.01952	-0.60489	0.30322	-0.36947	-0.40429	0.28505
P00738	P00738	'HP	3240	0.59317	-2.14397	0.83022	0.16331	0.62158	1.40694	-1.83283	-0.01672	1.41208	-0.09983	-1.0603	2.08204	-0.5868	0.48894	-0.74196	0.94679	-0.7225	0.58378	1.52433	-0.94951	-0.98016	0.19587	-1.45066	-0.66853	-0.32199	-0.18954	-0.52872	-0.52538	0.18914	1.21142	0.21575	-0.39211	-0.18914	-0.42321	0.11624	0.01672	-0.17219	-0.61497	-0.444	0.25121	-1.63681	-0.12499	1.42451	0.232	-0.9235	1.85123
P00747;Q02325	P00747;Q02325	'PLG;PLGLB1;PLGLB2	5340;5343;5342	-0.16381	-1.08809	0.47066	0.07916	-0.35616	0.34472	-0.20688	-0.66515	0.13041	-0.31235	-1.0996	0.73213	0.84952	1.06025	0.50272	1.32157	-0.08798	-0.16906	2.63647	-0.1849	-0.87654	0.41186	0.65885	-0.44235	-1.07792	-0.82531	-0.55768	-0.89147	-0.25777	0.15628	0.60466	0.05743	1.0451	-0.00274	0.44488	0.07345	0.00274	-0.16723	-0.04613	-0.22202	-1.30174	-0.89677	0.67013	0.35908	-0.52572	-0.02996
P00751	P00751;P00751-2	'CFB	629	-0.18413	-1.15074	0.34174	0.16821	0.20606	-0.04494	-0.78899	-0.32529	0.23914	-0.12725	-1.04444	0.6164	1.04758	1.4508	0.73816	1.30716	-0.56665	0.61407	1.7651	0.74094	-0.58275	0.07199	1.07623	-0.63885	-0.68039	-0.59231	-0.8381	-0.33359	-0.25701	-0.0858	-0.00348	-0.71669	0.43846	-0.08427	0.4552	-0.11687	0.40304	0.04494	0.05897	-0.17789	-1.35029	-0.98727	0.37432	-0.49848	-1.08274	1.13215
P00813	P00813	'ADA	100	-0.60205	-0.47677	0.01267	-0.22215	-0.07075	-0.37958	-0.01267	0.49554	-0.19681	-0.22942	0.4983	0.72065	0.3745	0.12908	-0.02756	0.57358	0.21572	0.65484	-0.14594	-0.03605	0.5341	-0.29607	-0.26013	-0.54378	-0.01792	-0.1034	0.18452	0.70882	-0.16706	0.01792	0.25333	-0.05361	0.03433	0.12402	0.17826	0.45702	-0.35005	-0.34966	-0.34655	0.14263	-0.16184	0.10258	0.44662	0.1491	-0.23281	-0.11068
P00915	P00915	'CA1	759	0.30716	-1.73525	1.4497	0.1623	-0.08574	2.07673	-0.06928	-1.18082	0.92513	-1.06583	-2.01801	1.34293	0.41507	1.28193	-0.50268	0.79002	1.01737	1.03434	3.3372	-1.22706	-0.56108	2.04612	-0.89559	0.94105	-0.37257	0.24809	-0.03482	-1.75436	0.34454	-0.01084	0.85266	-0.93211	-1.57836	0.06928	0.5445	0.39408	0.56363	-0.78235	-0.99567	-0.75931	-1.86169	-0.70364	0.89141	0.39541	0.25369	0.12812
P00918	P00918	'CA2	760	-0.72271	-0.44142	0.37134	0.36349	-0.4098	1.08651	-0.87109	0.37166	0.18593	-0.33769	-0.54172	-0.13495	1.03055	0.84177	-0.17023	-0.53594	-0.50633	-0.27419	1.26251	-0.30978	-0.24746	1.11942	-1.16865	0.31011	-0.04706	0.38955	0.52655	0.13495	0.37773	0.49897	1.01686	-0.65152	-1.79485	0.54779	-0.34491	-0.42201	1.41099	1.4118	1.2178	-1.22392	-0.88662	-0.02899	1.87774	1.32441	-0.15394	0.11555
P00966	P00966	'ASS1	445	0.253	0.5248	-0.03431	1.3001	0.82569	-0.15375	-0.12281	0.03878	-0.68042	0.30594	-0.07726	-0.22877	-0.7572	0.36066	0.01969	0.41631	-1.11758	-0.60295	-1.01524	-0.05721	-0.27546	-0.23123	-0.69558	0.32708	-0.35625	-0.58054	-0.53751	-0.86418	0.21496	1.71443	-0.74232	2.53441	1.74107	-1.72	-0.18853	-0.97806	0.05876	0.1252	0.09688	-0.72986	0.19538	0.3811	-0.66898	-0.01969	0.77905	0.57916
P01008	P01008	'SERPINC1	462	-0.29463	-2.18863	0.07129	-0.03793	-0.5289	-0.13941	-0.68058	-0.68685	0.18376	0.21693	-1.14232	0.3649	0.53384	1.13949	0.45944	0.32211	-1.17317	0.26509	1.2468	0.36051	-0.87549	-0.35902	0.89272	-0.78743	-1.03337	-1.29726	-1.30578	-0.75913	-0.50818	0.56369	-0.05913	0.26736	0.12555	-0.85678	0.03848	-0.21687	0.32069	0.04991	0.27009	0.03793	-1.84795	-1.43227	0.05913	-1.00822	-1.23341	0.63289
P01009;P20848	P01009;P01009-2;P01009-3;P20848	'SERPINA1;SERPINA2	5265	-0.54695	-2.35889	-0.16616	0.05578	0.3794	-0.54365	-1.53878	-0.54123	-0.05578	0.23716	-1.77615	0.49503	0.70409	1.29949	0.48929	1.99048	-1.41679	0.61799	0.87575	0.70088	-1.0039	-0.01921	1.60726	-1.08793	-1.15516	-1.1412	-1.61713	-1.25291	0.05895	0.60209	0.01921	-0.1554	-0.87478	-0.80387	0.23491	0.2104	0.14793	0.4094	-0.10992	0.24186	-2.80235	-1.56736	0.14722	-1.3255	-2.39403	0.95323
P01011	P01011;P01011-2;P01011-3	'SERPINA3	12	0.15893	-0.24637	-0.43126	1.17762	-0.25138	0.30379	-0.75024	0.13218	-0.06571	0.49859	-1.20431	0.12594	0.76762	0.81759	0.85995	2.63135	-0.62742	-0.30771	0.64067	0.28758	-1.19312	0.61189	0.90349	-0.97382	-0.98141	-0.64171	-1.22424	-1.09046	-0.0109	0.3298	0.74129	0.04254	-0.24257	-0.13081	0.49183	-0.0666	0.13065	0.06571	-0.28919	-0.46336	-2.46375	-1.19508	0.0109	-1.06577	-1.55781	0.36569
P01019	P01019	'AGT	183	0.04162	0.33731	-0.12698	0.3951	-0.05843	0.34301	-0.19299	-0.04162	-0.31379	-0.14125	0.06075	0.36618	0.35507	0.7483	0.12527	0.84173	-0.3744	0.00379	0.99543	0.37004	-0.15658	-0.01424	2.4368	-0.10246	0.2701	0.20271	-0.24706	0.6623	2.23128	0.59353	-0.00698	0.02357	-0.46634	0.37097	0.29247	-0.59218	-0.42621	-0.04774	-0.32577	-0.05736	-0.11487	-0.33214	-0.00379	-1.02613	-0.91477	0.59881
P01023	P01023	'A2M	2	0.10763	-0.9187	0.07395	-0.18867	-0.0821	0.07476	-1.2819	-0.00664	0.07626	-0.10955	-0.92627	0.42866	0.84423	0.39952	-0.11697	0.85542	-0.65519	-0.37062	1.08929	0.74834	-0.43776	0.49063	1.59029	-0.46615	-0.55234	-0.4559	-0.61496	0.04475	0.43954	0.2122	1.15214	0.02246	2.04376	0.26	-0.23764	0.19229	-0.18214	0.00664	-0.09885	0.30489	-1.30902	-0.96506	-0.09421	-0.95752	-1.3292	1.02438
P01024	P01024	'C3	718	0.20463	-1.32889	0.18479	0.06233	0.02379	-0.02379	-0.90033	-0.42376	0.06029	-0.37099	-1.11122	0.56872	0.2037	0.62646	0.25121	0.84877	-0.81586	0.26017	1.76033	0.8778	-0.95668	0.02738	1.30118	-0.53442	-0.85523	-0.6947	-1.0324	-0.81891	-0.00171	0.1517	0.16635	0.00171	-0.01436	-0.49665	-0.20827	-0.13482	0.16593	0.16526	0.12942	-0.27381	-1.66071	-1.0707	-0.01989	-0.87443	-1.30149	0.65552
P01031	P01031	'C5	727	-0.26699	-1.57464	0.25338	0.01479	-0.05181	0.0035	-0.34577	-1.02767	0.00615	-0.0035	-0.74424	0.4336	0.17386	0.57283	0.44577	1.35936	-0.14771	-0.35215	2.26382	-0.00074	-0.94568	0.06521	0.36052	0.01447	-0.80354	-0.42723	-0.56535	-1.07246	-0.41585	0.00074	0.07455	-0.39668	0.65572	-0.89197	0.20564	0.23507	0.11576	-0.64229	0.11062	-0.28022	-1.30362	-0.37252	0.1691	-0.46951	-0.7165	0.23754
P01034	P01034	'CST3	1471	-0.36118	0.62525	-0.40362	0.81738	-0.85714	0.02178	-1.11639	-0.20921	-0.67233	-0.02178	0.35602	-0.02723	0.53219	-0.73443	-0.75517	-0.46632	1.08724	-0.79577	0.10658	-0.14023	-0.03085	-0.96441	3.27434	0.23623	0.26296	0.03085	0.20724	0.80443	1.47594	-0.53164	0.38501	-1.19249	0.05987	2.02292	0.15491	-0.62352	1.00819	2.29945	0.85702	0.74965	1.61281	0.96212	-0.88101	-0.85832	0.6172	0.67563
P01112	P01112;P01112-2	'HRAS	3265	-0.40087	0.55832	-0.13143	0.02238	-0.06864	-0.0198	0.201	-0.41775	-0.36298	0.68829	0.68243	0.0198	-0.38326	0.57025	0.17714	-0.14147	-0.1202	-0.18353	-0.02453	0.3431	-0.7744	0.02465	0.02453	1.14075	-0.21971	0.17384	0.79563	0.11644	0.45927	0.11381	0.27727	-0.58024	-0.58001	-0.28449	-0.16272	-0.37044	0.93682	1.09468	0.97296	-0.48314	1.06388	1.15269	-0.37322	-0.54973	1.41077	1.07297
P01116	P01116;P01116-2	'KRAS	3845	-0.05793	0.45115	-0.28542	-0.07723	-0.10719	0.13577	-0.13992	-0.10462	-0.43184	0.20968	0.47322	0.39767	0.00128	0.21735	-0.0728	-0.06459	0.13115	-0.17067	0.14426	0.23247	-0.04027	-0.03903	0.15004	0.81428	0.20844	0.02328	1.25216	-0.11133	0.76928	0.36318	-0.02328	-0.18855	-0.67165	0.14888	-0.00128	-0.33462	0.2344	0.67199	0.53204	2.38999	0.88227	0.75102	-0.34064	-0.42575	1.07979	0.58732
P01303	P01303	'NPY	4852	-0.69348	1.77153	-0.01799	-0.70592	-0.30441	-0.47608	0.31201	-1.42881	-0.96164	0.3504	0.96905	-0.25439	0.18352	1.35558	0.50357	1.08521	-0.00155	-1.3437	-0.02436	1.86889	-0.39936	0.00155	-0.53549	2.2788	-0.73749	0.27361	2.11044	-0.66409	2.20779	1.21595	0.06291	-0.68735	-0.87708	-0.95836	-0.70322	-0.32974	0.70782	1.90869	1.15023	0.01799	2.38394	2.26714	-0.5168	-2.45108	1.6123	1.40691
P01591	P01591	'JCHAIN	3512	0.44638	-1.13863	1.17099	0.62185	0.00085	0.44851	-1.10381	-0.44631	0.05209	-0.01878	-1.0366	1.18771	0.88006	1.05624	0.23048	0.38936	-0.01578	-0.20347	0.99409	0.43954	-0.92669	0.04309	0.73717	0.17685	-0.94601	-0.12035	-0.02426	-1.10273	-0.59451	0.01578	0.21131	-0.7175	0.3481	-0.04085	-0.00085	0.26615	-0.58183	-0.79066	-0.6524	0.40846	-0.75855	-0.24349	-0.49478	-0.10217	-0.64352	2.05809
P01613	P01613	'		-0.01233	0.2585	0.12184	0.24387	-0.19492	0.00038	-0.28658	0.03967	0.1679	0.20782	-0.71173	-0.07203	0.10474	0.41487	0.21058	0.71336	-0.40715	-0.07716	0.54152	0.29636	-0.34875	0.0428	0.61663	-0.0428	-0.37284	-0.20122	-0.65886	-0.02054	0.09646	0.2539	-0.13134	0.07195	0.26393	-0.54714	-0.00038	0.51333	-0.0304	0.7475	-0.19461	-0.0641	-0.19621	0.00469	-0.10619	-0.15581	-0.22196	0.39968
P01717	P01717	'IGLV3-25		0.27079	-2.04563	0.09649	0.07399	-0.44944	0.05442	-0.3006	-0.38575	0.00672	0.27282	-0.65314	0.39928	1.15009	0.56638	-0.07817	0.72794	-0.24672	0.03268	0.88595	-0.00264	-0.32244	0.18223	0.75488	-0.29151	-0.30794	-0.28246	-0.40399	-0.24976	0.00264	0.05793	-0.05104	0.05598	0.00696	-0.84984	0.2894	0.4729	-0.00672	-0.35891	-0.11321	0.05955	-3.08156	-0.99187	-0.23203	-0.09298	-0.075	0.53844
P01763;P01766;P01777	P01763;P01766;P01777	'IGHV3-13;IGHV3-48		0.04254	-0.80554	0.36988	0.32383	-0.06416	0.03675	-0.80644	-0.27391	-0.00428	0.00428	-0.6386	0.31276	0.83141	0.5866	0.39177	0.48044	-0.81022	0.21046	1.02718	0.83273	-0.49024	0.46043	1.64425	-1.06464	-0.4487	-0.82949	-0.92389	-0.35073	-0.34762	0.06286	0.35191	-0.04283	0.10454	-0.15378	0.1984	0.62124	-0.51213	-0.55852	-0.51883	0.21635	-0.63543	0.12871	-0.25696	-0.41188	-0.51835	0.68696
P01768	P01768	'IGHV3-30		0.04254	-0.80554	0.36988	0.32383	-0.06416	0.03675	-0.80644	-0.27391	-0.00428	0.00428	-0.6386	0.31276	0.83141	0.5866	0.39177	0.52995	-0.88131	-0.02246	0.7243	0.6865	-0.52649	0.49342	0.86369	-0.54519	-0.77419	-0.88297	-0.70731	-0.35073	0.00934	0.24379	0.03734	-0.32133	-0.00934	-0.15378	0.1984	0.62124	-0.51213	-0.55852	-0.51883	0.21635	-0.63543	0.12871	0.05703	-0.41188	-0.51835	0.68696
P01781;P01782	P01781;P01782	'IGHV3-9		0.0786	-1.24568	0.42686	0.58745	-0.23173	0.25125	-0.70911	-0.24427	0.38932	-0.0786	-0.70724	0.63748	1.38313	0.8153	0.44036	1.00531	-0.36134	0.19211	1.32127	0.68893	-0.22134	0.57561	2.09535	-0.43146	-0.65784	-0.61929	-1.18772	-0.25773	-0.11806	0.70667	0.03425	0.2639	-0.04857	-0.32249	0.70398	0.73394	-0.34479	-0.86897	-0.68121	0.10848	-1.28021	-0.56349	0.30505	-0.75835	-0.63734	0.63895
P01825;P06331	P01825;P06331	'IGHV4-34;IGHV4-59		-0.07908	-1.07404	0.19458	-0.15332	-0.12384	0.03112	-0.43131	-0.16498	-0.16188	0.22185	-0.52757	0.03453	1.10176	0.58535	0.34605	1.19726	-0.37998	-0.1484	0.5418	1.44835	-0.36289	0.48752	1.61356	-0.71383	-0.56646	-0.68736	-0.42618	-0.19083	-0.13714	0.28498	0.26289	0.0258	0.04982	-0.38175	0.28319	0.79102	0.32135	0.13419	0.10581	-0.03112	-1.15426	-0.24351	-0.0258	-0.26963	-0.53198	0.62755
P01834	P01834	'IGKC		0.20187	-2.64638	0.83283	0.87788	-0.31672	0.22758	-1.64143	-0.77713	0.19367	-0.25134	-1.339	0.57909	1.5422	1.19076	1.3309	1.12721	-1.1109	0.00111	1.24447	1.25065	-0.48285	0.43401	2.13623	-0.73617	-1.15739	-1.19037	-1.40478	-0.83205	-0.31058	0.4991	0.29012	-0.00111	0.14885	-0.41085	1.20025	1.19432	-0.19367	-0.39313	-0.22936	0.4177	-2.50685	-0.68598	-0.24318	-1.36318	-1.31204	0.92566
P01857	P01857	'IGHG1	102466889;102465871;101930374	-0.06364	-2.92463	0.01664	-0.22214	-0.13269	0.32919	-1.15184	-0.13166	0.02826	0.06246	-1.61063	0.52178	1.20668	0.74288	0.84522	1.40404	-1.33806	0.07031	1.32097	1.18445	-0.77028	0.4564	2.00653	-0.8512	-1.37869	-1.16765	-1.569	-0.56431	-0.27994	0.78625	0.02821	-0.28297	0.60559	-0.53962	0.93562	1.20946	0.03975	-0.08573	-0.01664	0.24892	-3.14796	-1.41975	-0.02821	-0.98082	-1.93315	0.7793
P01859	P01859	'IGHG2		0.56048	-0.71281	0.46659	0.50688	-0.52236	-0.41279	-0.96947	-0.88055	0.14229	0.17013	-0.77627	0.5172	1.83507	0.5735	1.00657	1.32526	-0.78386	0.05165	1.45448	1.4093	-0.02571	1.28048	2.3852	-0.01352	-0.61688	-0.33094	-1.10202	-0.38872	-0.02364	-0.16382	0.9143	0.58986	-0.2007	-0.07396	0.74611	0.07396	-0.5806	-0.29252	-0.67617	0.22987	-0.6519	-0.37477	0.01352	-1.15358	-0.92789	0.43796
P01860	P01860	'IGHG3		-0.10688	-1.82793	1.16362	0.7419	-0.2925	0.21374	-0.58319	-0.78268	-0.08064	0.08064	-0.69017	2.28837	2.45656	1.59927	1.81296	0.24613	-1.75324	1.1471	0.31194	1.60667	0.56078	1.24608	0.48446	-0.60568	-1.15283	-0.66863	-0.09536	-0.81454	-0.80952	-0.35231	1.05397	0.09536	0.12683	0.27807	0.69249	1.2279	-0.17422	-0.44887	-0.26499	1.14913	-1.87194	-0.06382	-0.99039	-1.11958	-0.48268	1.14946
P01861	P01861	'IGHG4		0.00895	-1.27017	0.61705	0.8	-0.24243	-0.0275	-0.62248	0.0805	-0.58982	-0.0059	-0.52416	-0.08264	2.66204	1.80375	2.77226	-0.22689	-1.00633	0.03848	1.53014	0.75229	-0.86452	0.954	3.39966	-0.94734	-0.86268	-1.09516	-0.44571	-0.1294	-1.00916	1.02283	1.16177	-0.03848	0.43223	0.59142	0.96906	1.99277	-0.14764	0.0059	-0.05398	0.03731	-1.03165	-0.90402	-0.24345	-0.51844	-0.30443	0.5659
P01871;P04220	P01871;P01871-2;P04220	'IGHM		0.43614	-2.52632	1.13404	0.27099	-0.81102	0.40717	-1.39693	-0.53256	0.11566	-0.40067	-1.57635	0.95432	1.57051	1.14209	-0.06251	0.21603	-1.03899	-1.47462	1.49437	-0.47126	-1.06638	-0.00633	1.03885	-0.64062	-1.23953	-1.02772	-1.19184	-1.40281	-0.27618	0.84416	0.12985	-0.53548	0.12506	0.42908	-0.29296	0.21665	-0.65267	-0.98344	-0.60141	0.3375	-2.13892	-0.82797	0.02747	0.06251	-1.75522	1.924
P01876	P01876	'IGHA1		1.25231	-2.04386	0.58981	1.6957	-0.50218	0.52683	-1.76093	-0.52047	0.05103	-0.05103	-0.8154	1.12913	1.05569	0.6487	1.04816	0.82455	-1.17118	0.11258	2.56222	1.1285	-1.18932	0.75511	1.40376	-0.21765	-1.12304	-0.96162	-1.34898	-0.81368	-0.40317	0.07971	0.86601	-0.83757	-0.22598	-0.08194	0.6612	0.76201	-0.54177	-1.34615	-1.01145	0.62866	-2.29348	-1.71875	0.34215	-0.79482	-1.85301	1.29771
P01903	P01903	'HLA-DRA	3122	0.64971	-0.78263	-0.59087	0.40775	0.16374	0.09553	-0.79061	1.39874	0.52617	-0.07833	-1.01906	-0.98115	0.73473	0.6241	0.19256	0.64982	-0.08804	1.06502	-0.22937	-0.4315	0.32671	0.89025	-0.6101	-1.22501	0.29551	1.20812	-0.72847	-0.30233	-0.9113	0.44086	0.20124	1.30889	-0.26924	-0.7182	0.07833	1.22487	-0.28011	-1.03468	-0.311	0.15746	-1.28594	-0.11501	0.021	-0.38512	-1.01829	-0.70084
P02042	P02042	'HBD	3045	0.42201	-1.93187	1.97296	0.61257	-0.16981	2.36264	-0.62272	-0.96744	1.32582	-0.88528	-1.56795	1.98288	1.30846	1.84189	-0.08337	0.2749	0.90873	0.90349	3.31908	-1.4544	-0.68449	1.83778	-0.82776	0.81488	-0.67067	0.20655	-0.31085	-1.34792	-0.01171	-0.33093	0.60756	-1.66426	-1.57818	0.08337	0.99703	0.45886	0.40943	-0.82938	-1.11611	-0.84888	-1.66396	-0.41939	0.64282	0.37986	0.64315	0.59286
P02452	P02452	'COL1A1	1277	-1.18542	-3.02954	0.096	0.16183	-0.24372	-0.49856	0.38627	-1.32932	0.48025	-1.43976	-1.68833	-0.68006	1.82911	2.1718	0.15608	0.45313	-1.58995	-1.09755	0.87877	-2.40356	1.16241	0.60459	-0.77553	-0.5153	-1.88854	-1.54301	-0.54365	0.39955	-2.29254	2.04007	0.40511	2.11645	1.99648	-1.00164	-0.09178	-0.42599	-0.79562	0.69672	0.27031	0.09178	-1.54478	-1.53786	0.1487	0.27954	-1.22914	-1.44756
P02462	P02462;P02462-2	'COL4A1	1282	-0.24372	-0.56874	0.75257	-0.032	-0.16414	0.49279	-0.58336	-0.47564	0.42318	-0.30459	-0.69815	0.4717	1.6613	1.03473	0.52271	-0.37663	0.96744	-0.14855	0.90978	-0.74383	1.11073	0.34226	-0.79681	0.22134	-0.50563	-0.56195	-0.0304	0.20914	-0.88631	0.37461	0.77307	0.19987	1.00518	0.49299	0.33941	0.032	-0.23921	-0.09252	-0.13827	0.23503	-0.39361	-0.62725	0.50391	-0.06287	-0.40374	-0.7696
P02511	P02511	'CRYAB	1410	0.83083	0.17426	-0.98853	-1.14138	1.6272	-0.71154	-0.3631	-0.56565	-1.70408	0.39067	2.14291	-0.37276	0.00425	0.64325	-0.62575	-0.1559	0.7207	0.0806	-0.92784	0.88561	-0.4427	-0.16284	4.2	-0.13044	-0.43829	0.24779	0.39497	2.98716	1.15367	1.19071	1.20205	1.66102	-1.65425	-1.67104	0.11596	3.51123	0.03461	-0.00425	0.15452	0.33766	-1.20187	-0.02151	-0.66492	-0.75596	-1.05992	-0.21212
P02545	P02545;P02545-2;P02545-3;P02545-4;P02545-5;P02545-6	'LMNA	4000	-0.17555	-0.4537	0.67189	0.15543	0.02475	-0.02475	-0.80461	0.41898	0.99836	-0.71968	-0.4072	-0.23287	0.52438	0.33744	-0.07571	0.8995	0.2417	0.70058	-0.76021	-1.05971	0.18729	0.15025	-0.39309	-0.5825	-0.31732	0.0193	-0.77847	-0.12788	-0.54764	-0.10776	0.13258	0.04718	2.13229	0.56046	0.37152	0.48861	-0.28515	-0.43676	-0.52895	0.13155	-1.20979	-0.73616	0.27225	0.46815	-1.1736	-0.82521
P02549	P02549;P02549-2	'SPTA1	6708	0.22044	-0.75619	1.47226	0.31673	-0.08887	1.63606	0.00275	-0.62976	0.89896	-0.17506	-0.79068	1.22927	0.89462	1.28622	-0.19181	0.1304	0.36476	0.30639	2.83784	-0.82677	-0.46576	1.12321	-0.57534	0.38537	-0.51521	0.12684	-0.04549	-0.86253	-0.04603	-0.16299	0.3301	-0.62931	-0.61431	-0.00275	0.48574	0.3513	0.33921	-0.34049	-0.50672	-0.22332	-0.44135	-0.04376	0.13825	0.27233	0.55634	0.35479
P02647	P02647	'APOA1	335	0.44824	-2.44493	0.43867	-0.06536	-0.15956	0.42912	-0.70477	-0.50969	0.03653	-0.11373	-1.86339	1.04071	1.21866	1.3332	0.37027	0.36747	-0.60577	0.05264	1.69925	0.68754	-1.01214	0.58873	1.72567	-0.28756	-0.62595	-0.58446	-0.75411	-1.27292	-0.11211	1.15109	-0.01798	0.37557	-0.76834	0.00796	0.26734	0.35501	0.13128	-0.00796	-0.04394	-0.3223	-2.68683	-1.39326	0.01798	-1.06838	-1.72551	1.49879
P02649	P02649	'APOE	348	-0.21357	-0.55359	-0.08448	-0.38408	-0.17019	-0.25822	0.06792	-0.11798	-0.42494	0.51913	1.57878	0.46674	0.64729	-0.06792	0.39428	0.59958	-0.72052	-0.52675	2.06002	0.39879	-0.19735	0.08637	2.04637	0.41891	-0.69205	-0.51405	-0.08637	0.58626	2.95768	0.10794	0.13516	-0.49908	-0.91066	1.20392	0.36828	-0.0823	-0.39431	0.16505	-0.3924	0.08127	0.63755	-0.1117	-0.28772	-0.42685	-0.42145	0.56176
P02652	P02652	'APOA2	336	0.33945	-2.06277	0.38505	-0.13024	-0.41151	0.17646	-0.47753	-1.00708	0.20407	-0.19233	-2.30993	1.22409	0.60286	0.74134	0.13024	0.15012	-0.98699	0.06857	1.96538	0.85593	-1.15896	0.9164	1.94598	-0.81158	-0.73732	-0.71125	-1.03905	-1.31119	-0.30924	1.12635	-0.06857	0.22367	-0.71271	-0.20277	0.1412	-0.36185	0.73811	0.94082	0.73878	-0.82605	-2.65113	-1.81726	0.10175	-1.65496	-2.29031	1.51323
P02654	P02654	'APOC1	341	0.37852	-2.12377	0.63987	0.07847	0.26046	0.57939	-0.31971	-0.08622	0.25749	-0.05724	-0.88394	0.71861	-0.46066	1.52949	-0.75409	0.02584	0.00341	0.29203	2.55061	-0.45733	-0.48591	0.30315	0.51161	-0.7115	0.1065	-0.93833	-1.54821	-0.77262	-0.77978	0.66281	-0.2088	0.43926	-0.34735	-0.62605	-0.00148	0.27361	0.25952	-1.3868	0.00148	-0.28772	-1.97582	-0.48112	0.17186	0.24315	-1.14798	0.32943
P02655	P02655	'APOC2	344	0.25221	-1.63095	0.29401	-0.09122	-0.31832	0.18586	-0.47721	-0.66067	0.15056	0.11474	-1.19236	0.88583	0.25242	0.55188	-0.14028	0.5252	-0.3175	-0.2976	1.7099	-0.02894	-0.7834	0.79356	0.85883	-0.35708	-0.31846	-0.26325	0.04726	-1.04466	-0.05204	0.50485	0.09173	-0.45163	0.04891	-0.21862	0.09122	-0.18556	0.41384	0.22717	0.50836	-0.62181	-1.57641	-1.68191	0.47691	-0.46167	-1.3513	1.09392
P02656	P02656	'APOC3	345	0.65644	-1.25473	0.25623	0.01475	-0.50799	0.70144	-0.18225	-0.61004	0.13915	0.34327	-0.52015	0.90221	0.30182	0.89609	-0.01475	0.78021	-0.13354	-0.22405	2.07144	0.44931	-0.64203	1.15404	1.04244	0.46741	-0.43522	-0.55131	0.07984	-0.94139	-0.12261	1.42607	0.40496	-0.25669	0.73325	0.10507	-0.28489	-0.05505	0.30001	-0.09894	0.14847	-0.58595	-1.05802	-0.64382	-0.13724	-0.55441	-0.73935	0.94348
P02671	P02671;P02671-2	'FGA	2243	-0.40604	-2.56503	0.83905	1.19671	-0.21921	0.772	0.59372	-1.52153	0.73595	-0.66976	-2.07137	0.5651	0.82345	1.86409	0.29825	4.02514	-0.08054	0.00278	3.17277	-1.02844	-1.39944	1.49184	-0.41899	-0.00278	-1.34443	-0.02372	-0.72852	-2.11501	-0.65288	-0.32256	1.10754	1.40217	2.55391	0.23231	0.21503	-0.71817	-0.49702	-1.06838	0.14948	-1.23117	-2.03111	-0.83232	1.03008	-0.14948	0.63568	-0.14352
P02675	P02675	'FGB	2244	-0.44867	-1.84724	0.66951	1.25326	-0.33167	0.76191	0.42932	-1.59644	0.5535	-0.3329	-1.64311	0.66521	1.05646	1.97126	0.2749	4.21474	0.00999	-0.04524	2.9202	-1.03643	-1.3045	1.69349	-0.69073	-0.2162	-1.23676	-0.23302	-0.00999	-2.19317	-0.48037	-0.28631	1.10436	1.62963	2.58221	0.45237	0.31811	-0.58124	-0.38571	-0.87765	0.17406	-1.14814	-1.63733	-0.23753	0.87781	-0.17406	0.56979	-0.04019
P02679	P02679;P02679-2	'FGG	2266	-0.34225	-2.45787	0.66361	1.17369	-0.39557	0.60328	0.60303	-1.14065	0.5796	-0.4488	-2.46916	0.49557	0.88374	2.13274	0.24112	4.38738	0.05342	-0.05342	3.09184	-1.0726	-1.45986	1.78751	-0.69042	-0.19093	-1.46739	-0.19068	-0.80718	-1.61341	-0.77429	-0.35623	1.29957	1.77468	2.82924	0.21152	0.26144	-0.60237	-0.60508	-1.09525	0.09193	-1.30295	-1.96874	-0.51306	1.02235	-0.09193	0.46396	-0.2745
P02689	P02689	'PMP2	5375	0.07866	-0.18475	-1.995	-0.25077	0.27716	0.07367	0.00483	0.51711	-1.37714	0.1523	0.15554	-0.04288	0.57438	-0.42574	-0.00483	-0.83432	-0.12236	-0.14653	-0.16066	-0.868	0.92744	-0.50995	0.35289	0.18534	0.99223	1.05408	2.00715	1.00877	0.69875	2.39238	0.18752	0.48263	-1.78211	-1.32237	-0.40187	1.17895	-0.14533	0.47619	-0.03152	0.55724	-0.16609	1.48184	-0.61042	-0.66688	-0.10363	0.41893
P02730	P02730	'SLC4A1	6521	0.11494	-1.37002	1.4099	0.228	-0.23972	1.67522	0.02098	-0.73619	0.82026	-0.41466	-0.89707	1.05501	0.90969	1.2755	-0.21389	0.34563	0.54445	0.4044	3.31498	-0.83717	-0.54505	1.38273	-0.62886	0.35607	-0.49935	-0.05735	-0.09247	-1.08119	0.07148	-0.19557	0.55092	-0.63144	-0.43059	-0.02098	0.41743	0.34198	0.2182	-0.74347	-0.56304	-0.48251	-1.27858	-0.30468	0.2981	0.32877	0.35193	0.36429
P02743	P02743	'APCS	325	0.02554	-2.93178	0.31382	-0.02554	0.07938	0.06046	-0.24786	-1.04998	0.32877	0.22218	-0.93834	0.36197	-0.3192	1.19956	1.37115	1.98562	-0.3395	-0.11242	2.05031	-0.55266	-0.78848	0.64326	0.20187	-0.11517	-0.85414	-0.42703	-0.83862	-0.89425	-0.44703	0.95127	0.11242	-0.29106	2.73545	-1.45567	0.19173	-0.34375	1.37775	-0.7704	2.2151	-1.01529	-3.32791	-0.88464	0.32583	-0.4258	-1.08481	-0.43007
P02745	P02745	'C1QA	712	0.28102	-0.81714	0.16741	0.32249	-0.20867	-0.24037	0.14661	-0.49614	-0.22072	-0.31039	-0.7437	0.85163	1.86395	0.89594	0.3223	0.46353	-0.06698	-0.23224	0.95799	0.90973	-0.70476	0.51996	1.24207	-0.03273	-0.07864	0.00215	-0.48635	-0.09874	0.2402	-0.17732	0.51983	-0.35451	0.72013	-0.43004	-0.0799	1.12693	0.00336	-0.54869	-0.00336	1.13375	-0.88829	-0.5205	-0.15525	0.03521	-0.38088	0.23159
P02746	P02746	'C1QB	713	0.37188	-0.40866	0.11873	0.36784	-0.00244	-0.09477	0.20782	-0.46738	-0.03966	-0.16339	-0.34311	-0.11527	1.82395	0.72301	0.33243	0.51434	-0.48285	-0.2605	0.75006	0.31246	-0.84193	0.34944	1.11089	-0.91848	-0.07974	-0.4412	-0.90072	-0.12245	0.17325	-0.14192	0.6276	-0.27605	0.72204	-0.21739	-0.1421	1.18672	0.12088	-0.31474	0.00244	1.09883	-0.58473	-0.57172	-0.01269	0.08426	-0.17872	0.48584
P02747	P02747	'C1QC	714	0.42549	-0.49687	0.14163	0.39658	-0.13695	-0.2826	0.25012	-0.29816	-0.05593	-0.38627	-1.12907	0.15929	1.57913	0.81798	0.28088	0.73682	-0.08829	-0.1433	0.899	0.38946	-0.78577	0.25583	0.98324	-0.43471	-0.01773	-0.19175	-0.66286	0.11565	0.37899	-0.08571	0.36433	-0.35789	0.61578	-0.13568	-0.03397	1.18572	-0.07633	-0.54997	-0.04747	1.12446	-0.61651	-1.20272	0.01773	0.03397	-0.20677	0.0278
P02748	P02748	'C9	735	-0.39751	-1.42997	0.17458	0.29986	0.10429	-0.12038	-0.41918	-0.54842	0.02995	-0.29578	-1.10944	0.54081	0.61892	1.24839	0.53387	2.14805	-0.67982	0.01997	2.60723	0.31939	-0.98915	-0.01997	0.25308	-0.87917	-1.13312	-1.00007	-0.86673	-0.50911	-0.43269	-0.30304	0.14227	-0.30048	1.12867	-0.6983	0.45251	0.04942	0.12812	-0.25915	-0.02995	-0.17994	-1.32291	-0.68899	0.41685	0.04198	-1.12227	0.43504
P02749	P02749	'APOH	350	-0.43178	-2.54	0.50583	-0.03055	0.03331	0.215	-0.7474	-0.8652	0.38774	-0.1964	-1.35435	1.17329	0.78068	0.91667	0.63321	0.45408	-0.97225	-0.84251	1.0469	0.34422	-1.04039	0.20067	0.78936	-0.59203	-1.51535	-1.35111	-1.07936	-0.84964	-0.59477	0.37926	0.39334	-0.85778	-0.09727	-1.63365	0.40927	0.09748	0.03055	-0.29591	-0.25438	-0.46308	-2.43895	-1.79573	0.38583	0.11914	-1.51401	0.6746
P02751	P02751;P02751-10;P02751-11;P02751-12;P02751-13;P02751-14;P02751-15;P02751-16;P02751-17;P02751-2;P02751-3;P02751-4;P02751-5;P02751-6;P02751-7;P02751-8;P02751-9	'FN1	2335	0.07544	-2.10905	1.03795	0.01404	-0.42183	0.51223	-0.01404	-0.48094	0.47011	-0.15295	-1.44708	0.36612	2.33337	2.64764	1.41141	2.76677	0.53576	-0.81203	1.40949	-0.345	0.71952	0.93246	-0.75855	-1.24846	-1.04512	-1.27297	-1.07238	-0.2312	-0.66734	-0.20524	0.9825	-0.22141	1.56343	-0.1135	0.57426	0.42232	-0.94691	-1.69433	-0.72417	-0.28844	-2.05825	-1.2188	0.48922	0.33117	-0.98597	-0.45466
P02753	P02753	'RBP4	5950	0.20638	-1.79001	0.228	0.10241	-0.36271	0.07298	-0.49968	-0.64809	0.1418	-0.28244	-0.8832	0.42403	0.2441	0.50464	0.37597	0.44429	-0.42148	0.28742	1.28967	-0.219	-0.34647	0.97967	1.11786	0.30903	-0.37082	-0.69997	-0.64288	-0.0897	-0.08221	1.06068	-0.05729	0.3369	-0.28709	-0.95287	-0.07298	-0.11694	0.62063	0.31981	0.29896	-0.64094	-1.03084	-0.58038	0.05729	-0.47484	-0.85498	1.01597
P02760	P02760	'AMBP	259	0.17614	-1.54768	0.02551	0.13732	-0.19556	-0.142	-0.76443	-0.60374	-0.00032	-0.06838	-1.14446	0.53535	0.69985	0.81713	0.31654	1.19802	-0.86299	0.31845	1.11783	0.09432	-0.40406	0.23688	1.38746	-0.66216	-0.49534	-0.87808	-0.51575	-1.254	-0.14907	0.58533	-0.16973	0.03016	1.19548	-0.47833	0.00032	0.15501	0.31808	0.19454	0.19807	-0.13531	-1.7281	-1.42121	-0.03016	-0.89927	-1.06247	1.01417
P02763	P02763	'ORM1	5004	-0.09216	-2.51495	-0.28884	0.32173	-0.11954	-0.37328	-0.82043	-0.63932	0.24634	0.09216	-0.98379	0.54938	0.77131	1.31854	0.19802	3.02223	-1.10564	0.22806	0.83748	0.19703	-1.03938	0.64176	1.61666	-1.12959	-1.02547	-1.20541	-0.82337	-0.33604	-0.11186	0.72823	0.00523	-0.16375	-0.60006	-0.57355	0.30328	0.1692	0.50756	0.54659	0.26153	-0.55545	-2.58445	-0.80575	0.52788	-1.10613	-1.51826	0.81242
P02765	P02765	'AHSG	197	-0.29823	-1.08658	0.26527	-0.01974	-0.31009	-0.35321	-0.96927	-0.09859	0.0649	0.15316	-0.04193	1.01424	1.06602	1.30315	0.01974	0.77995	-0.56357	0.08259	1.05699	1.00901	-0.51065	-0.14746	1.7079	-0.68652	-0.44738	-0.41047	-1.30438	-0.23392	0.2637	0.38449	0.06048	-0.01536	-0.29139	-0.20857	0.35702	0.15833	0.20094	0.34401	-0.09483	0.38795	-1.24495	-0.92973	0.01536	-0.73898	-0.85964	1.2691
P02766	P02766	'TTR	7276	0.02311	-3.12415	0.14461	0.04766	-0.65139	0.0824	-0.66869	-0.78328	0.29509	-0.02311	-1.22618	0.11296	0.13057	1.10894	0.38235	0.43818	-0.2832	0.69959	0.79312	0.0255	-0.13151	0.21293	2.47669	-0.09041	-0.28498	-0.30245	-0.85994	-0.41348	0.35749	2.25755	-0.24849	1.10108	-0.11669	-1.60895	0.0822	-0.2681	0.37683	-0.19264	0.10426	-0.47067	-3.40654	-2.04765	-0.01507	-1.66749	-2.31615	0.88111
P02774	P02774;P02774-2;P02774-3	'GC	2638	-0.38729	-1.71051	-0.07976	0.19859	0.03817	-0.22404	-0.98002	-0.5603	0.06031	-0.24193	-1.17002	0.35883	0.88017	1.26465	0.62582	1.61882	-0.99036	0.24936	1.1298	0.70931	-0.86064	-0.47494	2.00573	-0.60176	-0.83151	-0.61888	-1.009	-0.31577	0.06578	0.50987	-0.21244	-0.06578	-0.28004	-0.61597	0.64758	0.14478	0.23469	0.00833	-0.00833	0.09755	-1.63186	-1.25602	0.07505	-0.76727	-1.08181	1.51919
P02775	P02775	'PPBP	5473	0.46894	-0.93438	0.62794	-0.22558	-0.45434	0.54884	0.49711	-0.40469	0.79999	-0.50187	-0.50279	0.65572	0.96512	0.16052	0.29254	2.74187	1.18681	-0.36189	2.9593	-0.36105	-0.45068	1.4122	-0.34742	-0.1698	-0.47757	-0.4254	-0.17751	-0.7203	0.36925	0.21794	1.58983	-0.5468	0.1683	0.37311	0.02604	0.37293	0.04497	-0.73521	-0.54737	-0.19562	-0.65721	-0.80022	0.71645	-0.02604	-0.35527	0.02955
P02776;P10720	P02776;P10720	'PF4;PF4V1	5196;5197	0.65897	-1.08025	1.36453	0.02427	-0.4653	0.81611	1.46565	-0.39333	1.25102	-0.21619	-1.45458	0.5781	1.53795	0.33408	-0.18734	0.10365	1.9019	-0.2151	3.02374	-1.66199	-0.80967	1.10504	-1.41956	1.38824	-1.08926	0.83928	0.01505	-1.0234	-0.32927	-0.46431	1.40206	-1.19491	0.1201	0.60217	-0.02427	0.65717	-0.34755	-0.69668	-0.64389	0.16716	-0.87574	-0.66697	0.63797	0.08483	0.52834	-0.20689
P02786	P02786	'TFRC	7037	-0.1374	-0.72658	0.27615	-0.00648	-0.39403	0.28282	0.00648	0.09475	0.66587	0.04953	-0.61708	-0.15421	-0.38573	-0.45507	0.66089	0.40777	0.36593	-0.36661	0.02714	-0.3682	0.42076	0.71882	-0.28591	-0.03998	-0.35196	-0.47691	-0.41419	-0.41622	-0.19227	-0.25906	0.50011	0.24912	-0.21151	-0.51768	0.42603	-0.14284	0.24131	0.27458	0.1826	-0.05867	0.19297	-0.36332	0.15813	0.21271	-0.61966	-0.38349
P02787	P02787	'TF	7018	0.11571	-1.77044	0.15858	0.40264	-0.63581	-0.13335	-0.68072	-0.34741	-0.05341	0.07442	-1.20763	0.81555	0.87139	1.4344	0.32844	0.12036	-1.28178	0.00548	0.94319	1.03954	-1.00158	0.31698	1.98254	-0.75471	-1.04999	-1.12483	-1.3216	-0.07742	0.15926	0.73544	0.16433	0.38498	-0.83508	-0.37346	0.31589	-0.0271	0.0271	0.16739	-0.26455	0.34102	-1.87687	-1.07665	-0.04816	-1.20453	-1.63273	0.97127
P02788	P02788;P02788-2	'LTF	4057	0.62447	-1.35875	0.88029	0.02445	-1.05379	0.08684	-0.36186	2.13901	0.08232	-0.6761	-1.35834	0.15962	0.07246	-0.6202	0.30191	2.91954	-0.25241	-0.74465	1.45386	-0.92223	-0.42422	3.10798	-0.80499	-1.10945	-0.89855	-0.23852	-0.11987	-0.47672	0.03963	0.02136	0.36574	1.27342	1.87554	-0.02445	1.12733	1.38221	-1.26737	-1.7002	-1.24413	-0.94076	-1.56777	-0.4448	0.91126	0.31068	-0.89283	-0.9721
P02790	P02790	'HPX	3263	0.11463	-1.50814	0.24739	0.16331	-0.00509	0.08561	-0.74408	-0.7932	0.20174	-0.11726	-1.67223	0.48297	0.12797	1.44832	0.00509	0.4698	-0.91693	0.40188	1.00362	0.16732	-1.10015	0.0923	0.87074	-0.50684	-0.97453	-0.80901	-1.08012	-1.33528	-0.5724	-0.00637	0.00637	0.39488	-0.6978	-0.35107	-0.42168	-1.08386	0.62567	0.71256	0.28492	-0.12877	-1.96054	-0.97351	0.11599	-0.87207	-2.15811	0.9873
P02792	P02792	'FTL	2512	0.08476	-1.27408	-0.13958	-0.74861	1.11676	0.52787	-0.45147	-0.60267	-1.17273	-0.36348	0.02707	-0.21431	2.78495	1.81479	0.74972	2.67356	0.00404	-0.42734	0.99822	-0.70665	-0.99172	1.6292	-1.31399	0.26806	-0.31211	0.43186	0.12079	-0.26127	-0.27086	1.98506	-0.00404	-0.99412	-0.11782	-1.30072	0.57293	1.71021	1.39546	0.31772	1.13438	-0.02707	-0.7592	0.54198	-1.03806	-1.39199	0.52171	0.43949
P02794	P02794	'FTH1	2495	-0.38466	-0.6128	-0.52125	-0.93318	0.16342	-0.29858	-0.3478	-0.74464	-1.28747	0.04067	0.55836	0.01019	1.1048	0.43437	-0.01019	1.81504	0.03485	-0.82777	0.19509	-0.03696	-1.00395	0.36678	-0.39289	0.52624	-0.63192	-0.28875	0.52391	0.31106	-0.03485	0.9282	-0.67771	-1.24178	0.66914	-1.10625	0.15666	1.25864	0.32946	0.38228	0.41511	-0.49622	-0.32619	1.07449	-1.03054	-1.18637	1.22535	1.39658
P03928	P03928	'MT-ATP8	4509	-0.08813	-0.07127	-0.09061	-0.00073	-0.31429	-0.38293	0.3194	-0.16529	-0.30745	0.08604	0.35281	0.48801	0.11948	0.09142	0.00073	0.13887	0.28596	-0.01617	-0.8359	0.01617	-0.23252	-0.47539	-0.11462	0.65137	-0.07919	0.5118	0.11527	0.07387	0.14495	-0.52569	-0.40261	-0.55327	0.8722	0.78775	-0.25534	-0.20791	0.66511	1.06282	0.75045	-0.7958	0.06391	0.48568	0.20595	-0.13223	0.76165	0.3982
P03952;P20718;Q8IU80	P03952;P20718;P20718-2;P20718-3;Q8IU80;Q8IU80-1;Q8IU80-5	'GZMH;KLKB1;TMPRSS6	164656;2999;3818	-0.06287	-0.80674	0.29687	-0.1435	-0.01338	0.19081	-0.54758	-0.64061	0.09559	-0.06467	-0.43917	0.69134	0.76136	0.94139	0.25577	1.20746	0.26901	-0.24297	1.35619	0.18238	-0.92282	0.03347	0.73536	-0.28646	-1.01337	-0.78072	-0.48274	-1.08116	-0.16945	0.10954	0.3057	-0.38558	0.2341	0.06689	0.16414	0.01338	0.31835	-0.0606	0.12566	-0.08883	-0.88381	-0.52289	0.42551	-0.37192	-1.03227	0.90676
P04003	P04003	'C4BPA	722	0.01923	-1.49314	0.56202	-0.05231	0.56952	0.54996	-0.58833	-0.95674	0.73542	-0.63443	-1.46398	0.93631	0.92712	0.70268	0.48093	1.66307	0.18983	-0.04759	2.56737	-0.70247	-0.81182	0.39653	-0.01176	-0.14485	-0.64977	-0.30464	-0.16341	-1.26023	-0.33725	0.01176	0.83981	-0.38526	0.21799	0.37202	-0.01923	-0.09256	-0.17281	-0.4467	0.12131	-0.54266	-1.43729	-0.65513	0.37515	0.39732	-0.73706	0.87468
P04004	P04004	'VTN	7448	-0.18976	-1.43136	1.15319	0.11828	-0.04632	0.42401	0.04129	-0.77583	0.34061	-0.04129	-0.77377	1.34299	0.80044	1.63157	0.46534	1.92683	-0.0745	-0.19289	2.71608	-0.15003	-0.8944	0.78541	-0.34235	-0.18899	-1.00564	-0.82638	-0.78026	-0.95769	0.07179	0.0812	0.23524	-0.07179	2.17894	-0.35452	0.31279	0.05229	-0.11249	-0.69345	-0.38112	-0.60165	-1.48164	-0.16247	0.5318	0.70585	-1.60595	0.25161
P04040	P04040	'CAT	847	0.05503	-1.04453	0.96796	0.26853	-0.1151	0.92221	-0.4135	-0.27207	0.46334	-0.45341	-0.30817	1.13405	0.76437	1.0527	0.32706	0.60855	0.12373	0.50856	2.34298	-0.46829	-0.34916	1.22291	-0.32013	0.00628	-0.38328	-0.08554	-0.22042	-0.28988	-0.07564	0.15482	0.48663	-0.14381	0.68704	-0.02113	0.3749	0.45276	0.02113	-0.94452	-0.60013	-0.316	-1.11569	-0.17638	0.04468	-0.16411	-0.07526	0.09281
P04062	P04062;P04062-2;P04062-3	'GBA	2629	0.41347	-0.4574	-0.43407	-0.28709	0.43521	-0.49482	-0.1828	0.00675	-0.05323	-0.18441	-0.00675	-0.12892	0.29723	-0.20277	0.11655	-0.46069	-0.42958	0.78519	-0.00375	0.29998	-0.06328	0.65112	-0.15459	-0.30711	-0.21164	-0.13587	-0.15553	0.30369	-0.66741	0.13698	0.57203	0.09133	-0.26613	0.07726	-0.226	0.46403	0.15119	0.00764	0.38533	-0.02579	-0.42527	-0.43074	0.86056	0.92216	-0.27625	0.00286
P04066	P04066	'FUCA1	2517	-0.05961	-0.70515	-0.14849	-0.03212	-0.10362	0.29422	-0.27081	0.04747	-0.00806	0.01491	-0.64898	-0.08978	0.36504	-0.1824	0.35569	0.28162	-0.01673	0.23752	0.33722	0.01673	-0.28387	0.54719	-0.52258	-0.35745	-0.34722	-0.3845	-0.62565	0.01993	-0.25863	0.18719	-0.11705	0.09571	-0.07469	0.10273	0.0787	0.48569	0.0584	-0.41606	0.00806	0.11406	-0.48086	-0.14843	0.02339	-0.41205	-0.14881	-0.27338
P04075	P04075;P04075-2	'ALDOA	226	-0.44103	0.14306	-0.13295	-0.31239	0.1332	-0.15131	0.22617	-0.45577	-0.07754	0.40461	0.59631	-0.41237	-0.30153	0.15693	0.24306	0.08716	0.06282	-0.51864	-1.42418	0.42775	-0.49478	0.1767	-0.07429	0.90553	-0.17595	-0.23559	0.59388	0.09378	0.27995	-0.25047	-0.06282	-0.35228	1.03742	-0.40034	0.02151	-0.61819	0.83149	0.75985	0.77991	-0.59898	0.90572	0.96721	0.20909	-0.02151	1.28401	0.68881
P04080	P04080	'CSTB	1476	-0.02706	-0.51698	-0.06076	0.13618	0.73424	-0.17656	0.2911	0.31822	-0.54719	-0.2994	-0.09676	-0.01076	-0.38782	0.24063	0.26848	-0.18431	-0.09429	-0.32624	-1.69954	-0.25706	-0.181	0.80606	0.08125	0.12306	-0.12098	0.68094	0.00509	0.77771	0.76653	0.53534	-0.00509	-0.27956	0.46386	-0.79028	0.23576	0.1671	0.01076	-0.36058	0.29899	0.25637	-0.67537	-0.11934	-0.57741	-0.11233	-0.22872	-0.1595
P04083	P04083	'ANXA1	301	0.19167	-0.46178	-0.08009	0.33507	0.35363	-0.29942	-1.61013	1.1998	-0.38084	-1.46972	-1.99112	-2.0602	-0.05357	-0.01511	1.23606	0.39588	-1.41314	0.21885	-1.32046	-1.46801	-0.88836	0.85965	-0.96189	-2.24306	-1.05749	0.35644	-2.33565	-1.55366	-0.57907	0.57429	0.20747	0.15951	2.76478	-0.15593	0.64431	0.96092	1.10671	2.25488	2.21879	0.01511	-2.77321	-2.40315	1.29686	1.51671	-2.62581	-1.86585
P04114	P04114	'APOB	338	0.48015	-0.9911	0.47787	0.17857	-0.06243	0.68405	-0.44439	-0.52329	0.56144	-0.53936	-0.71888	0.92299	0.32464	0.55256	0.06243	1.12142	-0.16532	0.4547	1.8863	-0.36379	-0.11926	0.6759	1.05068	0.07334	-0.10788	-0.16761	-0.11998	-0.7415	-0.09597	0.93761	0.28664	0.11683	-0.09645	0.20416	-0.16459	-0.61092	0.38498	-0.08348	0.57956	-0.49955	-1.06777	-0.67301	-0.07334	-0.50425	-0.86528	1.34769
P04156	P04156;P04156-2	'PRNP	5621	-0.12232	1.35612	-0.63098	-0.36387	-0.24608	0.07688	-0.04732	-0.12364	-0.73316	0.41732	1.34734	-0.00208	0.03825	0.71865	0.3995	-0.01266	-0.23974	-0.16368	-0.5379	1.29315	-0.15627	-0.1607	0.33024	1.96996	-0.33976	-0.08698	1.41221	0.16958	0.20307	0.68734	0.01266	-0.13338	0.09846	-0.79567	-0.59083	-0.21971	0.3396	0.97465	0.79381	-0.4397	1.91048	2.11418	-0.7719	-0.40859	1.69501	1.78848
P04179	P04179;P04179-2;P04179-3;P04179-4	'SOD2	6648	1.36059	-0.59041	-0.50159	0.22249	0.31032	0.2073	-0.07545	1.52024	-0.973	-0.6028	-1.22981	-2.03392	0.7265	-0.07123	1.31477	-0.04407	0.57903	-1.53298	-1.27473	-0.23298	-0.45705	2.81724	-0.53914	-0.65995	0.27979	1.03336	-0.5794	-0.6107	-1.12258	1.56526	0.9679	1.48196	2.38291	-0.52615	0.42896	2.29881	0.07123	-0.10329	0.36092	0.47804	-1.05368	-1.1155	-0.89721	-1.39341	-1.43619	-1.22656
P04181	P04181;P04181-2	'OAT	4942	-0.64989	-0.6595	-0.24604	-0.28806	0.36998	0.39802	-0.07314	-0.0822	-0.68877	0.44176	0.06921	0.44443	-0.11253	0.11187	0.05622	0.4706	0.02742	-0.26722	0.2186	0.34748	-0.45107	-0.13483	-0.06528	0.2014	-0.36728	-0.18403	0.26396	0.06845	-0.11333	-0.0436	-0.16481	-0.44293	1.71504	0.00778	0.28953	0.00935	-0.00778	-0.22087	-0.02617	0.10258	-0.0613	0.14585	-0.43709	-0.54238	-0.07757	-0.16505
P04196	P04196	'HRG	3273	-0.43653	-1.74436	0.74122	0.01823	0.57313	0.10067	-0.55155	-0.20874	-0.32267	-0.11656	-0.9116	1.0332	1.07228	0.83897	0.57382	1.71456	-0.2754	0.2486	1.524	0.93984	-0.68864	0.62037	1.14188	-0.5381	-0.6541	-0.57007	-1.02373	-0.39679	-0.08	-0.2588	0.26302	0.02585	0.76426	0.52997	0.35202	0.07991	-0.04684	-0.04351	-0.37042	0.63548	-1.91446	-1.23956	-0.02585	-0.01823	-0.96725	1.4803
P04207	P04207	'		0.28094	-0.71395	0.47121	0.39369	-0.06697	0.04485	-0.5343	-0.11423	0.01564	-0.01564	-0.63455	0.33641	0.66479	1.25834	0.38261	0.70229	-0.3512	-0.26203	0.20673	0.26708	-0.39136	-0.22135	0.98059	0.24501	-0.69951	-0.4071	-0.00799	-0.14909	-0.11898	0.21713	0.00799	-0.25499	0.06519	-0.14421	0.47835	0.54819	-0.45137	-0.65319	-0.33943	0.03449	-1.03401	-0.32325	-0.06614	-0.45422	-0.50366	0.39211
P04216	P04216	'THY1	7070	0.02507	1.68758	-0.59555	-0.38506	-0.17508	0.07797	0.13038	-0.84551	-0.84268	0.98487	1.60668	0.62948	-0.1147	1.46725	-0.051	0.12603	-0.4112	-0.43544	-0.4971	1.5422	-0.64622	-0.13662	-1.21482	2.552	-0.22005	-0.35825	2.37249	-0.02507	0.78632	-0.42913	-0.07066	0.07066	0.13085	-1.26357	-0.21515	-0.1884	0.48977	1.3554	1.08732	-0.5272	2.11741	2.36039	-0.57623	-0.48389	2.50635	2.24946
P04217	P04217;P04217-2	'A1BG	1	-0.31693	-1.60074	0.02642	-0.12005	0.02323	0.08383	-0.75561	-0.59	-0.05529	0.09495	-0.85888	0.48728	1.04647	1.17456	-0.09104	1.28091	-0.53164	0.39068	1.25181	0.67505	-0.37623	0.2329	1.54428	-0.48443	-0.35426	-0.26663	-0.70791	-0.91374	-0.03923	0.62602	0.00305	0.12398	-0.50524	-0.1881	0.1861	0.32352	0.13061	0.24395	-0.02323	0.03652	-1.60673	-1.21476	-0.00305	-1.35664	-1.04587	0.97834
P04233	P04233;P04233-2;P04233-3	'CD74	972	0.78532	-0.24818	-0.28391	0.64811	0.26514	-0.01091	-0.16563	1.28698	0.52672	-0.23138	-0.88467	-1.12058	1.01953	0.57698	0.09051	0.39051	0.50867	0.67908	-0.76404	-0.45021	0.11116	0.90829	-0.11882	-0.65233	-0.02879	0.45596	-1.03015	-0.25402	-0.60196	0.24371	-0.15913	0.88561	0.02879	-0.37028	0.01091	0.26562	-0.11056	-0.44356	0.09008	0.21012	-0.80231	0.04688	-0.27579	-0.10938	-0.13171	-0.67103
P04271	P04271	'S100B	6285	0.55788	0.03788	-0.48969	-0.03819	0.01462	-0.4264	-0.73339	1.03878	-0.81802	-0.16627	-0.01462	-1.07464	-0.21185	-0.36501	0.23992	-0.23321	-0.48842	-0.07561	-0.12555	-0.00322	0.49446	0.88018	-0.4474	0.06719	-0.24547	0.00322	0.60933	0.46314	0.47769	1.42959	-0.56514	-1.20218	-1.47641	-0.09503	0.10329	0.73667	1.28344	0.87037	0.85746	0.783	-0.33488	0.49032	0.33173	0.28508	-0.15262	0.00076
P04275	P04275	'VWF	7450	0.01401	-1.00033	0.61235	0.38061	-0.64721	0.14147	-0.19102	-0.16746	1.4197	-0.35786	-0.7165	0.34268	2.00322	0.74489	-0.42216	0.23412	0.63399	-0.08596	0.80698	-0.14757	1.45739	0.47666	0.03472	-0.09534	-0.1767	-0.34998	-0.4811	0.96106	-0.59496	0.68598	0.34168	0.14563	0.12528	0.58795	-0.01401	0.94995	-0.70567	-0.61924	-0.77204	0.1267	-0.77735	-0.85828	0.56898	0.02613	-0.70555	-0.58639
P04350	P04350	'TUBB4A	10382	-0.33418	1.47857	-0.95545	-0.3975	0.20777	-0.03619	0.42969	-0.95487	-1.81943	1.44154	1.86561	-0.00166	0.00166	0.97923	0.18749	0.35023	-0.98436	-0.63638	-0.81455	2.54192	-0.83314	-1.06833	0.06686	3.2301	0.69796	0.79376	3.13063	0.86537	1.42564	1.36322	-0.3997	-0.06686	-1.38225	-1.501	-1.50521	-0.22702	0.73578	1.45274	1.1228	-0.97116	2.06794	2.86965	-0.80102	-1.06904	2.57991	2.37367
P04406	P04406;P04406-2	'GAPDH	2597	-0.28318	0.02035	0.12112	-0.10282	0.05222	0.26154	-0.49953	-0.27139	-0.60183	-0.01705	-0.11443	-0.48727	-0.13824	-0.22753	0.33667	-0.34005	0.55075	-0.12127	-0.43318	-0.66932	0.72968	0.73084	-0.84642	0.31142	-0.12055	0.14584	0.1882	0.19011	-0.54519	0.26828	0.19077	-0.28662	0.21568	0.97127	0.14894	-0.3337	0.50737	0.46269	0.65146	-0.81762	0.01705	0.14947	-0.15727	-0.09432	0.21569	0.00366
P04424	P04424;P04424-2;P04424-3	'ASL	435	-0.00641	-0.00177	-0.32758	0.00177	0.03623	-0.10853	-0.16355	0.13607	0.4617	0.04758	-0.09113	-0.56043	0.10696	-0.04205	0.25873	0.00954	0.06973	-0.12728	-0.57494	-0.61041	0.24155	-0.0733	-0.58292	-0.18587	-0.43428	0.13548	-0.56561	-0.11462	0.03583	-0.01887	-0.29679	-0.00954	0.05945	0.05208	-0.06733	0.2442	0.02891	0.06549	-0.05048	-0.22917	-0.16945	0.39715	0.10469	0.02701	-0.26158	-0.05387
P04433	P04433	'IGKV3-11		0.06864	-0.80994	0.2015	0.49692	-0.31324	0.00026	-1.05365	-0.27542	-0.00026	0.03006	-1.10535	0.68218	0.82911	0.57155	0.20297	1.22592	-0.55375	-0.15534	1.30904	0.4217	-0.54189	0.48304	1.54679	-0.16848	-0.83584	-0.61055	-1.31506	-0.75118	-0.70671	0.35169	0.33044	0.09316	-0.0761	-0.25076	0.72572	0.48493	-0.56271	-0.5399	-0.57308	0.18657	-0.76096	-0.25802	0.15369	-1.09445	-0.21265	0.27819
P04632	P04632	'CAPNS1	826	-0.00355	0.06425	-0.33983	0.18911	0.16286	-0.01138	-0.62812	0.34391	-0.39555	-0.28902	-0.45501	0.00355	0.17411	-0.21305	-0.22892	-0.59453	-0.43694	0.08705	-0.66161	-0.80326	0.02722	0.12837	0.43042	-0.166	-0.46111	0.02935	-0.52103	-0.11227	0.08445	0.59299	-0.02722	-0.20187	0.03792	0.28539	0.24761	0.04245	0.04948	0.03694	-0.17017	0.19387	-0.08763	-0.39649	-0.18121	-0.13849	-0.5201	-0.57876
P04792	P04792	'HSPB1	3315	-0.28726	-0.44425	-1.00883	-0.02476	0.15019	-0.37662	-0.2318	1.19575	-0.5197	-0.87013	-0.94385	-1.97939	-0.28417	0.04642	0.39007	0.44357	0.13528	-0.27947	-1.47772	-1.37436	0.0467	0.76105	-0.28644	-1.27685	-0.47809	0.03785	-1.47123	0.02476	1.24724	0.41123	-0.1088	-0.4449	0.0973	1.69164	-0.14572	0.20452	0.6775	0.32623	0.58693	0.14946	-0.52553	-1.14935	0.42701	0.71989	-1.35035	-1.19602
P04839	P04839	'CYBB	1536	0.42064	-0.22904	0.11243	-0.32058	0.99113	-0.62704	-0.38309	0.10888	0.04836	-0.71861	-0.56499	-0.40635	1.86521	0.77871	0.06034	1.13709	0.19415	-0.05787	-0.09131	-0.72913	-0.43951	0.51266	-0.31183	-0.96226	0.0227	0.76187	-1.33101	-0.44461	-0.71623	0.15822	0.42366	0.35062	0.05787	0.33395	0.00469	1.21958	-0.40037	-0.59993	-0.04654	0.14903	-1.10543	-1.05119	-0.33109	-0.00469	-0.7557	-0.66142
P04843	P04843	'RPN1	6184	0.30278	-0.12622	0.30991	-0.02537	0.18366	0.37774	-0.11759	0.07647	0.22688	-0.1658	-0.53157	-0.34334	0.28317	-0.12771	0.11515	0.76203	0.74615	0.05814	0.71926	-0.37596	0.21207	0.20792	-0.32931	-0.9268	-0.06975	-0.15182	-0.92203	-0.09009	-0.52048	-0.30604	0.19576	0.33852	0.29292	0.80801	0.02537	0.08137	-0.51072	-0.5616	-0.57629	-0.19356	-0.49858	-0.80048	0.23263	0.33557	-0.85579	-0.79617
P04899	P04899;P04899-2;P04899-3;P04899-4	'GNAI2	2771	-0.0344	0.09757	-0.27429	0.03594	0.04302	0.05366	-0.71726	-0.3173	-0.55957	-0.41124	-0.03277	-0.20202	0.30032	0.13052	-0.09428	0.04033	-0.11082	-0.07483	-0.17449	0.11627	-0.36667	0.10734	0.43654	-0.00318	-0.32356	0.19428	-0.21729	0.00623	0.40097	0.52714	0.26919	-0.09314	-0.33468	-0.00623	0.09952	0.02379	-0.35775	-0.19525	-0.2446	0.37122	0.36058	0.0319	0.10788	0.13502	0.04213	-0.07219
P05023	P05023;P05023-2;P05023-3;P05023-4	'ATP1A1	476	-0.60186	1.13558	-0.40063	-0.19221	-0.11077	0.12322	0.00114	-0.32607	-0.75632	0.41767	0.79152	-0.26501	0.15342	0.78346	0.04815	-0.05094	0.05094	0.27517	-0.73652	0.76989	-0.3448	-0.61767	-0.52666	1.56232	-0.33206	-0.34099	2.00721	-0.37151	-0.20167	0.36555	0.36192	-0.2266	0.19955	-0.00114	-0.14775	0.09992	-0.00606	0.6626	0.40426	-0.66966	1.36398	1.70616	0.14616	0.10584	1.42592	1.52716
P05026	P05026;P05026-2	'ATP1B1	481	-0.12226	1.90692	-0.59341	0.12226	-0.23155	0.35045	0.65719	-0.77158	-0.95043	1.43919	1.86134	0.32656	-0.41843	1.4484	0.40986	0.18998	-1.11344	-0.84154	-1.05338	2.17462	-1.23547	-0.48328	-0.40132	3.0712	0.69211	0.54553	3.31126	-0.18414	1.44769	0.47974	-0.34116	-0.34005	-0.45537	-2.21761	-0.46983	-0.26547	1.07505	1.88598	1.54893	-1.07878	2.55698	2.57252	-0.18998	-0.79987	2.69732	2.40523
P05067	P05067;P05067-10;P05067-11;P05067-2;P05067-3;P05067-4;P05067-5;P05067-6;P05067-7;P05067-8;P05067-9	'APP	351	0.01548	-0.01299	0.01299	-0.03476	0.16564	-0.03165	-0.33891	-0.25634	-0.51849	0.13457	1.66517	0.25902	0.26811	-0.07283	-0.14326	0.00583	0.47218	0.00608	-0.13063	0.21754	-0.00583	-0.01211	-0.19096	0.51912	-0.41345	-0.29715	0.74714	0.64824	0.28473	-0.14227	1.09384	-0.3982	-0.10068	0.14682	0.07396	-0.15052	-0.06544	-0.07353	-0.33748	-0.73204	0.17309	0.76459	0.27371	0.33972	0.7703	0.65635
P05090	P05090	'APOD	347	0.71933	-0.1678	-0.25511	0.81174	0.09744	-0.21905	-0.18708	-0.45702	-0.22141	0.41	0.49203	0.68508	1.0581	-0.00579	0.00579	0.0486	-0.55399	-0.15255	-0.48856	1.73493	-0.52337	0.81861	-0.01412	0.70087	-0.14591	-0.31528	0.17181	0.32072	0.24398	1.31767	-0.57204	0.29733	-0.30038	-0.53917	-0.40773	0.30579	-0.18153	0.34528	0.18437	-0.12178	-0.37329	0.37545	-0.57458	-0.73799	-0.04576	0.72081
P05091	P05091;P05091-2	'ALDH2	217	-0.77889	-0.75647	-1.23429	-0.19078	1.18061	0.47824	0.29623	0.30063	-1.03274	0.35024	1.13648	0.29255	-0.835	-0.9452	-0.49237	-1.27191	-0.46374	-0.45062	-0.78271	0.89119	-0.04328	-0.5561	0.82271	1.16881	0.90216	1.18725	1.21867	1.83109	-0.58649	1.00418	-0.01631	0.31301	-0.12181	0.00528	-0.59408	0.34285	0.87452	1.02254	1.04108	-0.02741	-0.13602	-0.60111	-1.06881	-0.97473	-0.4432	0.72762
P05106	P05106;P05106-2;P05106-3	'ITGB3	3690	0.40419	-0.88469	1.00462	-0.1172	0.00063	0.33705	0.9287	-0.60173	0.81885	-0.32212	-0.54496	-0.02973	1.67335	0.02644	0.26178	-0.05999	1.24264	-0.03304	2.75334	-0.47283	-0.4399	1.23052	-0.22453	-0.02959	-1.00513	-0.18301	0.07541	-0.51235	-0.48182	-0.02779	1.16275	0.14014	-0.11686	1.00413	0.05448	0.75736	-0.07371	-0.94674	-0.98268	-0.47406	-0.62821	-0.46511	0.60814	0.43368	-0.1493	-0.4346
P05107	P05107	'ITGB2	3689	0.49834	-0.00116	-0.07658	0.00116	0.60164	-0.48801	-0.44954	0.24687	0.03394	-0.34156	-0.51923	-0.80851	1.22236	0.79872	0.02396	1.64783	-0.22315	-0.00012	-0.12307	-0.83176	-0.27306	0.5878	-0.33669	-0.92487	0.02613	0.41691	-0.94366	-0.399	-0.36561	0.00012	0.52565	0.29124	0.32307	0.06631	-0.10623	0.61718	-0.03359	-0.34833	-0.20274	0.21242	-0.45518	-0.57507	-0.21564	0.09891	-0.87531	-0.38214
P05109	P05109	'S100A8	6279	1.14302	-2.49969	0.91454	0.70211	0.03155	0.61572	0.29844	-0.81408	0.95744	-1.05945	-1.94455	-0.03155	1.45843	-0.28046	0.43381	4.64317	0.46206	-0.51417	1.89343	-1.34914	-0.89313	3.28423	-1.08715	-0.71086	-1.11875	-0.11257	-0.1753	-1.1087	0.06763	-1.44323	1.16106	-0.93739	0.9622	0.90917	0.32741	2.94794	-1.32319	-2.79665	-1.57211	-1.29244	-2.75902	-1.23116	1.17992	-0.50154	-0.86284	-1.43278
P05114	P05114	'HMGN1	3150	0.34202	0.7248	-0.02487	0.02487	0.31781	-0.42334	0.70237	0.60155	-0.3137	-0.11451	-0.45815	-0.03787	0.54438	-0.5651	0.07683	-0.48382	0.54671	-0.4206	-1.63565	0.4938	0.5691	0.21952	0.41136	-1.04975	0.42566	0.34162	-1.31251	-0.24906	0.5614	-0.16225	-0.39667	0.2971	0.05294	1.35235	0.10397	0.14595	-1.10426	-0.95572	-1.49251	0.41436	-0.30362	-1.42714	-0.05294	0.08496	-2.09342	-1.46941
P05129	P05129	'PRKCG	5582	-0.02866	1.26409	-0.85095	-0.60279	-0.13932	-0.21947	0.0623	-0.0327	-1.064	0.26878	1.23791	-1.04736	-0.05437	1.16603	0.0908	0.44096	0.10154	-0.07554	-0.08761	1.05949	-0.31571	-0.24328	-0.40936	1.87211	-0.12511	0.21469	0.98364	-0.12549	1.11248	0.20706	-0.15651	0.07554	-0.14681	-0.48068	-0.11642	0.03814	0.29466	0.59982	0.30276	0.02866	2.14372	1.75198	-0.45527	-0.29318	2.74648	2.10464
P05141	P05141	'SLC25A5	292	-0.34698	0.37471	-0.26976	-0.1554	-0.66275	0.48602	-0.08127	-0.53234	-0.17517	0.14378	0.60724	0.42317	-0.08711	0.08127	0.14822	-0.07374	-0.15148	-0.20122	0.97178	0.34798	-0.27189	0.44595	-0.23432	0.54005	-0.11293	-0.0265	1.69187	0.66653	-0.28665	-0.47801	0.56397	0.0265	0.227	0.98615	-0.73679	-0.27617	0.90384	1.09056	1.0287	-0.71991	0.62266	0.88596	-0.16061	-0.54021	0.4116	0.61658
P05155	P05155	'SERPING1	710	-0.0931	-1.09742	0.08819	-0.13233	-0.07617	0.17577	-0.62148	0.0505	0.01227	-0.09911	-1.60696	0.24977	0.83784	1.05431	0.20296	1.04796	-0.87818	0.42172	1.66016	0.04238	-0.65516	-0.10915	0.88328	-0.92122	-0.62973	-0.68497	-0.80586	-0.47428	-0.04238	0.44326	-0.0486	0.11118	0.12365	0.36246	-0.03901	0.39885	0.46565	-0.01227	0.2759	-0.05878	-1.18453	-0.91635	0.21408	-0.53391	-1.40505	0.8689
P05156	P05156	'CFI	3426	-0.15506	-0.60242	0.34814	0.25831	0.12688	0.14549	-0.45258	-0.3362	0.13755	-0.00648	-0.65681	1.0206	0.64692	0.98529	0.32194	0.7938	-1.24265	0.08632	1.47215	0.10569	-0.59865	-0.24142	0.03025	-1.10085	-0.81147	-1.41263	-1.01453	-0.55435	-0.64266	-0.03025	0.34887	-0.31595	0.31579	-0.13037	0.00648	0.14045	0.02154	-0.10028	-0.10782	-0.08127	-0.86303	-0.89214	0.24312	-0.05146	-0.26288	0.49011
P05164	P05164;P05164-2;P05164-3	'MPO	4353	0.78899	-0.61462	0.76309	0.6764	-0.75005	0.76451	0.55362	-0.45405	0.60604	-0.36	-1.05141	0.52405	0.58262	-0.13694	0.76985	2.75671	-0.12829	-0.52656	1.42175	-0.57546	-0.69032	2.50186	-0.56132	-0.07655	-0.79254	-0.26684	0.2315	-1.01428	0.07655	-0.59375	0.4402	-0.60178	1.75984	0.52817	0.09129	1.96567	-0.7358	-0.68936	-0.57674	-0.48964	-0.64308	-0.56105	0.56773	-0.09129	-0.07129	-0.54856
P05165	P05165;P05165-2;P05165-3	'PCCA	5095	-0.15404	0.28049	-0.32057	-0.00692	0.12085	-0.05602	0.06454	0.10104	-0.31989	-0.0467	0.71722	-0.20618	-0.07987	0.0057	0.03969	-0.26298	0.17075	-0.43192	-0.28521	0.04703	-0.25668	0.17648	0.2804	0.39995	0.24457	0.29911	0.57305	0.32256	-0.04703	-0.13527	-0.1446	-0.37016	0.45521	-0.52384	0.22372	-0.03081	-0.0057	0.0598	0.03544	0.17934	0.67737	0.57241	-0.25367	-0.14766	0.42571	0.26487
P05166	P05166;P05166-2	'PCCB	5096	-0.23173	0.33434	-0.25299	0.03624	0.08829	-0.02442	-0.01252	0.01252	-0.32013	-0.08648	0.91512	0.13319	-0.01655	-0.15434	0.04794	-0.39135	0.13985	-0.39434	-0.06273	-0.04393	-0.22672	0.09338	0.34686	0.51862	0.26172	0.41655	0.66682	0.47124	0.04393	-0.15902	-0.33715	-0.42039	0.24342	-0.33478	0.10585	-0.10544	0.0509	0.04827	-0.1159	0.21658	0.67037	0.41964	-0.32995	-0.41134	0.44507	0.42036
P05198	P05198	'EIF2S1	1965	-0.06061	-0.29534	0.11844	0.09137	0.09689	0.10934	-0.12532	0.1581	0.27629	-0.14157	-0.16429	0.17172	0.07	-0.17106	0.19446	0.20611	0.52834	0.25529	0.44099	0.04258	0.38819	-0.07346	-0.00239	-0.30529	-0.07889	-0.15001	-0.18638	0.01742	0.00239	-0.09495	0.27991	0.4428	-0.12685	0.34023	0.29351	-0.5876	-0.2675	-0.53568	-0.38696	-0.27883	-0.46776	-0.42701	0.19987	0.01744	-0.45622	-0.53652
P05204	P05204	'HMGN2	3151	0.04894	1.19214	0.41791	0.48313	-0.23275	-0.32237	0.63741	0.10059	0.14603	-0.30532	-1.3296	0.21656	0.92986	-0.87198	0.03503	0.17062	0.65578	-0.31158	-0.76573	0.89142	0.62742	0.28675	0.07416	-2.44815	0.59137	-0.03331	-1.0795	-0.03503	-0.28686	-0.19727	0.12444	1.07292	-0.61131	1.63164	-0.6033	-0.54407	-1.30519	-0.34487	-1.37849	0.12778	0.12278	-1.69276	0.03331	-0.06675	-1.67633	-1.41615
P05230	P05230;P05230-2	'FGF1	2246	-0.00629	0.16462	0.17989	0.07614	-0.28601	0.00414	-0.76329	-0.00414	-0.6236	-0.31123	-0.33853	-1.21896	0.64047	0.09326	-0.25849	-0.28816	-0.00507	0.27857	0.08397	-0.362	0.34869	0.32148	-0.20605	-0.41293	0.00507	0.08832	-0.24924	0.15021	0.69602	0.82286	0.74701	-0.18556	-1.0573	0.68368	1.11644	-0.45475	1.51548	1.33732	1.5957	-0.66625	-0.39568	-0.13224	0.63597	0.44802	-0.53888	-0.08436
P05362	P05362	'ICAM1	3383	0.26034	-0.00176	0.01512	-0.18482	-0.0458	0.48119	-0.74103	0.00176	-0.20769	0.13196	-0.70586	-0.42699	1.43893	0.45845	0.35999	0.8364	-0.81073	0.2673	-0.60456	0.00502	-0.38324	0.21092	-0.67033	-1.03904	-0.26607	-0.38381	-0.57131	-0.45172	-0.75294	1.4747	0.28191	0.40675	0.13189	-0.79421	0.77704	0.76217	-0.34408	0.00222	0.50441	-0.22617	-0.83518	-0.84265	0.01624	-0.14669	-0.93824	-0.67757
P05386	P05386;P05386-2	'RPLP1	6176	0.18825	-0.6119	0.37698	0.41482	0.14054	0.14047	-0.00905	0.2654	0.48202	-0.45528	-1.08297	0.39484	0.16164	-0.03858	0.00878	0.63824	0.72156	0.42429	0.51075	-0.36119	0.49876	0.30143	-0.15818	-0.85879	0.08461	-0.08461	-1.08091	-0.09404	-0.21052	-0.27224	0.45026	0.29441	-0.11501	0.41807	0.31944	-0.01118	-0.45509	-0.58768	-0.59229	-0.16295	-1.02861	-0.73702	0.79867	0.42808	-1.07455	-1.10553
P05387	P05387	'RPLP2	6181	0.22537	-0.1257	0.10837	0.07339	0.32852	-0.19703	0.01596	0.11461	0.36521	-0.20718	-0.41259	0.12216	-0.01596	-0.22699	-0.02129	0.33146	0.62305	0.27022	-0.91682	-0.13897	0.42016	0.03741	-0.21476	-0.89015	0.17122	-0.01501	-0.80703	-0.16268	-0.29424	-0.37517	0.40802	0.3239	0.01501	0.38121	0.0557	-0.14459	-0.44584	-0.46385	-0.52668	0.14824	-0.60865	-0.82865	0.67961	0.58602	-1.0348	-0.96505
P05388;Q8NHW5	P05388;Q8NHW5	'RPLP0;RPLP0P6	6175	0.18392	-0.22094	0.19272	0.08167	0.20311	0.03714	0.02597	0.11728	0.39782	-0.27797	-0.54667	0.05791	-0.08752	-0.12071	-0.06537	0.32676	0.39844	0.18137	0.34006	-0.08966	0.28359	-0.00364	-0.2485	-0.77813	0.01119	-0.17775	-0.91786	-0.14612	-0.35043	-0.51844	0.31878	0.14206	0.00364	0.25171	0.11711	-0.13694	-0.5061	-0.55666	-0.5465	0.01247	-0.55076	-0.78597	0.49346	0.54848	-0.93861	-0.87338
P05413	P05413	'FABP3	2170	-0.35546	0.81783	-0.35437	0.71883	-0.06294	0.06294	0.41152	-0.63481	-1.52053	1.72991	0.79051	0.4288	-0.31675	1.03918	0.2287	0.41775	-0.81332	-1.1097	-0.76676	1.30024	-0.95139	0.02812	-0.59566	2.48277	0.01201	0.24498	1.64402	-0.38861	0.81722	-0.01201	-0.21253	-0.9259	-0.75076	-1.9503	-0.36318	-0.86277	1.97821	2.33558	1.84824	-0.9599	1.41674	2.25679	-0.69267	-0.86546	2.69308	1.47738
P05455	P05455	'SSB	6741	0.15	-0.07885	0.46587	0.1951	0.19799	-0.04705	0.60618	0.25053	0.52235	-0.29553	-0.18845	0.68883	-0.39157	-0.64857	0.36719	0.01981	0.53527	0.02256	0.3649	-0.13292	0.29534	0.17714	0.49526	-1.06433	0.67559	0.76259	-1.0619	-0.1598	-0.24397	-0.50826	-0.49453	0.06237	0.20549	0.69345	0.2717	-0.02343	-0.45651	-0.6268	-0.57444	0.46464	-0.56779	-0.82781	-0.01981	0.02343	-1.44227	-1.2007
P05546	P05546	'SERPIND1	3053	0.06829	-1.61962	0.40279	-0.08363	-0.01934	0.27325	-0.30995	-0.00369	0.40068	0.20874	-0.56823	0.79484	-0.66432	1.03228	0.32937	0.29978	-0.61883	-0.09905	1.47329	0.09905	-0.73645	0.1141	0.92412	-0.5939	-0.53158	-0.53285	-0.17744	-0.10994	-0.23316	0.39728	0.16482	-0.16673	0.46008	-0.63153	0.11398	0.2964	0.17667	-1.72042	0.00369	-0.11865	-1.9368	-0.64471	0.13702	-0.33914	-0.77355	0.8949
P05556	P05556;P05556-2;P05556-3;P05556-4;P05556-5	'ITGB1	3688	-0.09554	-0.31867	0.22899	-0.23729	0.00965	0.15331	-0.49269	-0.06267	0.42118	-0.35245	-0.61285	0.03389	1.09355	0.907	0.13761	0.26918	0.04844	0.90651	-0.10008	-0.48454	-0.34377	-0.09933	-0.22586	-0.76817	-0.45485	-0.04435	-0.92915	-0.022	0.06956	0.45047	0.89151	-0.03634	0.70628	0.51844	0.09001	0.48199	-0.36269	-0.34781	-0.27074	-0.00965	-0.75265	-0.46523	0.32715	0.54209	-0.91329	-0.63944
P05771-2	P05771-2	'PRKCB	5579	-0.24751	1.05504	-0.62964	-0.32991	-0.57922	-0.41587	0.34986	-0.59417	-1.37875	0.98849	1.13965	0.08763	-0.19656	1.19124	0.0623	0.45683	-0.16943	0.25136	0.0319	2.04026	-0.45249	-0.12989	-0.51386	2.9525	0.27426	0.57082	2.59035	-0.0623	0.47387	-0.54854	-0.42504	-0.98033	-0.73949	-0.72865	0.09182	0.63726	0.46281	1.0348	0.7219	-0.37731	1.5242	2.22918	-0.85153	-0.40332	1.93789	1.90978
P06132	P06132	'UROD	7389	0.07667	-0.555	0.42721	0.68285	-0.25837	0.05389	-0.00554	-0.04843	0.35967	-0.19498	-0.21954	-0.21911	0.00261	-0.00261	0.08543	-0.05743	0.16443	-0.0166	0.38599	0.17752	0.16608	0.22704	0.22907	-0.49391	0.0166	-0.249	-0.12771	-0.30428	-0.08761	-0.06083	0.26559	-0.04753	0.17239	0.54736	0.15286	0.01784	0.21944	-0.03686	0.12979	-0.04419	-0.56604	-0.05997	0.25988	0.4538	-0.16111	-0.21757
P06213	P06213;P06213-2	'INSR	3643	0.13649	0.97288	0.08335	-0.11813	-0.37285	-0.09292	-0.27345	-0.22314	0.22272	-0.04164	0.26325	0.01716	1.21993	0.14792	-0.46296	0.10393	-0.03488	-0.19567	0.62102	-0.69286	-0.06923	0.04872	-0.35597	0.403	-0.13578	0.53489	0.3007	-0.18093	-0.00405	-0.04188	0.37391	-0.66272	-1.00699	0.91408	0.05893	-0.01716	0.27709	1.09437	-0.25379	-0.23336	1.34914	0.11098	-0.12847	-0.28488	0.12748	-0.47248
P06276	P06276	'BCHE	590	0.157	-0.22043	0.08288	0.42513	-0.00251	0.00251	-0.3339	0.02828	-0.41464	-0.49444	0.08781	0.39448	0.18564	-0.29897	-0.10979	-0.33899	0.00196	-0.00196	0.3827	0.45527	0.20476	-0.04004	0.68144	-0.23867	0.52617	0.04622	-0.51665	0.60915	0.69805	-0.07678	0.21734	-0.49579	-0.68442	-1.77866	-0.1298	0.08473	-0.94705	-1.1931	-0.86691	0.57528	-0.14378	-1.32748	0.05671	0.03956	-0.80181	-0.59419
P06310	P06310	'IGKV2-30		-0.27443	-0.21166	-0.02978	0.0579	-0.20859	0.04503	-0.39745	-1.08324	-0.38771	0.54933	-0.28362	1.56718	1.68972	0.66345	-0.09922	0.64594	-0.42448	-0.17328	1.30839	-0.46392	-0.26777	0.48846	0.67778	-0.2141	-0.3288	-0.39654	-0.36041	-1.15489	-0.02854	0.43797	0.09596	0.71599	-0.72208	0.36372	0.54627	0.02978	0.12628	0.29538	-0.19613	0.05218	-0.21761	-0.4255	0.02854	-1.05595	0.10447	0.4423
P06454	P06454;P06454-2	'PTMA	5757	0.05221	-0.14072	0.58097	0.02844	0.46309	-0.33136	0.40724	-0.01677	0.75649	0.63402	-0.23053	0.46698	-0.19848	0.09556	-0.31113	0.35581	0.4286	-0.03598	-1.4495	1.19466	0.13466	-0.06067	-0.23606	-0.73977	0.82688	0.68843	-0.41475	0.59107	0.03598	0.04249	-0.27853	1.05118	0.74204	1.07185	-0.05679	0.04109	-0.78446	-0.97328	-0.84797	-0.23967	-0.99865	-0.44655	-0.20109	0.01677	-0.91859	-0.58894
P06576	P06576	'ATP5F1B	506	-0.18783	0.55302	-0.37144	-0.21611	-0.11868	0.05694	0.24074	-0.42287	-0.46035	0.46131	1.17747	0.28417	-0.37958	0.43116	0.00971	0.17057	-0.07206	-0.18193	-0.36574	0.66837	-0.19516	-0.13061	-0.1771	1.4245	0.52132	0.49779	1.55602	0.06148	0.61062	-0.10172	-0.25788	-0.22562	1.09102	-0.00971	-0.13103	-0.12414	0.80822	0.83002	0.94822	-0.42739	0.916	1.1463	0.04646	-0.02393	1.21407	0.93864
P06702	P06702	'S100A9	6280	1.21292	-1.91249	0.82809	0.46737	-0.09295	0.80993	0.30986	-0.63171	0.96478	-1.24542	-2.29039	0.04981	1.44544	-0.04981	0.52662	4.59105	0.53623	-0.43579	1.87316	-1.20271	-0.87499	3.21686	-1.2064	-0.59045	-1.07438	0.02947	-0.20145	-1.07578	-0.4957	-1.12913	1.04222	-0.95028	0.99824	0.76789	0.3459	2.97922	-1.62592	-1.97885	-1.3068	-1.07094	-1.817	-1.14913	0.98274	-0.4653	-0.68791	-1.70578
P06703	P06703	'S100A6	6277	0.09271	0.43311	-0.0172	1.08978	-0.1669	0.27165	-0.20264	0.68634	-0.23769	-1.13242	-2.85424	-2.18452	0.0172	0.06934	0.05717	0.41419	-0.68218	0.50362	-1.28676	-1.93275	-0.56849	0.29206	0.00907	-2.27306	0.23775	1.21254	-2.18302	-1.12997	-1.21054	1.03121	-0.01909	0.62139	3.56222	-2.44927	1.07333	1.38939	-0.01799	-0.11213	-0.09682	0.06366	-3.85065	-2.5556	0.19118	0.78644	-1.99077	-2.4775
P06727	P06727	'APOA4	337	-0.10004	-1.5189	0.29853	0.01309	0.01445	-0.01309	-0.33858	-0.21481	-0.04044	0.19127	-1.03944	0.39651	0.87373	1.45464	1.0026	0.44621	-0.16033	0.01602	1.40744	-0.24365	-0.37894	1.08527	0.49478	0.11477	-0.19437	0.06754	-0.34226	-0.62959	-0.17947	0.71204	-0.01602	0.54394	-0.05467	-0.45009	0.13683	-0.06486	0.31194	0.12266	0.11371	-0.11798	-1.24797	-0.71001	-0.33933	-0.30552	-0.66768	0.66381
P06730	P06730;P06730-2;P06730-3	'EIF4E	1977	0.02893	0.07153	0.13036	0.2583	0.31007	-0.22989	0.25081	0.1045	0.22607	-0.1503	-0.17666	-0.06959	-0.13361	0.28452	-0.10177	-0.00687	0.33976	-0.34351	-0.36756	0.15918	-0.51239	-0.3131	-0.09762	0.01542	-0.38436	0.28014	-0.5342	-0.09473	0.07253	-0.6118	-0.13951	0.01574	0.00358	0.16301	-0.16833	0.02589	0.02662	-0.08729	-0.24727	-0.02589	-0.03101	-0.36914	0.27004	0.30942	-0.11349	-0.57271
P06732;P12277	P06732;P12277	'CKB;CKM	1152;1158	-0.97474	0.0411	-0.37245	-0.47156	-1.48995	-0.02464	-0.37517	0.23664	0.40604	0.13046	0.43853	0.2875	-0.35399	-0.45986	-0.38032	-0.92648	0.00598	-1.98314	-0.55395	0.28131	0.05686	-0.67855	0.89683	1.32863	0.11013	0.31942	1.34295	0.28547	1.04105	-0.08517	-0.75088	-0.83818	0.54178	-0.86749	0.03851	0.02464	0.60928	0.74771	0.52421	-0.89911	0.34858	1.09647	-2.74856	-2.14144	0.77606	0.70378
P06733	P06733;P06733-2	'ENO1	2023	-0.93667	0.06657	-0.00772	-0.57169	0.14709	-0.84046	-0.14031	-0.22625	-0.59736	0.00772	-0.08698	-0.90734	-0.72552	-0.37568	0.04459	0.25907	-0.22994	-1.33837	-1.26906	-0.15476	-0.47329	0.06311	0.00372	0.03037	-0.25431	-0.01483	-0.2846	-0.02087	0.42699	0.5283	-1.02406	-0.04886	0.80224	0.39764	0.5201	-0.2133	0.5067	0.4772	0.47114	0.31722	0.33831	-0.07421	0.09778	0.04275	0.24097	-0.18865
P06737	P06737;P06737-2	'PYGL	5836	-0.33624	-0.78201	0.1801	-0.00044	0.2577	0.00044	-0.67117	0.12268	-0.38984	-0.66862	-1.11192	-1.13628	0.23166	-0.30762	0.53659	0.72291	-0.28616	0.60639	-0.30592	-1.10065	0.21717	0.06237	-0.76497	-1.39418	-0.70719	-0.75028	-1.15561	-0.61121	0.34558	-0.04516	0.12061	0.18911	0.68697	1.46459	0.32328	-0.17972	0.19471	0.87185	1.43928	-0.65012	-0.8998	-0.98301	0.04516	0.07383	-1.13709	-1.01782
P06744	P06744;P06744-2	'GPI	2821	-0.34173	0.21532	0.14089	-0.41608	0.04176	-0.01603	-0.42511	-0.5153	-0.4336	0.24132	0.24925	-0.7801	-0.01541	0.06184	-0.00825	0.29503	0.02382	-0.49083	-0.94315	0.60954	-0.02382	0.14584	-0.77527	1.03501	-0.34123	-0.34169	0.7557	-0.66034	0.25404	-0.28932	0.1759	-0.36381	1.40261	0.7248	0.13159	-0.60475	0.56984	0.63557	0.56529	-0.78218	0.56286	0.64154	0.46952	0.00825	0.897	0.57428
P06748	P06748;P06748-2;P06748-3	'NPM1	4869	-0.02305	-0.20323	0.22038	-0.07518	0.02305	0.03764	0.1718	-0.11619	0.48547	0.12631	-0.20323	0.92614	-0.29758	-0.37337	0.54348	0.8519	0.22959	0.39624	-0.87905	0.21752	0.24596	-0.13053	-0.21888	-1.25769	0.62642	0.04099	-1.04726	0.06665	-0.13823	-0.55778	-0.01325	0.4182	0.31163	0.84322	0.11155	-0.10874	-0.71336	-0.91702	-0.82375	0.10767	-0.96799	-0.9808	0.49438	0.27036	-1.48573	-1.2276
P06753	P06753	'TPM3	7170	-0.26418	-0.09268	-0.52361	-0.30473	0.03869	-0.4729	0.15025	0.24734	-0.94366	0.13632	0.46	-0.00381	-0.29483	0.0325	-0.40575	0.29184	-1.23598	-0.40344	-0.0739	-0.13379	-0.79528	-0.13676	-0.14787	0.38888	0.0739	0.48026	0.52358	-0.01189	0.69819	0.49332	-0.45938	-0.31273	0.21537	-0.789	-0.42879	0.28489	0.7628	0.39901	0.69254	1.03855	0.49256	0.62581	-0.34965	-0.03968	0.49094	0.54967
P06756	P06756;P06756-2;P06756-3	'ITGAV	3685	0.05197	-0.10542	0.19199	0.29207	-0.18	0.19849	-0.54952	0.07533	0.17277	-0.41406	-0.3783	-0.2813	0.36844	-0.17569	-0.21307	-0.43191	0.06583	0.90768	-0.36282	-0.53198	0.24145	-0.14279	0.0333	-0.50307	0.03504	-0.05704	-0.72252	-0.46853	0.21389	0.045	0.75245	-0.18346	0.53188	0.63451	0.28686	-0.15079	1.02555	1.23907	0.66821	-0.07778	-0.42565	-0.51855	0.47881	0.53619	-0.54612	-0.66783
P06865	P06865	'HEXA	3073	0.30571	-0.52772	-0.17853	-0.05444	0.02817	0.0559	-0.3507	0.37748	-0.02817	-0.57467	-0.80048	0.22073	0.50504	0.31604	0.06653	-0.06901	-0.34309	0.38015	0.75678	-0.29032	-0.02417	0.73063	-0.38626	-1.00145	-0.25138	-0.08047	-0.56308	0.17954	-0.23666	0.02417	0.56568	0.14468	0.12168	0.61101	-0.0685	-0.0514	-0.12848	-0.3681	-0.19341	0.06417	-0.4789	-0.77074	0.73508	0.57566	-0.84517	-0.72226
P07093;Q96P63	P07093;P07093-2;P07093-3;Q96P63	'SERPINB12;SERPINE2	5270;89777	-0.03281	-0.19761	-0.25651	0.09518	-0.60285	-0.26206	-0.06323	-0.36974	-0.42837	0.32629	1.11734	1.06216	0.43429	0.53437	-0.24059	-0.0441	-0.06144	-0.30671	0.65071	1.64121	-0.82332	-0.36153	0.39934	0.40296	0.0441	-0.29662	0.43855	0.03281	1.95446	-0.17443	0.38815	-0.89305	2.85987	0.30689	0.064	-0.26133	0.99103	0.86309	0.88284	-0.0767	0.34397	0.20961	0.15226	-0.41092	0.64403	0.29034
P07099	P07099	'EPHX1	2052	0.00229	-0.11382	-0.47278	0.0491	-0.17832	-0.21087	0.26976	-0.3033	-0.27564	0.19458	0.43061	-0.21437	-0.00229	0.66193	-0.08668	0.05872	-0.45514	-0.43346	-0.74164	0.0289	-0.34605	0.83641	0.55189	-0.32666	-0.27851	-0.0289	-0.23793	1.11166	0.83028	0.83989	-0.15623	0.16318	0.82478	0.80728	-0.27391	0.1461	0.51381	0.75197	1.01685	-0.46507	-0.19017	0.12535	-0.22368	0.11274	-0.02494	-0.13322
P07108	P07108;P07108-2;P07108-3;P07108-4;P07108-5;P07108-6	'DBI	1622	0.38051	-0.18819	-0.20545	0.35964	-0.56388	0.07139	-0.05633	-0.19972	0.24862	-0.73853	0.25449	-0.0135	-0.32559	-1.17608	-0.03096	-1.00535	1.13259	1.07143	-1.53788	-0.13934	0.80455	0.50569	0.00115	-0.9595	0.82851	0.31063	-0.5741	0.72582	1.26343	0.71793	0.14424	-0.84176	-1.2853	1.4028	0.57893	0.15455	-0.4204	-0.06785	0.0135	0.84243	0.39476	-0.91208	1.10142	0.13743	-1.21147	-1.0888
P07195	P07195	'LDHB	3945	-0.23862	0.01342	-0.36778	-0.08294	-0.05359	0.28358	-0.01342	0.15309	-0.12973	-0.04967	0.58399	0.23451	-0.05577	-0.12345	-0.18648	-0.69213	-0.38505	-0.66964	-1.29562	0.30643	0.10084	-0.10084	0.90134	0.4506	0.22375	0.19954	0.34823	0.83846	0.58045	0.45339	-0.43621	-0.43471	-0.87076	0.85528	-0.13701	-0.49906	0.84018	0.99403	1.09342	0.2123	0.44339	0.5634	0.14108	0.01997	0.37927	0.28014
P07196	P07196	'NEFL	4747	-0.53509	1.04964	-1.72807	-1.03234	0.57386	-0.34086	-0.06272	-1.75705	-2.69852	0.65173	1.43908	-0.9675	1.6246	1.14162	0.19057	-1.17904	-1.97157	-1.35152	-1.68586	1.07204	-0.26933	-1.51569	-1.73956	2.40963	0.06686	0.14715	3.18153	1.12907	0.34302	1.8185	0.21589	-0.06686	0.59049	-2.61004	-1.48741	1.28054	0.0619	1.51747	0.45377	-1.40055	1.35792	2.73557	-1.02425	-2.10834	1.98201	2.27472
P07197	P07197;P07197-2	'NEFM	4741	-0.57261	0.90934	-1.85049	-1.16699	0.50065	-0.50945	-0.22926	-1.40661	-2.42661	0.47506	1.47024	-1.25333	1.46515	0.97296	-0.00473	-0.94672	-1.0383	-1.65371	-1.4847	1.2402	-0.07949	-1.42677	-1.54903	2.51122	0.07949	0.31239	3.27251	1.00733	0.66467	1.85848	0.25294	0.1188	-1.62467	-2.00705	-1.04629	1.15861	0.00473	1.33405	0.25184	-1.21732	1.37687	2.59842	-0.81573	-1.60302	2.08369	2.33845
P07203;P18283	P07203;P07203-2;P18283	'GPX1;GPX2	2876;2877	0.12182	-0.27413	0.0009	0.06623	0.48235	-0.2104	-0.14237	0.22944	-0.00853	-0.31214	-0.31225	0.08945	1.00988	0.64781	0.04965	0.30359	-0.2225	0.40776	-0.1351	-0.5803	0.09939	0.16196	-0.40178	-0.35908	-0.04335	0.43005	-0.53077	-0.0009	-0.23643	0.13932	0.17246	0.44817	-0.28103	0.04998	-0.01487	0.02329	-0.0715	-0.13584	-0.05034	0.16916	-0.36675	-0.33153	0.07648	-0.02977	-0.39045	-0.32717
P07205	P07205	'PGK2	5232	-0.37787	-0.54017	-0.39511	-0.41579	0.74097	-0.1505	0.08824	-0.1389	-0.65734	0.28522	-0.21472	-0.54193	-0.62822	0.12196	0.3728	0.26974	-0.07328	-0.58296	0.1437	-0.51901	-0.97356	0.17878	-0.31755	0.55423	-0.68094	-0.12586	0.43445	0.03243	-0.46458	-0.35381	-0.01511	-0.13419	1.49899	-0.03243	0.38035	-0.14551	1.65216	0.50785	0.6881	0.04814	-0.42062	0.31334	-0.07027	0.35847	0.22863	0.08571
P07225	P07225	'PROS1	5627	-0.03617	-0.51316	0.36756	-0.18054	-0.18082	0.10085	-0.12052	-0.19681	0.14627	-0.65127	-0.71611	0.64024	0.62831	0.3019	0.22462	1.46072	0.02476	-0.4051	1.34035	-1.02853	-0.95462	0.18733	0.03197	-0.34998	-0.96746	-0.58211	-0.28005	-0.36565	0.14139	-0.35333	0.51055	-0.75789	0.34175	0.0045	0.11803	-0.0045	0.02966	-0.20794	0.21104	-0.25559	-0.07779	-0.93924	0.66302	0.21208	0.00193	0.24391
P07237	P07237	'P4HB	5034	0.52404	-0.47925	0.02875	-0.02875	1.0446	0.38625	-0.12976	-0.12164	0.9852	-0.34376	-0.88982	-0.4344	0.38053	0.47861	0.1534	0.79903	0.59449	0.87152	-0.76062	-0.51228	0.03552	0.63927	-0.60498	-1.37745	-0.03552	-0.14294	-1.29912	-0.19958	-0.35921	-0.41323	0.56289	0.3167	0.37676	0.53644	0.03421	0.34541	-0.75448	-0.9844	-0.76313	-0.30009	-1.19155	-0.85935	0.43565	0.74482	-1.39617	-1.29153
P07305	P07305;P07305-2	'H1F0	3005	-0.70591	0.6359	-1.10297	0.12333	0.3266	0.02697	0.24282	-0.6054	-0.02697	-0.67795	1.01512	0.8206	1.0246	-0.73356	-0.08851	0.49135	0.14827	0.30891	-0.71452	-0.42049	-0.13179	1.66462	-0.09528	-0.68237	0.01364	0.16836	-0.52237	0.29638	-0.11342	0.40457	-0.01364	0.16062	1.18158	1.93386	-0.05128	1.61979	-0.59776	-0.09929	-0.68963	-1.09225	0.82638	-1.23955	0.11939	-0.44693	-0.44514	-0.41327
P07339	P07339	'CTSD	1509	0.59057	0.36991	-0.59284	-0.23589	0.23032	-0.4442	-0.52453	-0.45213	-0.41254	-0.09562	0.07885	-0.16599	0.14562	0.66985	0.14964	-0.15191	-0.80847	0.17987	-0.7507	0.15613	-0.26435	0.43352	-0.16385	0.33685	0.41313	0.68213	0.01419	1.06416	-0.42226	0.6788	-0.42872	-0.02751	-0.01419	-0.4187	-0.4664	-0.49016	0.1764	0.15852	0.13777	-0.07885	-0.17585	0.08004	0.2416	0.0987	-0.02794	0.17718
P07358	P07358	'C8B	732	-0.55799	-0.76632	0.231	0.11339	-0.11044	0.2555	-0.62022	-0.49414	-0.14078	-0.01269	-1.49423	0.85572	0.54612	1.37809	0.72236	0.92611	-1.1203	-0.18363	1.18543	0.35269	-0.73393	0.02141	0.52273	-1.13656	-0.91104	-1.16705	-0.02141	-0.33354	-0.41008	-0.23469	0.07931	-0.40961	0.87867	-0.48483	0.46229	0.09161	0.26895	0.01269	0.02998	-0.26467	-0.45789	-0.17772	-0.12151	-0.10815	-0.84075	0.80973
P07384	P07384	'CAPN1	823	0.11224	-0.18643	-0.11607	0.14259	0.22216	-0.01308	-0.6701	0.39452	-0.37009	-0.41053	-0.58524	-0.37603	0.13124	-0.07263	-0.02146	0.12633	-0.08694	0.02119	-0.1497	-0.14644	-0.0064	0.26896	0.40817	-0.06094	-0.181	0.21947	-0.06111	0.02731	0.46479	0.49782	0.05405	-0.17454	-0.09377	-0.29191	0.12141	0.18273	0.01308	0.04118	0.14361	0.09217	-0.35653	-0.294	-0.20173	-0.33527	-0.39978	-0.31885
P07437	P07437	'TUBB	203068	0.01665	0.50684	-0.13972	0.01665	0.39585	-0.24302	0.26024	0.36853	-0.3195	0.31722	0.32373	0.2095	-0.31046	-0.06892	-0.01665	-0.12152	0.12233	-0.23925	-0.00597	0.31778	-0.18785	-0.57704	0.15759	0.4458	-0.32926	-0.22834	0.06417	-0.02455	-0.16329	-0.38404	-0.09515	0.44358	-0.31361	0.10989	-0.09257	-0.22872	-0.73572	-0.41806	-0.42643	-0.20046	0.48244	0.61586	0.23247	0.16276	0.65406	0.42811
P07451	P07451	'CA3	761	-0.22944	-0.75922	0.27941	2.46116	2.21385	1.46533	-0.61197	2.08496	0.14463	-0.11051	-0.36171	0.18446	0.1473	0.29673	0.58697	-0.30848	-0.65627	0.34192	0.72301	-1.05283	-0.41889	4.25032	-1.14577	-0.70432	-0.04391	0.06671	0.04992	-0.65788	-0.07011	0.23644	0.2721	2.95174	-0.94416	-1.02459	1.24366	-1.15043	0.11051	-1.0653	-1.37663	-0.74887	-1.13829	0.08065	-0.37318	-0.38578	-1.33646	-0.23535
P07585	P07585;P07585-2;P07585-3;P07585-4	'DCN	1634	-1.43457	-1.00969	0.03787	1.40891	-0.53993	-0.7243	0.39292	-1.22935	0.12496	-0.92572	-0.87141	0.06031	1.77556	2.68163	0.43301	0.77431	-0.61364	-0.52909	0.64247	0.23978	0.54478	1.32919	-0.22694	-0.43459	-0.78127	-1.05076	0.07467	0.36865	-0.88248	1.09082	0.72013	1.47449	1.31558	-0.91395	0.17385	-0.1994	-0.89517	-0.03787	0.41363	0.53141	-0.60123	-0.78469	-0.24225	-0.27297	-0.61629	-1.2471
P07686	P07686	'HEXB	3074	0.23552	-0.54362	-0.0111	0.15608	0.0111	0.09566	-0.22421	0.26394	0.42155	-0.33809	-0.66372	-0.06432	0.68733	0.22131	0.19732	-0.00307	-0.1169	0.02718	0.16117	-0.6366	-0.0029	0.25341	-0.71338	-0.58288	-0.15785	0.09987	-1.13427	0.0521	-0.66384	0.00902	-0.04665	0.29862	0.0029	1.44718	-0.06354	-0.54232	-0.09727	-0.25447	-0.14607	-0.07232	-1.00738	-0.59411	0.31926	0.61386	-0.9391	-0.9896
P07711	P07711	'CTSL	1514	0.18292	-0.10546	0.23809	-0.20834	0.65328	-0.23008	-0.40174	0.30254	-0.14116	-0.48546	-0.23179	-0.72255	1.14139	0.5923	-0.07212	0.69582	-0.80577	0.2033	-0.01809	-0.0669	-0.29473	1.0399	-0.1868	-0.78109	-0.1828	-0.58987	0.42188	-0.22373	0.24296	0.18864	0.73019	0.15189	-0.16594	0.2635	0.23177	0.47505	-0.38916	0.17333	0.03654	0.00478	-0.00478	-0.19826	0.01809	-0.09112	-0.66535	-0.7518
P07737	P07737	'PFN1	5216	-0.04187	-0.62648	-0.00834	0.06961	0.51146	-0.14212	-0.27695	0.07973	0.29111	-0.50383	-0.8938	-0.21656	0.57018	0.39663	0.16054	0.78104	-0.17096	0.11745	0.12428	-0.71857	-0.00606	0.38275	-0.49199	-1.11187	-0.20477	0.00606	-1.1835	-0.34859	-0.71813	-0.12496	0.39606	0.84433	-0.23109	0.06347	0.06751	0.0962	-0.29398	-0.54381	-0.32566	0.00834	-1.05776	-0.86772	0.4062	0.37764	-1.24964	-1.1655
P07738	P07738	'BPGM	669	0.06644	-0.20454	0.62425	0.09618	0.16188	0.83097	-0.10499	-0.16846	0.28314	-0.43152	-0.40184	0.44004	0.31992	0.53899	-0.24016	-0.01277	0.3097	0.01277	1.91487	-0.20904	0.12962	0.75293	0.64372	0.1829	-0.44485	-0.0603	0.18461	-0.54423	0.56418	-0.19967	0.21143	-0.44666	-0.01991	0.05228	0.20726	0.37482	-0.01428	-0.22119	-0.37748	0.01428	-0.26994	0.2305	0.04438	-0.03315	0.11116	0.05074
P07741	P07741;P07741-2	'APRT	353	0.12194	0.18238	-0.13664	-0.00972	0.16814	-0.83023	0.64872	0.23855	-0.18125	-0.83828	-0.19414	0.26745	0.19011	-0.15875	0.32819	0.088	-0.21697	0.15508	0.01049	-0.02411	-0.13238	0.01842	0.63834	-0.62993	0.22407	0.30787	-0.76765	0.1077	0.64123	-0.01049	-0.28355	-0.53281	0.52985	-0.30931	0.12051	0.21161	0.00972	-0.45134	-0.89988	0.28517	-0.2119	-0.70939	-0.35387	-0.4104	-0.61551	-0.90411
P07814	P07814	'EPRS	2058	0.02533	-0.06724	-0.09886	-0.03043	0.27729	-0.01124	0.1447	-0.1715	0.12637	-0.12819	-0.35282	0.0513	-0.1162	-0.17696	0.22446	0.00382	-0.13403	0.11732	-0.00382	-0.15463	0.17547	0.07316	-0.09579	-0.39518	0.03289	0.02775	-0.37824	0.03083	-0.22158	0.00401	-0.36923	0.21734	0.05857	-0.14876	0.02624	-0.10582	0.12573	0.09713	0.01124	0.01968	-0.19885	-0.09624	0.55463	0.36407	-0.37799	-0.43322
P07858	P07858	'CTSB	1508	0.52963	-0.5438	0.02117	-0.15258	0.63372	-0.24176	-0.41654	-0.07203	-0.4744	-0.12673	-0.39204	0.13154	1.13522	0.76135	-0.02117	1.22028	-0.39248	0.3458	-0.63141	-0.4958	-0.18616	1.04966	-0.1393	-0.90879	-0.3248	-0.02575	-0.6582	0.22663	-0.38215	0.11287	0.38951	0.02575	0.22703	0.84523	0.06575	0.34343	-0.18356	-0.5686	-0.21464	0.28988	-0.90453	-0.39451	0.56847	0.45583	-0.6677	-0.43584
P07900;Q14568;Q58FG0	P07900;P07900-2;Q14568;Q58FG0	'HSP90AA1;HSP90AA2P;HSP90AA5P	3320	-0.37853	-0.02628	0.00795	0.09043	-0.11175	0.18478	-0.25546	0.5627	0.07622	0.22605	0.2063	-0.01449	0.13318	-0.16533	-0.0347	0.08992	0.49184	-0.03796	0.08656	-0.05963	0.39975	0.02045	-0.05171	0.08454	-0.17545	-0.19915	0.17038	0.15949	0.5644	-0.06462	0.15157	-0.06182	-0.36222	0.49338	0.30548	-0.28501	-0.00795	0.16958	-0.06277	-0.10149	0.21107	0.30177	-0.17897	-0.50907	0.11908	-0.01349
P07910	P07910;P07910-2;P07910-3;P07910-4	'HNRNPC	3183	-0.14464	-0.21477	0.61038	0.30833	0.03021	0.00473	0.21531	0.16023	0.60914	-0.00473	-0.20556	0.75824	-0.26286	-0.69864	0.1278	-0.30704	0.61743	0.21385	0.42239	-0.09543	0.15184	0.25339	0.02237	-0.81899	0.23815	0.30177	-0.34679	-0.08864	-0.40314	-0.55421	0.31155	0.19689	-0.19301	0.49893	0.02918	-0.15641	-1.08672	-1.18156	-1.1124	0.23209	-0.5122	-0.84281	-0.00952	0.08317	-1.39799	-1.23091
P07919	P07919	'UQCRH	7388	-0.11244	0.88559	-0.31227	-0.36474	-0.27686	-0.12766	0.16515	-0.50986	-0.63059	0.35466	0.81761	1.03932	-0.2078	0.35274	0.22996	-0.01421	0.04512	-0.48785	-0.16073	0.69703	-0.11768	0.01421	-0.05422	1.21757	-0.08285	0.11862	1.69443	0.11355	0.49483	-0.2781	0.333	-0.35338	0.67506	-0.0269	-0.32052	-0.27329	0.63129	0.82808	0.94237	0.0269	1.16726	1.28849	-0.06522	-0.3248	1.21268	0.90229
P07942	P07942	'LAMB1	3912	-0.38939	-1.53849	0.35996	0.05838	-0.51491	0.41084	-0.82962	-0.30385	0.16287	-0.56766	-1.2992	-0.00337	1.90281	1.30596	0.31979	0.0028	0.21532	-0.45034	1.07097	-0.52629	1.40241	0.13385	-0.65696	-0.73275	-0.48168	-0.94849	-0.59304	0.16062	-1.04237	0.40523	0.74828	0.17108	0.00297	0.4646	0.86038	0.19926	-0.71328	-1.10158	-0.66497	0.02852	-1.45469	-1.05361	0.31297	-0.12533	-1.39033	-1.13616
P07947	P07947	'YES1	7525	0.10579	0.11126	-0.21066	-0.09388	-0.36769	0.13597	-0.07453	0.57398	0.06892	-0.45807	0.36021	-0.71888	-0.03123	-0.29806	-0.21571	-0.31736	0.57671	-0.6728	0.56614	-0.16575	-0.01007	-0.19934	1.02684	0.01007	0.36623	0.42959	0.01199	0.2274	0.97722	0.52559	-0.10082	-0.39995	-0.86723	-0.40341	0.39278	0.16561	-0.1413	0.04362	0.03123	0.04867	0.15165	-0.456	-0.29571	-0.24566	-0.31545	-0.42268
P07954	P07954;P07954-2	'FH	2271	-0.20396	0.57935	-0.35293	-0.27487	-0.05986	0.05516	0.24752	-0.18598	-0.34299	0.20487	0.68589	-0.40432	-0.19173	0.05926	0.01016	-0.23706	-0.03795	-0.50516	-0.50813	0.13214	-0.29601	0.1528	-0.50392	0.80839	0.30748	0.36268	0.87984	-0.01016	0.12982	-0.36813	-0.39779	-0.0052	0.6107	0.2202	-0.11659	-0.03183	1.04676	1.09972	0.85678	0.1402	1.03261	0.60733	0.00629	-0.04632	0.79313	0.53902
P08107	P08107;P08107-2	'HSPA1A;HSPA1B	3304;3303	0.06997	0.36981	0.06572	0.04244	-0.61916	0.16202	0.48264	0.54793	-0.04572	-0.18325	-0.04268	-0.1216	-0.2563	-0.72498	0.29082	0.41091	-0.61699	-0.46763	0.02794	-0.44576	-0.78443	0.32807	0.17206	0.25161	-0.05979	0.42556	0.06022	-0.21521	0.85744	0.47937	-0.43284	-0.39306	0.7778	-0.46411	0.30726	1.16854	-0.60896	-0.49663	-0.31428	0.9204	0.39754	0.40075	-0.27743	-0.04244	0.28318	0.2604
P08123	P08123	'COL1A2	1278	-1.26595	-2.6317	0.18798	0.3103	-0.16718	-0.36713	0.41151	-1.35501	0.55891	-1.15418	-1.80805	-0.30382	1.77742	2.3245	0.47269	0.9492	-1.56502	-0.97316	0.86889	-1.57442	0.96387	0.65098	-0.46449	-0.64072	-1.47441	-1.68521	-0.45525	0.44962	-1.89984	1.82163	0.49131	1.8739	2.37051	-0.68083	-0.06726	-0.21558	-0.72043	0.78908	0.18895	0.06726	-1.20076	-1.44059	0.11921	0.33387	-1.03725	-1.51042
P08133	P08133;P08133-2	'ANXA6	309	0.13679	0.12709	-0.48489	-0.13556	-0.07342	-0.22152	-0.33938	0.22699	-0.65289	-0.04153	0.07421	-0.25765	-0.25056	0.1807	-0.09316	-0.02921	-0.11804	-0.82231	-0.00842	0.19379	-0.64723	0.20572	0.58923	0.20485	0.20916	0.41646	0.55871	0.15921	0.1524	0.07765	-0.73237	-0.66669	-0.60908	1.07564	-0.20248	0.19257	0.25761	0.27434	0.35972	0.18648	0.04153	0.26324	-0.12428	-0.23248	-0.04461	-0.02237
P08134	P08134	'RHOC	389	-0.27738	-0.57955	-0.01482	0.16345	-0.11962	0.18896	-0.22398	0.14071	0.33506	-0.45232	-0.6481	-0.44464	0.11272	-0.31485	-0.22567	0.08871	-0.06367	1.02675	-0.68769	-0.32054	0.08645	-0.15703	0.26402	-0.97168	0.09241	0.20399	-0.82211	-0.646	1.10066	0.23882	0.61224	-0.28174	-0.71171	0.03097	0.01482	0.53273	0.28134	0.52467	0.37112	0.03664	-0.29328	-0.73605	0.39995	0.29922	-1.06706	-0.69209
P08195	P08195;P08195-2;P08195-3;P08195-4	'SLC3A2	6520	-0.54263	0.24781	-0.29459	0.01722	-0.37792	-0.01722	-0.28096	-0.64687	0.0365	0.43035	0.97712	0.62942	0.26405	0.03716	-0.15133	0.01575	0.05098	-0.35534	-0.01575	0.15688	-0.46351	-0.43722	0.08518	0.75456	0.067	0.06695	0.61412	0.17582	1.15789	0.17024	-0.02756	-0.74507	-0.96111	-0.31514	-0.16908	-0.23839	2.20546	2.02395	1.32594	-0.92048	0.3761	0.70015	-0.42207	-0.91649	0.92048	0.60099
P08237	P08237;P08237-2;P08237-3	'PFKM	5213	-0.26097	0.22601	-0.59876	-0.20187	-0.19851	0.05928	-0.24037	-0.66981	-0.65162	0.18963	0.56504	0.41714	-0.35468	-0.14297	-0.15715	-0.24368	-0.16992	-0.02892	-0.47345	0.57671	-0.07976	0.21917	0.59136	0.76943	0.02892	-0.06774	0.77293	0.71322	0.61815	0.3075	-0.06767	-0.6162	-0.09083	0.63763	0.04902	0.35149	0.71603	0.72258	0.76313	-0.33265	0.57554	0.73239	0.22785	-0.04902	0.78642	0.47538
P08238;Q58FF6;Q58FF7	P08238;Q58FF6;Q58FF7	'HSP90AB1;HSP90AB3P;HSP90AB4P	3326	0.13058	0.09371	-0.01558	-0.0248	0.01558	-0.04614	0.52244	0.02432	0.34047	0.15065	-0.06922	0.55145	-0.12461	-0.31595	-0.08925	0.31583	0.57624	0.3398	0.33108	0.34342	0.3691	-0.11619	-0.32998	-0.33129	0.38973	0.00352	-0.13077	0.17146	-0.3792	-0.44348	0.06828	-0.00352	-0.17981	-0.19785	-0.07264	0.48327	-0.11564	-0.07019	-0.19186	0.38998	0.09648	0.03714	0.85515	0.62	-0.14236	-0.32941
P08240	P08240;P08240-2	'SRPRA	6734	0.37218	-0.12316	-0.11659	-0.22097	0.20367	-0.05905	-0.01988	0.01988	0.38652	0.16113	-0.35857	-0.9157	0.1858	0.0695	0.14089	0.52942	0.43789	-0.01298	0.16044	-0.16379	-0.32571	0.01298	-0.49353	-0.49625	0.0412	-0.15264	-0.58426	-0.21439	-0.28615	-0.32199	0.21749	0.39693	0.32679	-0.19557	-0.3758	0.28529	0.0582	-0.06324	0.19757	0.09127	-0.37264	-0.86521	0.21789	0.32554	-0.31375	-0.26443
P08243	P08243;P08243-2;P08243-3	'ASNS	440	-0.18819	-0.2706	-1.19171	0.06764	0.26957	0.47875	0.57253	-0.29593	-0.4224	0.29143	-0.56064	-0.94737	-0.20548	-0.66918	-0.3016	0.26241	0.28764	0.3276	0.05825	0.00247	-0.23974	-0.15837	-0.83929	0.0157	-0.10257	-0.05285	-0.41191	-0.08718	0.04025	-0.31119	-0.15642	-0.21121	-0.23034	-0.06764	0.10294	0.76439	1.00057	0.9178	0.49427	0.17269	-0.24864	-0.13474	1.12239	0.76521	0.1703	-0.21654
P08247	P08247	'SYP	6855	0.05192	2.37336	-0.16085	-0.05192	-0.89933	0.18751	0.78794	-0.33252	-1.00625	1.98737	2.32022	0.85863	-0.94911	1.72021	0.79943	1.15652	0.14516	-0.60195	-0.48464	2.5458	-0.6902	-0.14516	-0.5954	3.34675	0.28683	0.4634	2.94793	-0.2607	1.66775	-0.31666	-0.45067	-0.85579	-0.59814	-1.1302	-0.85954	-0.8386	1.55924	2.2498	2.08433	-0.95942	2.91257	3.25547	-0.47459	-0.40183	3.50195	3.12866
P08294	P08294	'SOD3	6649	-0.03699	0.24711	-0.13685	-0.16935	-0.10119	0.23389	-0.50689	0.10239	1.81017	0.11424	-0.15522	-0.55941	0.40945	0.59886	-0.20291	0.21173	-0.09292	-0.16734	-0.41403	0.12592	-0.91538	-0.23521	-0.3227	0.66383	-0.68101	-0.31276	0.22182	-0.10016	1.40029	0.09626	-0.37998	-0.37911	1.49626	-0.49885	0.04285	0.08556	0.03699	-0.12828	-0.33443	0.1983	-0.48304	0.35202	0.24665	0.2604	0.47793	0.36127
P08397	P08397;P08397-2;P08397-3;P08397-4	'HMBS	3145	0.05626	-0.22711	0.60214	-0.06419	0.11182	0.45678	-0.14127	0.20789	0.60523	-0.06517	-0.21276	0.38519	-0.01813	0.05733	0.1222	-0.23802	0.04437	0.37973	0.91238	0.49605	0.28886	0.41316	0.49116	0.00637	0.24063	-0.03092	-0.35683	0.33886	-0.21217	-0.139	-0.07185	-0.04356	-0.00637	-0.02606	0.32189	0.31008	-0.00513	-0.19274	-0.10297	-0.08517	-0.36521	-0.25553	-0.02625	-0.19331	-0.35406	-0.05259
P08559	P08559;P08559-2;P08559-3;P08559-4	'PDHA1	5160	-0.03952	1.06953	-0.27679	-0.05313	-0.03009	-0.27887	0.36279	-0.13324	-0.67077	0.68052	1.11827	0.34434	-0.34052	0.33503	0.06197	-0.3659	-0.15264	-0.31556	0.06291	0.80138	-0.10687	-0.03337	0.03337	1.49255	0.72655	0.75153	1.49992	0.08266	0.82284	-0.31688	-0.1892	-0.09857	0.44399	-0.15635	-0.14943	-0.09524	0.64493	1.04236	0.84362	0.03009	1.37142	1.59753	-0.34645	-0.36464	1.51799	1.09635
P08567	P08567	'PLEK	5341	0.24612	-0.62888	0.45263	-0.02873	0.36471	-0.09816	0.31654	-0.03184	0.14733	-0.6211	-0.54589	-0.0062	0.62983	0.54943	0.0062	1.07826	0.43068	0.07407	1.67409	-0.38458	-0.3043	1.24325	-0.34877	-0.77064	-0.28126	0.30888	-0.11524	-0.39989	-0.43931	-0.46561	0.77476	0.01339	0.22435	0.04986	-0.20236	0.32466	-0.4118	-0.81238	-0.57076	0.24971	-0.57553	-1.21333	0.00077	0.02586	-0.32425	-0.08416
P08571	P08571	'CD14	929	1.0379	-0.08048	-0.46404	-0.01214	0.90757	-0.29875	-0.29705	0.63704	-0.0817	-0.20954	-0.14635	-0.77215	1.69853	0.76972	0.4813	0.72749	-0.11231	0.22708	0.05159	-0.86343	-0.49836	0.66204	0.63258	-0.92236	-0.40305	-0.05159	-0.78178	0.15872	-0.5372	-0.2003	0.31666	0.63292	0.13068	0.09111	0.10008	1.09489	-0.28286	0.01214	-0.04582	-0.08053	-0.03855	-0.5318	-0.6584	0.1862	-0.51744	0.06157
P08572	P08572	'COL4A2	1284	-0.14902	-0.86384	0.59166	-0.27616	-0.21097	0.3344	-0.67462	-0.32044	0.29128	-0.54711	-0.98864	0.04363	1.4607	1.05593	0.44274	-0.15034	0.87574	-0.2966	0.95332	-0.52636	0.9625	0.15216	-0.56337	0.01454	-0.851	-0.58128	-0.24329	0.26827	-0.86179	0.17014	0.47549	0.03995	1.08783	0.4467	0.36177	0.18412	-0.07783	-0.25208	-0.42215	0.11942	-0.62275	-1.12284	0.26117	0.11468	-1.07497	-1.03055
P08574	P08574	'CYC1	1537	-0.02825	0.97084	-0.1669	-0.33626	-0.29086	-0.1055	0.31104	-0.29338	-0.6084	0.48647	0.61326	0.54654	-0.11172	0.32773	0.02825	0.12033	0.02378	-0.8067	0.03109	0.59665	-0.35382	-0.22497	-0.02378	1.33741	-0.02496	0.02509	1.49694	0.07504	0.39316	-0.57354	-0.1783	-0.51988	0.53592	0.16579	-0.07984	-0.04857	0.64138	1.04708	0.83348	-0.20249	1.21957	1.15701	-0.39271	-0.385	1.15872	0.64806
P08575	P08575;P08575-2	'PTPRC	5788	0.33388	-0.1449	-0.00631	0.03656	0.61287	-0.4025	-0.33936	0.30217	0.1879	-0.43892	-0.78033	-0.55608	1.03957	0.67376	0.14244	0.90775	-0.16139	0.25613	-0.02054	-0.41938	-0.38288	0.48439	-0.24903	-0.48111	-0.24799	0.362	-0.45524	-0.44304	-0.20766	0.02054	0.36981	0.51715	0.27978	-0.10764	0.00631	0.77613	-0.37246	-0.37766	-0.20524	0.22461	-0.29689	-0.26714	-0.08637	0.14115	-0.37862	-0.57795
P08579	P08579	'SNRPB2	6629	0.18894	-0.28312	0.50672	0.02459	-0.02459	-0.2377	0.52914	-0.05514	0.54601	0.07166	-0.06307	0.46939	-0.31927	-0.23997	0.16497	-0.30866	0.73522	0.34851	0.22989	-0.09513	0.33308	0.03144	0.28439	-0.44956	0.32641	0.30606	-0.52301	0.07936	-0.46844	0.02064	-0.02064	0.26023	-0.08821	0.6895	-0.0404	-0.19471	-0.70329	-1.02541	-0.75683	0.19893	-0.63258	-0.16982	-0.07204	0.3213	-0.54301	-0.58773
P08603	P08603;P08603-2	'CFH	3075	-0.22728	-1.32067	0.21558	0.09858	0.02356	0.18262	-0.7445	-0.62034	0.03054	-0.30013	-1.02477	0.76051	0.91444	1.02948	0.31754	1.30043	-0.55981	0.08002	1.78532	0.21266	-0.8011	0.06602	0.5485	-0.52076	-0.75988	-0.70051	-0.6908	-0.85451	-0.42784	-0.06602	0.17258	-0.44772	0.69777	-0.19633	0.01642	-0.01642	0.14725	-0.11512	0.2126	-0.35783	-1.54229	-0.94982	0.20979	-0.25784	-0.97818	0.79305
P08621	P08621;P08621-2;P08621-3;P08621-4	'SNRNP70	6625	-0.07176	-0.28174	0.33471	0.00124	0.00537	-0.00124	0.1955	0.06883	0.33229	-0.03091	-0.15445	0.30543	-0.11033	-0.14945	0.10004	0.18884	0.3405	0.12929	-0.04564	0.20802	0.30828	-0.14465	0.27782	-0.40518	0.36408	0.08565	-0.76753	-0.11269	-0.05009	-0.11869	-0.30901	0.2096	0.03488	0.61253	0.02407	-0.18985	-0.41043	-0.69392	-0.57198	0.08751	-0.58053	-0.3963	-0.02348	0.02394	-0.6462	-0.56374
P08648	P08648	'ITGA5	3678	-0.09813	-0.45112	0.5207	0.06999	-0.27579	0.25537	-0.24495	-0.27834	0.30898	-0.2026	-0.33609	-0.06999	0.53913	0.51777	0.1017	1.38048	0.28843	0.34733	0.23824	-0.54487	-0.2633	0.35667	-0.4014	-0.31414	-0.35218	-0.50802	-0.58288	-0.1309	-0.4847	0.14379	0.74658	-0.14344	0.3149	0.55481	0.20141	0.59975	-0.2364	-0.11547	0.24389	-0.29151	-0.65168	-0.46385	0.10291	0.15515	-0.13192	-0.58549
P08670	P08670	'VIM	7431	0.32646	-0.38992	-0.09583	0.31279	0.68498	-0.04217	-1.25326	0.28717	-0.29163	-1.4384	-3.07603	-2.6714	0.15512	0.04217	0.32503	-0.42512	0.18955	0.13343	-2.1358	-1.51611	-0.10762	-0.01303	0.11441	-2.79307	-0.7549	0.12904	-2.79992	-1.28556	-0.61419	0.67223	0.73218	0.01303	1.62846	1.22115	0.31471	1.45108	-1.43709	-1.71098	-0.87235	0.61781	-1.98692	-2.21862	0.48257	0.83751	-3.26733	-2.62893
P08697	P08697;P08697-2	'SERPINF2	5345	-5e-05	-0.99355	0.19928	-0.08404	-0.58403	0.17528	-0.06128	-0.32825	0.16897	-0.02891	-1.20338	0.66321	0.74398	1.0285	0.38962	1.78193	-0.46097	0.05694	2.36772	-0.22922	-0.75691	0.80626	0.58051	-0.16204	-0.89655	-0.43228	-0.82685	-0.57593	-0.30415	0.46031	0.41789	0.43197	1.29011	-0.06868	0.04846	5e-05	0.0847	0.12197	0.16562	-0.14355	-0.83428	-0.65639	-0.05694	-0.61155	-0.38046	0.12202
P08708;P0CW22	P08708;P0CW22	'RPS17;RPS17L	100505503;6218;6218	0.26935	-0.16416	-0.15381	0.00108	0.25852	0.10101	-0.00108	0.15128	0.07732	-0.16654	-0.5082	-1.11111	0.11822	-0.34477	0.13939	0.09395	0.16006	0.24459	-0.00193	-0.26646	0.49636	-0.12481	0.16686	-1.07652	0.04625	0.00193	-1.23643	0.16989	-0.50982	-0.59633	0.15261	0.2395	-0.30792	0.29389	0.09136	-0.14616	-0.24372	-0.27675	-0.35964	0.07022	-0.30551	-0.80953	0.15483	0.45855	-0.87179	-0.82421
P08754	P08754	'GNAI3	2773	0.26682	-0.02215	0.25537	0.27222	0.05047	0.29179	-0.0584	0.38136	0.03844	-0.20223	-0.2513	-0.46017	-0.02598	-0.15342	0.00042	0.01416	0.03723	-0.26135	0.03421	-0.32846	-0.36481	0.04249	0.08369	-0.51559	-0.1663	0.46286	0.06981	-0.13317	0.43221	0.06494	0.14429	-0.44049	-0.29759	-0.16904	0.47075	0.01023	-0.01609	-0.00042	0.01345	0.23698	-0.03748	-0.50542	-0.16884	0.07269	-0.40819	-0.21795
P08758	P08758	'ANXA5	308	-0.0292	-0.21845	0.15235	0.65311	0.08821	-0.07098	-0.6796	0.92167	0.18644	-1.28236	-1.44276	-1.63421	0.47085	-0.38725	-0.0412	-0.54633	0.38673	-0.00275	-1.04455	-1.46306	0.78473	0.00168	0.07618	-1.67088	-0.00168	0.18512	-1.49137	-0.62195	0.3896	0.28193	0.14452	0.20223	0.08473	0.01912	0.6579	0.9168	0.80738	0.37397	-0.0741	0.00494	-1.22324	-1.6539	0.44754	0.40828	-2.19552	-1.77235
P08865	P08865	'RPSA	3921	0.17242	-0.3189	0.24029	0.08064	0.0579	0.07386	-0.06232	0.01501	0.23901	-0.22757	-0.44285	0.21939	-0.0657	-0.10236	0.02796	0.41286	0.1827	0.16579	0.369	-0.26128	0.44124	0.05016	-0.2492	-0.4159	0.03472	-0.03472	-0.43435	-0.00921	-0.30588	-0.38344	0.27006	0.28629	-0.12749	0.14019	0.00921	-0.22643	-0.32027	-0.55728	-0.56696	0.17605	-0.58032	-0.58495	0.36177	0.34501	-0.91025	-0.80972
P09012	P09012	'SNRPA	6626	-0.01036	-0.26484	0.40999	0.1009	0.0664	-0.08879	0.47641	0.27236	0.42188	0.01036	-0.24403	0.46442	-0.30159	-0.25939	0.17866	-0.05549	0.54874	0.42127	-0.83044	-0.45587	0.60433	-0.03711	-0.21172	-0.5367	0.60528	0.38929	-0.55981	-0.06705	0.03951	0.03711	0.13992	0.46205	-0.51322	0.65248	0.1532	-0.30229	-0.72473	-0.91862	-0.68988	0.24388	-0.68257	-0.81848	0.35886	0.19823	-0.81504	-0.94645
P09104	P09104	'ENO2	2026	-0.41877	1.44824	-0.94145	-0.67123	-0.10546	0.04419	0.44319	-0.51523	-1.45701	0.75338	1.32611	0.06409	-0.55333	0.79636	0.43595	0.09241	-0.18669	-1.03597	-0.50939	1.48398	-0.62409	-0.03283	0.00394	2.43055	-0.10583	0.11843	2.38783	-0.02408	0.64471	0.15695	-0.22551	-0.82579	0.6898	-1.03733	-0.11875	-0.41736	0.55511	1.2642	1.06518	-0.82926	1.99223	2.04026	-0.31611	-0.38896	2.153	1.95969
P09110	P09110;P09110-2	'ACAA1	30	0.50043	-0.23614	0.02374	0.23741	0.47697	0.23885	-0.19834	0.212	-0.34826	-0.09352	-0.04879	-0.2786	-0.04135	-0.18396	0.60911	-0.52237	-0.03802	-0.04868	0.4846	0.04637	-0.09541	0.25459	-0.06475	-0.25204	0.09684	0.24296	0.01475	0.25239	0.30037	0.08666	0.41261	0.12924	-0.21139	-0.68323	0.43061	0.12939	-0.02374	-0.64475	0.0248	0.26905	-0.64498	0.03184	-0.01475	-0.02592	0.10592	-0.20088
P09132	P09132;P09132-2	'SRP19	6728	-0.08611	0.00376	-0.03105	-0.07035	0.27783	0.41896	-0.02571	0.08835	-0.03692	-0.12905	-0.15962	-0.23405	0.50865	-0.35084	0.20103	0.22645	0.24257	-0.41504	0.10805	0.17616	-0.40615	0.15757	0.17828	-0.29465	-0.42815	0.03042	-0.18964	-0.03719	-0.06251	-0.40983	0.17291	-0.34665	0.45214	0.41691	-0.0085	-0.00376	-0.20969	0.01585	0.01985	0.04609	0.07909	-0.24542	0.25569	0.00948	0.02927	-0.1569
P09211	P09211	'GSTP1	2950	-0.01068	0.09062	-0.31052	-0.01542	0.30554	-0.43369	-0.29212	0.56278	0.01068	-0.40243	-0.20503	0.12407	-0.19247	-0.43879	0.10484	-0.16685	0.08071	-0.22383	-0.17354	-0.03959	0.03959	0.53332	0.82571	-0.09381	0.56978	0.96369	-0.08722	0.65672	1.32539	0.39292	-0.59865	-0.04383	1.22762	0.27048	-0.01151	0.10524	0.35619	0.48065	0.30656	0.37188	-0.05187	-0.23364	-0.24267	-0.56926	-0.77819	-0.45896
P09234	P09234	'SNRPC	6631	-0.03623	0.01135	0.51177	0.06538	0.09601	-0.07262	0.43824	0.22053	0.3997	-0.01135	-0.11045	0.0997	-0.06727	-0.26448	0.20033	-0.75915	0.19491	0.03193	-1.29247	0.1873	0.16491	-0.08429	0.18751	-0.99693	0.22725	0.16583	-0.69055	-0.12117	-0.61161	-0.22181	-0.03193	0.21511	0.18154	0.72643	0.01663	-0.20293	-0.38366	-0.51029	-0.50971	0.17352	-0.10451	-0.59241	0.07281	0.19573	-0.59841	-0.45887
P09382	P09382	'LGALS1	3956	0.45202	-0.65485	-0.81248	-0.24803	0.18096	0.55418	-0.89441	-0.11769	0.43245	-0.38066	-1.13947	-1.51673	0.43039	0.61995	-0.50584	0.86455	0.16316	0.5045	-1.81045	-0.91562	-0.52716	-0.40635	-1.16627	-0.98041	-0.69167	-0.08938	-1.05474	0.01932	-1.04487	1.21431	0.94798	0.08938	0.7709	-0.18183	0.41701	1.02112	0.00719	-0.28633	0.33371	-0.00719	-1.43364	-0.35969	0.931	0.8401	-1.0957	-0.92918
P09417	P09417	'QDPR	5860	-0.34822	0.76591	-0.64172	-0.21634	0.13552	-0.30059	0.19111	-0.35043	-0.68544	0.34671	0.78583	-0.45982	0.01746	0.05452	0.00613	-0.56972	-0.34792	-0.39775	-0.29744	0.26708	-0.06364	-0.47493	0.06364	1.61942	0.50881	0.6155	1.91299	0.28952	0.49815	0.18613	-0.25128	-0.84571	-1.15882	-0.41772	-0.21959	-0.10448	0.1849	0.93107	0.26218	-0.18405	0.86015	1.83845	-0.58783	-0.83931	1.03109	1.46417
P09429	P09429	'HMGB1	3146	-0.18046	0.09907	0.82822	0.59201	-0.22716	-0.0007	0.65187	0.42732	1.01038	0.0007	0.11727	0.90084	-0.15924	-0.73306	-0.13983	-0.24022	0.95919	0.10557	-0.16698	0.38101	0.8182	-0.10557	1.05055	-0.90258	1.00495	0.78441	-0.65592	-0.16147	-0.2771	-0.10722	-0.14346	0.49323	0.35731	0.58921	0.54723	0.39812	-1.02103	-1.2494	-1.21355	0.25778	-0.49087	-1.15271	0.16254	-0.3934	-1.1718	-1.05273
P09455	P09455;P09455-2;P09455-3	'RBP1	5947	0.10191	0.01086	-0.26972	0.19169	0.80404	-0.76241	-2.00364	0.16426	-1.50505	-0.17612	-1.48137	-2.32177	0.12777	-0.5449	0.06572	-0.45297	-0.00428	1.92896	1.23623	-0.89291	0.69691	-0.11803	-1.60731	-0.56318	1.08342	0.00428	-0.25808	-1.22902	0.77468	-0.04253	-0.8497	0.55838	0.54284	1.41485	-0.02097	-0.32215	0.00998	0.58496	0.16705	0.49688	0.13184	-0.48855	0.68624	-0.00998	-1.15537	-1.1395
P09467	P09467	'FBP1	2203	0.31572	-0.24785	-0.51519	0.09819	1.08865	0.02443	-0.14464	0.08897	-0.17659	-0.02443	-1.0783	-0.93347	1.10321	0.43635	0.55236	0.68244	-0.61565	-0.34198	-0.77971	-0.85521	0.27653	1.33546	-0.67706	-1.88033	0.46701	1.20051	-0.95069	0.16428	-0.65325	0.19626	0.88129	0.57331	1.56695	0.48867	-0.09621	0.43321	-0.35213	-0.853	-0.05676	0.37353	-0.27834	-0.2785	-0.19626	-0.10807	-0.34831	-1.66184
P09471	P09471	'GNAO1	2775	-0.19303	1.82442	-0.83357	-0.22842	-0.70431	0.09743	0.7042	-0.5361	-0.50282	1.17168	2.06219	-0.22065	-0.01956	1.05371	0.31818	0.461	0.09399	-2.23432	0.01495	3.06673	-2.37601	-0.01495	-0.36603	3.95294	0.2915	0.84641	3.30451	0.00639	2.42275	-0.24632	-0.07989	-2.53198	-1.49022	0.03706	-0.02418	-0.26043	0.92271	1.55938	1.32064	-0.22701	2.38877	2.33219	-3.21956	-0.89599	2.77322	2.43971
P09486	P09486	'SPARC	6678	0.20306	-0.25536	0.0016	-0.13791	-0.04537	-0.25834	-0.04628	0.29308	0.7049	-0.5642	1.57219	0.30273	0.65931	0.20041	-0.26818	-0.34276	1.03215	0.80412	-0.29263	-0.71132	0.3097	-0.24025	0.42824	-0.49967	-0.01313	-0.00958	-1.32463	2.00712	0.78167	0.14439	0.91903	0.16676	-1.05637	1.62094	0.30872	-0.337	0.46811	-0.0016	-0.3194	-0.1238	-0.35923	-0.71773	0.8964	0.66726	-1.13532	-0.41418
P09493-5	P09493-5	'TPM1	7168	-0.41812	0.97802	-0.29457	-0.26228	-0.38793	-0.23682	-0.03812	-0.31928	-0.70759	0.03812	0.56683	0.11247	0.4247	0.41246	-0.17504	-0.4392	-0.22219	-0.92775	0.46235	0.81727	-0.53466	0.15906	-0.36136	1.40781	-0.08336	0.47715	1.29351	0.55506	1.32068	0.3531	0.08336	-0.55584	-0.46806	0.17107	-0.40033	-0.29964	0.30608	0.86585	0.34418	0.22803	1.37832	1.19366	-0.9052	-0.75038	1.28859	0.81588
P09496	P09496;P09496-2;P09496-3;P09496-4;P09496-5	'CLTA	1211	-0.04558	0.83416	-0.26239	-0.19322	-0.04893	0.10404	0.28113	-0.69893	-0.26131	0.56243	1.16388	-0.21686	0.04558	0.45949	-0.09035	0.2183	-0.29148	0.3447	-0.55099	0.54816	0.24238	-0.18376	-0.31319	0.79739	0.01167	-0.14181	0.72433	-0.05679	0.36077	-0.14573	-0.30117	-0.18556	-0.60686	-0.77531	-0.17341	0.48604	0.21187	0.38107	0.61267	-0.13292	1.12192	1.46084	-0.41976	-0.42277	1.82905	1.44773
P09497	P09497;P09497-2	'CLTB	1212	-0.03547	0.43641	-0.15154	-0.11915	-0.51289	-0.04083	-0.09367	-0.0072	-0.07398	0.37072	0.86773	0.8153	-0.15075	0.46768	0.0072	-0.26268	0.03232	-0.05763	-1.10539	0.83834	-0.28244	0.01898	0.04909	1.14249	-0.01898	-0.04021	1.04793	0.23283	0.48929	-0.14342	-0.17212	-0.22063	0.04352	0.38678	-0.07758	-0.07659	0.41557	0.61652	0.69286	-0.24155	0.78777	1.08787	0.15886	0.12399	1.52397	1.15604
P09525	P09525	'ANXA4	307	-0.17479	-0.36879	-0.01143	0.05488	0.44957	0.04356	-0.17245	0.13446	0.03043	-0.68454	-0.99235	-0.48819	0.45978	0.04571	-0.08434	1.05627	-0.07498	0.65013	-0.49736	-0.65306	0.05462	0.44106	-0.40052	-0.53418	-0.43671	-0.05462	-1.00712	-0.21033	-0.30225	0.26386	0.13208	0.0824	1.23524	-0.4915	-0.26629	0.58481	0.48036	0.33015	0.40779	-0.70981	-1.13371	-0.42409	0.26547	0.01143	-0.74943	-0.47265
P09543	P09543;P09543-2	'CNP	1267	-0.02401	0.96884	-1.32768	-0.67742	0.41294	-0.11556	-0.17148	-1.26936	-1.51144	1.08551	1.85585	-0.66195	0.97492	0.67485	0.02401	-1.13374	-0.79541	-0.52957	-0.87624	1.36164	0.05785	-0.77106	0.24213	2.82948	1.14715	1.1549	3.68366	1.05487	0.64571	1.96635	-0.05785	-0.75482	-1.48053	-1.19783	-0.63106	0.8335	-0.05995	1.25538	0.03225	-0.86301	0.71206	3.15351	-0.65898	-1.17386	2.43928	2.78264
P09601	P09601	'HMOX1	3162	0.17248	-0.18196	0.27189	-0.11483	0.1572	-0.20968	-0.20582	-0.08019	-0.03878	-0.23567	-0.19176	-0.0012	2.60826	0.79892	0.0844	0.82629	0.77186	0.04783	0.31029	-0.15081	-0.62924	1.7462	-0.12452	0.00793	-0.70754	-0.20042	-0.09519	-0.37978	-0.09962	0.08641	0.14929	0.12067	-0.32274	0.02461	0.075	1.86518	0.0012	-0.05551	-0.17456	-0.1413	0.01581	-0.52682	-0.00793	0.02305	-0.27826	-0.06369
P09622	P09622	'DLD	1738	-0.03484	0.69649	-0.25605	-0.11584	0.17658	-0.07218	0.15245	-0.06481	-0.55962	0.40995	0.63812	-0.0462	0.06884	-0.04474	0.37524	-0.2928	0.0314	-0.39945	-0.70845	0.2289	0.19372	0.02663	-0.37112	0.77291	0.34858	0.46746	0.99758	-0.12922	0.11791	-0.32034	-0.12177	0.07777	-0.17131	0.1873	-0.1375	-0.12599	0.71704	0.78422	0.54203	-0.01152	0.80563	0.98638	-0.0318	0.01152	0.76347	0.60927
P09651;Q32P51	P09651;P09651-2;P09651-3;Q32P51	'HNRNPA1;HNRNPA1L2	144983;3178	0.11875	-0.38565	0.72053	0.34798	0.20411	-0.00535	0.52508	0.23784	0.97226	-0.25762	-0.34679	0.21589	-0.61253	-0.5303	-0.18656	-0.16022	0.58048	0.30945	-0.10414	0.34172	0.32072	-0.17609	0.11989	-1.12441	0.40499	0.21525	-0.70442	-0.08324	-0.2968	-0.42318	0.10414	0.42698	-0.31225	0.70872	0.00535	0.13489	-0.83052	-0.99515	-0.85073	0.55443	-0.67149	-0.86806	0.14034	0.01649	-1.30934	-1.39827
P09661	P09661	'SNRPA1	6627	0.11413	-0.14546	0.29632	0.03603	-0.01129	-0.16549	0.33581	0.09461	0.31433	-0.05211	-0.29133	0.735	0.01129	-0.05046	0.11103	0.09047	0.27407	0.1582	0.0469	-0.29427	0.03457	-0.06988	-0.06999	-0.9149	0.12104	0.04125	-0.12175	-0.33686	-0.3513	-0.5479	-0.02839	0.03198	0.0534	0.70297	0.08449	-0.15808	-0.47825	-0.64643	-0.69869	0.13781	-0.55361	-0.66556	0.14485	0.1836	-0.67116	-0.60944
P09668	P09668	'CTSH	1512	0.15658	-0.25186	-0.00536	0.02806	1.09521	-0.23596	-0.64001	-0.18694	0.13994	-0.78022	-0.26754	-0.88946	1.03433	1.03701	-0.10555	0.14862	-0.08017	-0.09514	0.89437	-0.06402	-0.11217	0.86506	1.55221	-0.05888	0.22111	0.62515	-0.35874	0.00536	-0.11659	0.7409	0.45121	1.28724	-0.50263	-0.00974	-0.75646	-0.25226	0.50573	0.46377	0.62053	0.3274	-0.58747	-1.00302	-0.0035	0.08653	-0.53076	0.36291
P09669	P09669	'COX6C	1345	-0.11954	0.70993	-0.9429	-0.3002	-0.22449	-1.01385	0.29979	-0.24126	-0.76494	0.40418	0.5697	0.49595	0.11954	0.32365	-0.22313	-1.12757	-0.75755	0.08337	-0.64778	1.19846	0.34217	-0.31528	0.42453	1.27237	0.19819	-0.0129	1.20821	0.3597	-0.14145	-0.08898	0.0129	-0.28266	1.44836	0.48251	-0.53091	-0.50887	0.61533	1.11297	0.7834	-0.56523	1.09537	1.53602	-0.16964	-0.63346	1.58956	0.49998
P09871	P09871	'C1S	716	0.4043	0.12161	0.0729	0.35992	-0.30289	0.00464	-0.58179	-0.40703	-0.00464	-0.01129	-0.58035	0.47368	0.59727	0.55314	0.58558	0.73264	-0.45723	-0.36098	1.918	-0.14282	-0.43841	0.48447	0.01547	-0.48113	-0.51847	-0.85768	-0.90516	-0.34512	0.19623	0.08954	0.01803	-0.19842	0.18944	0.39914	0.0888	0.09407	-0.2179	-0.17364	-0.10589	-0.44271	-0.40744	-0.21562	-0.01547	-0.77713	-0.58577	-0.14472
P09874	P09874	'PARP1	142	0.13021	0.00613	0.53125	-0.04042	0.1366	-0.00613	0.83804	0.2531	0.53921	-0.10312	-0.06177	0.48886	-0.48208	-0.66829	0.07558	-0.62703	0.09061	-0.0019	0.32231	-0.24436	0.70272	0.07529	0.00985	-0.64343	0.93955	0.91858	-0.2601	-0.1594	0.0019	-0.0424	-0.14357	0.82915	-0.72887	0.39873	0.12234	0.10067	-0.98148	-0.9371	-1.02043	0.42772	-0.5201	-0.77511	-0.02064	-0.08667	-1.34148	-0.8389
P09913	P09913	'IFIT2	3433	0.04243	0.19579	-0.63256	-0.06455	0.13748	-0.10925	-0.00543	-0.24483	0.11416	-0.37433	-0.09723	-0.25982	0.08314	0.38449	-0.2151	0.26316	0.18739	0.26897	-0.28494	-0.22976	-0.18345	-0.46809	0.88546	-0.35862	0.71755	1.03849	-0.11785	0.14454	0.88439	0.23567	-0.25674	0.1789	0.06768	0.00543	-0.20821	2.16111	0.16645	-0.03461	0.03995	0.20096	-0.46116	-0.62583	-0.35984	-0.20668	-0.30392	-0.21449
P09914;Q5T764	P09914;Q5T764	'IFIT1;IFIT1B	3434;439996	0.00579	1.21743	-0.26049	-0.03016	0.33389	0.07565	-0.13602	-0.27827	0.08374	-0.59985	0.20761	-0.41589	-0.34069	0.39468	-0.43624	0.51203	0.2348	0.26962	-0.12731	-0.22707	-0.50363	-0.19585	1.39761	-0.19947	1.45408	1.44859	0.06482	0.46104	0.80103	0.46276	-0.43926	-0.20385	-0.19619	-0.08598	-0.22882	0.47767	0.44729	0.26985	0.65668	0.26673	-0.12358	-0.74437	-0.58502	-0.27473	-0.50791	-0.45852
P09917	P09917;P09917-2;P09917-3;P09917-4;P09917-5	'ALOX5	240	0.42301	-0.61223	-0.08265	0.32877	0.57702	-0.15095	-0.15549	0.83453	0.53645	-0.43937	-0.48081	-0.82615	1.34084	0.4102	0.287	1.35964	-0.20072	0.00817	0.12273	-0.23469	-0.24178	0.7197	-0.23703	-0.43721	0.04655	0.57975	-0.61669	-0.36564	-0.23329	-0.12609	0.29387	0.11168	0.41497	-0.09151	-0.06584	0.96411	-0.01023	-0.47167	0.01023	0.40092	-0.62907	-0.4669	-0.26284	0.65463	-0.28306	-0.20299
P09936	P09936	'UCHL1	7345	0.16686	1.33545	-1.04765	-0.10101	0.29752	-0.07257	0.78283	-1.15005	-1.11447	0.90354	1.30999	-0.91216	-0.44292	0.60452	0.07257	0.32847	-0.0896	0.50521	-1.04124	1.8757	-0.05873	0.05873	-0.19639	2.52236	-0.13908	-0.16341	1.76913	-0.36951	2.02814	0.43261	-0.46488	-0.88128	-1.21937	-1.97973	-0.73118	0.59683	0.97217	1.52882	1.11516	-0.86422	2.0235	1.85871	0.62406	-0.13172	2.44127	1.80472
P09960	P09960;P09960-2;P09960-3;P09960-4	'LTA4H	4048	-0.18373	-0.19848	-0.11863	-0.01453	0.06041	0.13153	-0.11592	0.23324	-0.16379	-0.31177	0.0541	-0.04757	0.17142	0.00935	-0.00935	0.08237	-0.49822	-0.00643	-0.50732	-0.18415	-0.03827	0.49381	0.52615	-0.32567	0.16493	0.48943	-0.32616	0.07439	0.40086	0.34257	-0.06193	-0.04472	0.46834	0.80916	0.01464	-0.20506	-0.05609	0.08406	0.01956	-0.13296	-0.18717	-0.13118	0.05098	0.03408	-0.25235	-0.1881
P09972	P09972	'ALDOC	230	-0.5277	-0.03151	-0.78347	-0.43086	-0.25882	0.30117	0.37225	-1.11245	-0.59832	0.17589	0.89841	0.68652	0.11863	-0.44987	-0.12238	-1.48329	-0.50673	0.11566	-1.29077	0.16496	-1.64379	0.95117	1.0947	1.0736	0.94118	0.87264	1.21896	1.59259	0.52342	-0.01219	-1.08188	-1.72383	-0.71872	-0.87817	0.03151	-0.35129	0.84111	1.21947	0.85479	0.96042	1.4662	0.83314	-0.98386	-0.77017	0.69156	0.53509
P0C0L4	P0C0L4;P0C0L4-2	'C4A	110384692;720	-0.08905	-0.00991	-0.03691	0.22882	0.10811	-0.53339	-0.15474	1.23305	-0.20684	0.00991	0.19106	0.21685	0.28919	0.93813	0.37542	1.16629	-1.06175	0.27583	1.90967	0.07381	-1.10633	-0.1428	-0.41255	-0.92243	-0.84374	-0.53785	-0.94983	-0.26298	0.71599	-0.07381	0.09011	-0.55211	3.0131	-1.16838	-0.16841	0.96338	-0.19345	-0.09487	0.19554	0.12022	-0.6144	-1.65567	0.2506	-0.26452	-1.05443	0.72868
P0C0L5	P0C0L5	'C4B_2;C4B	100293534;721	-0.7127	0.18978	-0.2488	0.2331	0.04087	-0.34234	-0.38181	0.85267	-0.16359	-0.86083	-0.52933	-0.04087	1.01096	1.28051	-0.55605	1.0603	-0.93427	0.66538	1.77765	0.39419	-0.66473	-0.16197	1.18319	-0.65631	-0.4363	0.16197	-0.80328	-1.10034	1.1851	0.79838	-0.22538	-0.72925	1.69595	0.06462	-0.06201	0.24703	0.44111	0.11551	0.11424	0.34235	-0.45302	-1.62252	-0.9467	-1.15279	-0.71626	0.66691
P0C0S5;Q71UI9	P0C0S5;Q71UI9;Q71UI9-2;Q71UI9-3;Q71UI9-4;Q71UI9-5	'H2AFV;H2AFZ	3015;94239	-0.02342	-0.44621	0.34767	0.01036	0.22388	-0.1618	0.96082	0.13113	0.27181	0.01136	0.17896	0.12682	-0.47274	-0.75544	0.07617	0.49971	0.64106	0.00845	-0.38203	-0.03303	0.56578	-0.00845	0.78352	-0.61118	1.18772	0.97735	-0.79751	-0.04964	0.60588	-0.25425	-0.30785	-0.15543	0.15014	0.05163	0.04922	-0.01036	-1.03788	-1.23678	-1.38876	0.38536	-0.46033	-0.84853	0.01269	-0.29648	-1.47478	-1.27799
P0C7P4;P47985	P0C7P4;P47985	'UQCRFS1;UQCRFS1P1	7386	-0.36397	0.84403	-0.15253	-0.17613	-0.18667	-0.0705	0.24191	-0.23892	-0.70097	0.42683	0.49549	0.06094	0.01663	0.35085	0.17573	-0.03155	0.0008	-0.56954	0.01993	0.86196	-0.07096	-0.29579	-0.24962	1.10773	0.27392	0.04165	1.38739	-0.12721	0.3991	-0.18348	-0.13572	-0.22412	0.87736	0.13061	-0.01663	-0.40809	0.57844	1.04547	0.96782	-0.07988	1.1413	0.90217	-0.14041	-0.20863	1.24963	0.79967
P0C866;Q658Y4	P0C866;Q658Y4	'FAM91A1;LINC00869	157769	0.38149	-0.01907	0.02791	-0.25017	0.01325	-0.01325	-0.26268	-0.02932	-0.15016	-0.24349	-0.11265	-0.49032	0.19689	-0.25577	-0.05905	-0.11072	0.17854	-0.01541	0.35294	-0.0719	0.21242	0.25722	-0.01329	-0.42269	-0.09491	-0.11467	-0.35233	0.16888	-0.12031	0.11526	0.14017	0.31008	0.09509	0.06301	0.21898	0.05678	-0.03063	0.04705	0.03383	0.08856	-0.30794	-0.27436	0.0277	0.39304	-0.0519	-0.30513
P0CF74;P0CG05;P0CG06	P0CF74;P0CG05;P0CG06	'IGLC6		0.60451	-2.35717	0.27848	0.51058	-0.15086	0.0361	-1.36113	-0.24107	0.1433	-0.0361	-2.09565	0.27038	1.28914	0.77892	0.98593	0.86113	-1.3659	0.03096	1.28566	1.23342	-0.70531	0.49152	2.28838	-0.94351	-1.32893	-1.3698	-0.82883	-0.81598	-0.34291	0.57139	0.12867	0.14229	0.45616	-0.4595	0.94716	1.15538	-0.30575	-0.51408	-0.64882	0.30806	-2.17501	-1.73278	-0.04851	-0.77153	-1.79103	1.02728
P0CG29;P0CG30	P0CG29;P0CG30	'GSTT2;GSTT2B	2953;653689	1.05516	0.8137	-0.31672	0.29639	-0.61734	0.12621	0.45105	-0.73452	0.82153	0.40837	0.16166	1.17763	-0.38238	-0.40973	-0.89478	-0.24526	0.06203	0.15793	3.80918	0.1186	-1.06005	-0.35674	1.91301	-0.24612	0.1142	0.40333	0.55525	-0.53448	0.10987	0.28887	0.42114	-0.82146	-1.09984	-1.34492	-0.68664	0.74601	0.14225	0.35874	0.25323	-0.48302	-0.12621	0.12464	-1.14767	-0.6778	-0.61824	-0.23599
P0CG47;P0CG48;P62979	P0CG47;P0CG48;P62979	'RPS27A;UBB;UBC	6233;7314;7316	-0.21922	0.62217	0.07778	0.24765	-0.44538	-0.03003	-0.37079	-0.37452	0.25699	-0.281	-0.41902	1.60517	1.07346	-0.64298	0.13109	0.23358	0.01594	0.07978	-0.17563	-0.14896	0.24763	-0.03866	0.14736	-0.3114	-0.01594	-0.19405	-0.58282	-0.27449	-0.06492	-0.18515	0.06986	0.20026	0.17657	1.09448	0.02337	-0.27633	-0.52383	0.34641	-0.34568	0.03875	0.31184	-0.61012	0.24529	-0.02337	-0.42704	-0.2741
P10114	P10114	'RAP2A	5911	-0.2238	0.49339	-1.29988	-0.56162	-0.15732	0.04337	0.1367	-0.55346	-1.589	0.69034	0.71962	0.65612	-0.85665	0.65714	-0.20488	0.03191	-0.3591	-0.41943	0.29852	1.03945	-0.60824	-0.06648	0.76853	1.87615	-0.01233	0.01233	1.61358	0.23736	0.79223	0.34308	-0.05312	-0.03713	-0.99046	-1.57584	-0.34117	0.04428	0.08432	0.19287	0.46221	-0.09283	1.04095	1.42491	-0.87975	-0.67193	1.36579	1.25955
P10155	P10155;P10155-2;P10155-3;P10155-4	'TROVE2	6738	0.28053	-0.15151	0.14718	0.18162	0.12384	-0.00692	0.00692	0.27045	0.07974	-0.35338	-0.50912	-0.14455	-0.41051	-0.66858	0.23217	-0.37017	-0.01749	0.04739	0.37219	-0.19685	0.33765	0.25196	0.52629	-0.67752	0.55559	0.82626	-0.78683	-0.11361	0.11359	-0.08783	0.01749	0.1767	-0.20333	-0.66706	0.33531	0.09119	-0.43092	-0.61816	-0.63322	0.30677	-0.51096	-0.80717	0.31227	0.13031	-1.15343	-1.03491
P10253	P10253	'GAA	2548	0.07669	-1.11715	-0.05312	0.1857	0.58236	0.07434	-0.42284	0.12196	-0.10508	-0.17935	-0.25467	0.50398	-0.05657	-0.00101	0.3667	0.10539	0.16548	0.97879	-0.83598	-0.1204	-0.00121	0.17929	-0.2	-0.70719	0.00121	0.14452	-0.62326	-0.36231	-0.62166	-0.25361	0.04548	0.43497	0.07384	0.0727	0.26423	-0.50709	-0.15309	-0.59021	0.11076	0.00101	-0.89503	-0.48662	0.12739	0.61814	-0.59391	-0.90837
P10412;P22492	P10412;P22492	'HIST1H1E;HIST1H1T	3008;3010	-0.42264	1.56298	-0.70931	-0.05492	-0.22608	0.76814	-0.32945	0.20765	0.20308	0.05492	0.17126	-1.03462	1.33666	-1.43811	-0.13047	0.71671	0.00757	-0.3288	-0.07756	-1.12096	0.07424	1.42502	-0.87312	-2.24765	-0.00201	-0.45951	-0.96692	0.58549	-0.56655	0.00201	0.58146	-0.22926	1.18629	2.4917	0.39701	0.61098	-0.67893	0.05503	-1.00841	-1.15498	1.01978	-1.46656	0.2974	-0.49012	-1.0296	-0.92215
P10451	P10451;P10451-2;P10451-3;P10451-4;P10451-5	'SPP1	6696	1.37345	-0.10105	-0.4742	-0.60114	-0.13944	-0.27519	-0.12347	0.46328	-1.24346	0.46269	0.48802	-0.20978	0.14746	0.12534	0.22071	0.68133	0.4383	-0.50787	1.28402	-0.40551	-1.08947	-0.07943	0.5634	-0.59066	-0.27676	0.20273	-0.3962	0.60932	0.37314	-0.13735	1.46829	-0.98987	-0.05748	-0.62293	0.59285	0.48828	-0.1894	-0.79612	0.08913	0.2263	-1.07798	0.29099	0.05748	-0.08913	0.55196	0.34301
P10515	P10515	'DLAT	1737	-0.21284	0.9261	-0.42056	-0.19314	-0.21337	0.03437	0.08078	-0.34751	-0.66696	0.3141	0.87491	0.32621	-0.24471	0.19727	-0.02625	-0.05309	0.06521	-0.15846	-0.30836	0.60071	-0.12679	0.00302	-0.00302	1.19074	0.49541	0.57147	1.35093	-0.07515	0.61467	-0.02163	-0.44549	-0.13055	1.0841	-0.35656	-0.15368	0.16911	0.63144	0.92514	0.73199	0.02625	1.10455	1.24002	-0.69483	-1.16673	1.09445	0.93246
P10523;P49407	P10523;P49407;P49407-2	'ARRB1;SAG	408;6295	-0.01535	0.25878	-0.71281	-0.69395	-0.3306	-0.56374	0.508	-0.29979	-0.7491	0.44796	0.92951	-0.23	0.19973	0.31031	0.01535	0.3218	-0.63037	-0.4649	-0.20157	0.70598	-0.53392	-0.14498	0.36226	1.20721	0.18399	0.23918	1.08845	1.1876	0.14498	0.55797	-0.24729	-0.26777	-0.30118	0.18729	-0.70114	-0.39208	0.10017	0.50401	0.13828	-0.24917	1.01087	1.03114	-0.62873	-0.03355	1.1375	0.82479
P10586	P10586;P10586-2	'PTPRF	5792	-0.11342	0.03515	-0.38915	-0.09109	0.17588	0.22699	0.07179	-0.22072	-1.0964	0.05757	0.2732	-0.35704	-0.08791	-0.36893	0.38454	-0.55333	0.24286	-0.39716	0.24305	0.03596	-0.45343	-0.19277	0.20614	0.24917	0.45382	0.71198	-0.24573	-0.32987	0.38011	0.10685	-0.02802	-0.15446	-0.12891	-0.16186	0.47951	-0.20316	0.10266	0.08018	-0.03515	0.3656	0.55465	-0.00244	-0.58201	-0.57002	0.22123	-0.07615
P10599	P10599;P10599-2	'TXN	7295	0.14833	0.03652	-0.28339	-0.14849	0.42824	-0.29072	0.71288	-0.15709	-0.4355	0.20353	-0.03652	-0.23906	-0.21564	0.16683	0.22266	0.37502	-0.94018	-0.29738	-0.89629	0.305	-0.62232	0.34225	-0.07499	0.07101	-0.2555	0.09671	-0.11345	-0.13208	0.57671	-0.09454	-0.08742	-0.03449	0.2361	-1.02012	-0.10155	0.2163	-0.31586	-0.10228	0.14643	0.30387	0.13856	0.396	0.31574	0.14819	0.5498	0.05723
P10606	P10606	'COX5B	1329	0.02391	0.57418	-0.0444	-0.09171	-0.0587	-0.32364	0.29406	-0.34273	-0.44024	0.82133	0.77485	0.69214	-0.02391	0.35896	0.25818	-0.00181	-0.04414	0.00996	-0.67975	0.7674	-0.06636	-0.40711	-0.16856	1.16095	0.1344	0.17759	1.37423	0.2497	0.2973	-0.21469	-0.04743	-0.19634	0.32441	-0.20547	-0.18899	-0.45284	0.67261	0.70424	1.03772	-0.13794	0.90135	1.17576	-0.12273	-0.29912	1.48365	1.19327
P10619	P10619	'CTSA	5476	0.56122	-0.30765	0.19576	-0.21555	0.26752	-0.36473	-0.19489	0.3606	0.12173	-0.64993	-0.42542	0.1414	0.66723	0.02961	-0.21757	-0.05839	-0.21258	0.71448	-0.44316	-0.26531	0.76073	-0.08829	-0.57741	-0.5883	0.46696	0.08782	-0.59942	0.23386	-0.6476	0.28312	0.39672	0.58769	-0.2044	0.21696	-0.29793	-0.16113	0.05568	-0.21497	-0.05979	0.25869	-0.91055	-0.77012	0.24729	0.84355	-0.6489	-0.66067
P10620	P10620;P10620-2	'MGST1	4257	-0.16444	0.10299	-1.3303	-0.49563	0.33627	0.77271	0.4836	0.58187	-1.34168	-0.03354	-0.09188	-0.72561	0.06599	0.5195	0.89829	0.43432	-0.97246	-0.04765	-0.80841	0.04765	-1.17434	1.17449	0.35749	-1.07941	0.09892	0.05701	-0.91243	-0.16088	-0.13537	1.81054	-0.50913	1.64865	1.92484	-1.10327	-0.1098	1.11353	0.03354	-0.23376	0.58917	-0.40846	-0.36559	-0.43776	0.39462	0.14906	-0.11509	-0.30097
P10644	P10644	'PRKAR1A	5573	0.10469	-0.25269	-0.00425	-0.21467	0.17653	-0.10545	-0.59458	0.11529	-0.10002	-0.24231	0.43599	-0.2543	0.1684	-0.01274	0.00425	0.1173	-0.10782	0.15607	-0.17281	-0.3808	-0.34647	0.53191	1.41506	-0.05199	0.19278	0.66774	-0.0021	0.26273	0.93623	0.37918	-0.13465	-0.13939	0.06792	0.45189	-0.15329	0.85026	0.70127	0.54991	0.38676	0.11863	-0.27748	0.08772	-0.07341	-0.24597	-0.28531	-0.09863
P10645	P10645	'CHGA	1113	-0.3117	0.67464	-0.65548	-0.77624	-0.25101	0.05299	0.3836	-0.93098	-0.90856	0.58073	1.9296	0.8292	-0.05299	0.75709	0.56226	0.2225	0.10933	-0.35701	0.36433	1.40061	-0.34603	-0.15544	0.33755	1.61941	-0.1859	-0.00174	1.42502	0.45857	0.2712	-0.21144	-0.04264	-0.36883	-0.0929	-0.66961	-0.45475	-0.25097	0.2711	1.06544	1.18703	-0.51385	1.22183	1.44295	-1.08871	-0.73129	1.57346	1.14505
P10768	P10768	'ESD	2098	-0.16739	0.34554	0.32127	-0.0009	0.10975	-0.09771	-0.37697	0.18491	0.0009	-0.26392	0.3061	-1.46416	0.01407	-0.44664	-0.20691	-0.23919	-0.04506	-0.32997	0.17455	-0.09768	-0.0928	0.26302	1.19416	-0.02361	0.33576	0.55642	0.22917	0.30342	0.28843	1.03398	-0.25357	-0.56171	0.38806	-0.28486	0.05232	0.18417	-0.18632	0.08525	-0.26438	-0.08522	0.22639	0.16841	0.29364	0.05497	-0.24668	0.08986
P10809	P10809	'HSPD1	3329	-0.3364	0.04737	0.01602	-0.42159	0.0385	0.12111	0.56791	0.07864	-0.44509	-0.10158	0.2828	-0.10138	-0.51015	-0.39821	0.07036	0.01298	0.09031	-0.47936	-0.09639	-0.03194	-0.21165	0.18339	0.06151	0.15465	0.55315	0.56941	0.21163	-0.01602	0.33778	-0.35367	-0.24448	-0.17476	0.82042	-0.12818	-0.14186	-0.28674	0.28166	0.25055	0.2586	0.26581	0.53464	0.09057	-0.06032	-0.23626	0.13138	-0.23575
P10909	P10909;P10909-2;P10909-3;P10909-4;P10909-5	'CLU	1191	0.10717	-0.43167	0.15416	-0.79715	-0.76064	0.16978	-0.30289	-0.03868	-1.4115	-0.39186	-0.59434	-0.67269	0.33884	0.05304	0.33682	0.09097	1.39106	-1.12928	2.94306	-0.79963	-1.12869	2.06775	0.40565	-0.33385	-0.6613	-0.28435	-0.46098	0.30077	0.45807	-0.31455	0.10416	-0.73774	3.1672	0.03868	0.94928	-0.86935	-0.07301	0.1137	0.21007	-0.43896	-0.53605	-0.46868	-0.09097	0.20974	-0.74331	-0.36108
P10915	P10915	'HAPLN1	1404	0.2193	1.06072	0.02501	0.371	-0.02501	-0.65813	-0.701	-1.28365	-0.24897	1.1009	2.19848	1.51467	0.89781	0.85005	0.12648	-0.07772	-0.32277	0.85894	-0.07227	0.13791	-0.56794	-0.24259	2.94624	1.6617	0.10023	-0.14864	2.49772	0.16894	2.26809	0.06822	-0.2905	-0.07673	0.26677	-0.61922	-0.59956	-1.26521	0.12974	-0.09212	-0.63062	-0.35378	1.55578	2.25791	-0.28224	-0.59594	1.87563	1.33952
P11021	P11021	'HSPA5	3309	0.37932	-0.49576	0.10017	0.14244	0.28078	0.14375	-0.16467	-0.19554	0.99514	-0.2208	-0.68036	-0.43687	0.47359	-0.00703	0.32434	1.04588	0.21967	0.20023	0.37024	-0.6272	0.32893	-0.09941	-0.86191	-1.20641	-0.08302	-0.37117	-1.18865	-0.10348	-0.75312	-0.66973	0.48587	0.08302	0.55168	0.00703	0.27213	0.11299	-0.57002	-0.61218	-0.487	-0.36214	-0.90618	-0.94639	0.68804	0.63786	-1.05423	-1.04114
P11047	P11047	'LAMC1	3915	-0.3213	-0.98729	0.63334	0.14957	-0.48431	0.39539	-0.70989	-0.08216	0.31408	-0.44281	-0.64222	0.36967	1.6669	0.89362	0.17579	-0.16497	0.64	-0.04397	1.62949	-0.14388	1.61766	0.59416	-0.23452	-0.26594	-0.1025	-0.58458	-0.04257	0.57626	-0.52817	0.60116	1.06354	0.02551	0.54597	0.39993	0.87908	0.17103	-0.37242	-0.57969	-0.40859	0.08216	-0.98053	-0.73743	0.63714	-0.08458	-0.93986	-0.83133
P11117	P11117;P11117-2	'ACP2	53	-0.06425	0.38588	-0.05798	0.05893	0.16908	-0.39272	-0.67716	0.23026	0.08533	-0.53297	-0.87879	-0.30786	1.28959	0.16616	-0.71111	0.17333	-0.01656	0.3007	0.16145	0.05611	-0.04437	0.02494	-0.03015	-0.16962	-0.37209	0.04944	-0.43178	0.05798	-0.42577	-0.00733	0.20021	0.00733	-0.17749	0.8836	-0.47112	-0.34884	-0.1114	0.99763	-0.13733	-0.42829	0.29138	-0.75386	0.16426	0.1263	-0.49692	-0.63788
P11137	P11137;P11137-2;P11137-3	'MAP2	4133	-0.45539	0.91978	-0.61151	-0.16666	0.0718	-0.1721	0.30228	-0.52032	-0.98172	0.89057	1.17946	1.28064	-1.20766	0.09219	-0.0718	0.01523	-0.02184	-0.28232	-0.53205	2.11335	0.07048	-0.31915	0.6676	2.23179	0.23973	0.16479	1.89857	0.95524	1.44928	-0.24886	-0.01523	-0.47627	-0.58724	-1.09077	-0.29113	-0.72727	0.61896	0.88712	0.84422	0.12019	1.89137	1.74482	-0.36287	-0.85389	2.22754	1.73643
P11137-4	P11137-4	'MAP2	4133	0.72055	0.4627	0.12964	0.28028	0.4507	-0.4051	-0.00407	0.44584	0.00407	-0.03998	-0.11083	0.49562	-0.1576	-0.30684	0.1744	-0.64119	-0.1328	1.1371	-0.61926	0.59095	1.64029	0.05946	0.49991	-0.62339	1.19325	0.09251	-1.18835	0.66144	1.11415	0.64348	-0.05946	0.9886	-0.32291	-0.37954	-0.0345	-0.1881	-0.1617	-0.01275	-0.53273	0.99578	0.34275	-0.50716	0.31004	0.25463	-0.82241	-0.36974
P11142	P11142;P11142-2	'HSPA8	3312	0.0485	0.23093	-0.3395	-0.04692	-0.07316	-0.20516	-0.13869	-0.05653	-0.06363	0.09348	0.25795	0.02059	-0.17553	-0.01081	-0.25086	-0.14857	-0.18409	0.10621	-0.33372	0.34159	0.1281	-0.31573	-0.02593	0.32974	0.04588	-0.05777	0.33179	0.08892	0.06633	-0.07966	-0.16753	0.02593	-0.66485	0.13483	-0.30019	-0.34885	0.04174	0.28663	0.21962	0.034	0.50157	0.56294	0.17656	0.01081	0.64649	0.25402
P11166	P11166	'SLC2A1	6513	-0.6217	-1.08231	0.66944	0.12412	-0.2287	0.89504	0.7474	-0.31068	0.53072	0.18341	-0.45811	-0.09574	0.54554	0.24902	0.97132	2.08266	0.69848	-0.53862	2.28343	-0.5469	-0.26024	0.7509	-0.34639	0.03012	-0.31463	-0.45703	0.14932	-0.44205	-0.24307	-0.44409	0.94498	-1.01877	0.99466	-0.49662	0.71584	-0.32514	0.34488	0.01122	-0.01122	-0.73732	-0.33335	0.30415	0.47315	0.19969	0.22615	-0.24508
P11171	P11171;P11171-2;P11171-3;P11171-4;P11171-5;P11171-6;P11171-7	'EPB41	2035	-0.0004	-0.30004	0.69784	-0.03422	-0.00286	0.99305	0.2913	-0.41375	0.24726	-0.34617	-0.54267	0.64751	0.38518	0.56812	-0.12338	-0.07883	0.34764	0.00352	2.04965	-0.15005	-0.57156	0.99002	-0.06642	0.18986	-0.00352	0.3385	0.29649	-0.55308	1.1188	-0.00809	0.41483	-0.29752	-0.202	-0.25938	-0.03644	0.29701	0.43974	0.03419	0.02522	0.0004	-0.16281	-0.39184	0.06511	0.08773	0.04538	0.13775
P11172	P11172;P11172-2;P11172-3;P11172-4	'UMPS	7372	0.0227	-0.1551	0.47181	0.05425	0.18686	0.0872	-0.1391	0.31712	0.27933	-0.19959	-0.35698	-0.24245	-0.17187	-0.3204	0.00589	0.05134	0.02882	0.09539	-0.15767	-0.13571	0.19645	-0.15346	0.40639	-0.43528	0.07315	-0.03108	-0.22193	0.12906	0.15026	0.02006	-0.04671	0.10246	-0.07006	-0.03133	0.21864	-0.04507	-0.00589	-0.02896	-0.146	0.13665	-0.23282	-0.43813	0.41255	0.26031	-0.29649	-0.59615
P11177	P11177;P11177-2;P11177-3	'PDHB	5162	-0.09165	0.97068	-0.18025	-0.19404	-0.04008	-0.06433	0.35185	-0.24444	-0.59139	0.5216	1.03032	0.65892	-0.19441	0.25375	0.10119	-0.23048	-0.04189	-0.25982	0.11069	0.71452	-0.14456	-0.03397	-0.00325	1.54811	0.72957	0.74099	1.4126	-0.00869	0.77745	-0.22012	-0.25839	-0.05772	0.54217	-0.0319	-0.05686	0.00869	0.67673	0.97596	0.79071	0.11692	1.23239	1.40761	-0.3108	-0.47567	1.34999	1.10593
P11182	P11182	'DBT	1629	-0.04266	0.44739	-0.29256	-0.21417	0.17628	0.16122	0.04266	0.06501	-0.51529	0.0853	0.19274	-0.61009	-0.29171	-0.31688	-0.21749	-0.25462	-0.05166	-0.30546	0.50748	-0.03911	-0.16824	0.50203	0.03911	0.40981	0.30649	0.52693	0.49563	-0.57717	0.43928	-0.04141	-0.08524	-0.05094	0.32097	-0.41701	0.06984	-0.2129	0.73535	0.85315	0.59977	0.18673	0.73589	0.41238	0.07617	-0.09842	0.53266	0.3018
P11215	P11215;P11215-2	'ITGAM	3684	0.50298	-0.26069	0.05724	0.1646	0.24626	-0.28913	-0.24659	0.28746	0.22239	-0.25423	-0.46199	0.28159	0.87277	0.19018	-0.05724	1.6495	-0.08811	-0.0084	0.44729	-0.73498	-0.38959	0.95081	-0.32614	-0.17967	-0.14288	0.04442	-0.15692	-0.80218	0.11785	0.0084	0.26039	0.3091	0.60979	0.09715	-0.09438	0.56208	-0.21657	-0.14993	-0.12976	0.08557	-0.111	-0.31077	-0.08952	-0.13851	0.05378	-0.30986
P11216	P11216	'PYGB	5834	0.13845	0.17523	-0.11352	0.08507	-0.03601	0.05079	0.16615	0.24167	-0.0179	-0.20043	0.89091	0.53681	-0.01818	-0.16239	-0.27432	-0.30537	0.10777	-0.63336	-0.23831	-0.23647	0.00453	-0.3975	0.38324	0.61522	-0.04622	0.26182	0.22683	1.15698	0.54762	-0.00038	-0.06072	-0.90502	0.55802	0.64209	0.8882	-0.00032	-0.15657	0.00032	-0.054	-0.15307	0.55127	0.50044	0.00038	-0.09485	0.53832	0.44932
P11217	P11217;P11217-2	'PYGM	5837	-0.22471	0.5371	-0.19957	-0.84297	-0.00172	0.22294	-0.48367	-0.09398	-0.72129	1.02835	0.37892	-0.61699	-0.11989	0.16423	0.289	-0.10113	-0.07456	-0.59716	-0.07262	0.14994	-0.20572	0.21022	-0.33883	1.30406	1.08501	0.7425	1.69313	1.038	0.97802	1.81593	-0.32067	-0.17247	-0.35976	-0.64247	0.11893	-0.19798	1.58887	1.52723	1.19807	-0.25294	0.6746	1.62928	0.06287	0.00172	1.53424	1.59992
P11233	P11233	'RALA	5898	-0.00166	0.1347	0.13523	-0.10471	-0.15527	-0.1114	-0.00504	-0.26863	-0.49527	0.02785	0.72222	0.32317	-0.15575	-0.19584	0.3306	0.02608	0.04501	-0.02627	-0.43139	-0.02608	-0.2955	-0.19381	0.21687	1.31744	0.12965	0.65357	0.78807	0.27791	0.97703	0.14908	-0.29599	-0.32665	-0.65681	0.0196	-0.00415	-0.20698	0.00166	0.21955	0.07614	-0.52296	0.27947	0.43017	-0.44061	-0.36645	0.33405	0.79482
P11234	P11234	'RALB	5899	0.05207	0.1476	0.04815	-0.06946	-0.07867	-0.26479	0.11631	-0.23063	0.11437	-0.12786	0.01256	-0.10862	0.59083	0.2726	-0.02914	0.22145	-0.93018	-1.16385	0.08	0.30687	-1.06237	-0.00729	-0.28154	1.06689	-0.31723	-0.90372	0.0734	-0.01256	0.51969	-0.48536	-0.21996	-1.09771	0.58708	1.31537	-0.09402	-0.02049	1.17553	1.16826	0.79281	-0.38717	0.43284	0.31986	0.15842	-0.21382	0.10985	0.56564
P11274	P11274;P11274-2	'BCR	613	0.18089	0.03821	-0.1642	0.10521	-0.51654	-0.02223	-0.0069	-0.12058	0.93025	0.31512	0.65017	1.18137	0.04778	0.00387	-0.37493	-0.14663	-0.40503	0.00202	-0.0816	0.1162	0.23706	-0.07787	0.72321	0.09309	-0.24772	-0.07412	0.38006	0.44427	0.39935	0.04874	0.02925	-0.26186	-0.08647	-0.1465	0.06583	-0.25139	-0.02787	-0.04182	0.35691	-0.06726	0.15409	0.43674	-0.11624	-0.00387	0.57677	0.20945
P11277	P11277;P11277-2;P11277-3	'SPTB	6710	0.17294	-0.52806	1.20125	0.28493	-0.17796	1.46874	0.03647	-0.51176	0.70962	-0.14802	-0.50975	1.10711	0.65829	1.05896	-0.09213	0.16351	0.22601	0.34762	2.48982	-0.65676	-0.54674	0.8486	-0.74369	0.38335	-0.39371	-0.22191	0.24411	-0.62157	0.1488	0.01829	0.2605	-0.62678	-0.82671	-0.06769	0.3997	0.23318	0.3557	-0.05846	-0.05217	-0.23673	-0.08791	0.0749	0.01907	0.18191	0.7857	0.49345
P11279	P11279	'LAMP1	3916	0.39011	-0.23703	0.00509	0.14236	0.38412	0.11498	-0.62106	0.11686	0.10204	-0.06113	-0.04368	0.025	0.68054	0.23114	-0.00509	0.12901	0.04348	-0.35002	-0.23985	-0.26743	-0.04348	0.46788	-0.53808	-0.24469	-0.09765	0.07003	-0.47422	-0.03118	-0.32771	0.20446	0.76594	0.14717	-0.39991	-0.62269	0.04781	-0.10495	-0.48388	-0.64212	-0.15115	-0.14087	-0.83897	-0.49458	0.38362	0.50474	-0.54087	-0.2683
P11310	P11310;P11310-2	'ACADM	34	-0.22313	-0.43888	-0.17126	0.63319	0.26761	0.31144	0.50049	0.11468	-0.41181	-0.00288	-0.40709	-0.39522	-0.13806	-0.05389	0.11821	-0.43023	0.02128	-0.16483	0.33119	-0.31849	-0.03624	0.50141	0.02077	-0.20715	-0.02077	0.41886	-0.17601	-0.37012	0.46438	-0.07	0.04439	0.03842	0.49699	-0.22396	0.32431	-0.11329	0.91896	0.28503	0.69347	0.61537	-0.14463	-0.21609	0.07504	0.48145	-0.30323	-0.1452
P11387	P11387	'TOP1	7150	0.0622	-0.08363	0.19211	0.04109	-0.24622	0.17905	0.61322	0.28875	0.16874	0.07781	-0.75179	0.1296	-0.04109	-0.71908	0.08065	0.76433	0.78907	-0.02277	-0.37337	0.04565	0.63749	-0.15728	0.08826	-0.76199	0.42832	0.00799	-0.92658	-0.04244	-0.18936	-0.47826	0.25497	0.13972	-0.08294	1.23772	0.34335	-0.1094	-0.67839	-0.72028	-0.90772	-0.73207	-0.66296	-1.00166	0.43103	0.22788	-1.15953	-1.16013
P11413	P11413;P11413-2;P11413-3	'G6PD	2539	0.05584	-0.0982	-0.24967	0.13964	-0.14582	-0.22858	-0.19035	-0.01665	-0.03147	-0.05405	-0.34415	-0.52982	0.23823	0.58358	0.01665	0.79967	-0.02317	0.02299	0.44014	-0.34685	-0.02299	0.43251	-0.41449	-0.28688	-0.49425	-0.17039	-0.27165	-0.25803	0.06898	0.24953	-0.23493	0.26957	0.63763	0.28888	0.07523	0.42624	0.60242	0.40476	0.25039	-0.08283	-0.34504	-0.03871	0.07288	0.14515	-0.17969	-0.1152
P11441	P11441	'UBL4A	8266	0.01366	0.01378	0.09754	-0.14773	-0.22084	0.16146	0.1888	0.01673	0.00637	0.00104	-0.04332	0.06343	-0.14087	-0.00743	0.0872	-0.0969	0.25733	0.00415	-0.38407	-0.0429	-0.06927	-0.12319	-0.20469	0.32586	-0.00415	0.04308	0.26762	-0.04534	-0.01342	0.08958	0.04712	0.11008	-0.19652	-0.27272	-0.16663	0.12011	0.18033	-0.17735	-0.10014	-0.16464	0.04479	0.22613	-0.07796	-0.00104	0.39924	0.02318
P11498	P11498	'PC	5091	-0.05543	0.15866	-0.22884	-0.20928	0.27123	-0.00272	-0.11542	-0.17842	-0.45633	0.05177	0.53459	-0.24014	-0.20931	0.13239	0.00272	0.5797	0.03869	-0.34459	0.03814	0.21426	-0.11214	0.49422	0.26566	-0.2152	-0.01453	-0.0722	-0.29051	0.57069	-0.49615	0.13393	-0.32936	-0.23874	2.01311	-0.59003	0.09038	-0.14512	0.34583	0.53855	0.23951	0.72862	0.64797	0.46756	-0.0598	-0.35537	0.21815	0.28978
P11532	P11532;P11532-10;P11532-2;P11532-3;P11532-4;P11532-5;P11532-6;P11532-7;P11532-8;P11532-9	'DMD	1756	-0.56105	-0.01454	0.75096	0.56299	0.11678	0.39768	-0.57903	-0.62698	-0.36972	-0.17383	-0.24099	-0.20553	0.62178	-0.18863	-0.1429	-0.06656	-0.67423	-0.25124	-0.03055	0.10973	-0.62817	0.05524	0.94283	-0.04173	0.05134	0.50194	0.36237	-0.75173	0.98795	0.54743	-0.03045	-0.31894	0.34667	0.33059	0.94285	0.54259	-0.06506	0.37719	-0.04842	0.01454	0.34691	-0.0017	-0.0188	0.04816	0.09686	0.02899
P11586	P11586	'MTHFD1	4522	-0.31973	-0.30257	0.3197	0.3024	-0.33389	0.079	-0.32187	0.50111	0.59051	0.01808	-0.15519	0.01713	-0.01713	0.03725	0.23722	0.09098	0.27941	0.32666	0.23261	-0.28443	0.38557	-0.39764	0.01949	-0.31328	-0.45607	-0.48924	-0.59206	0.1341	0.16239	-0.07264	0.10148	0.29732	0.10344	0.26518	0.40843	-0.26373	-0.36158	-0.41621	-0.294	-0.03976	-0.30143	-0.28468	-0.16645	-0.09262	-0.21306	-0.37779
P11717	P11717	'IGF2R	3482	0.29209	-0.38593	-0.10113	-0.12799	0.05152	0.23325	-0.06916	-0.012	0.57065	-0.08726	-0.24147	0.27557	0.28426	0.1013	0.012	0.33168	0.1334	0.46483	-0.20589	-0.29711	-0.00147	-0.01767	-0.13892	-0.47414	0.08838	-0.13124	-0.45095	0.2315	-0.2597	0.13133	0.3923	0.27448	0.20088	-0.14634	0.13887	0.61199	-0.59657	-0.52488	-0.17092	-0.06597	-0.66103	-0.38502	0.00147	0.09378	-0.20804	-0.49658
P11766	P11766	'ADH5	128	-0.10325	-0.18248	-0.03219	0.28438	0.23444	0.08898	0.05742	0.47811	0.07194	-0.37488	-0.07349	-0.29908	-0.34787	-0.38065	0.10138	-0.41409	-0.04016	0.00738	-0.18694	-0.4639	0.17109	0.12817	0.47817	0.01944	0.6571	0.85608	-0.29664	0.25863	0.5867	0.72198	-0.19895	-0.11926	-0.19847	-0.36482	0.34432	0.3949	-0.17978	-0.04673	0.03219	0.24731	-0.2633	-0.32038	0.11995	0.13426	-0.37791	-0.33056
P11802	P11802	'CDK4	1019	-0.12748	-0.53152	0.26542	0.07298	0.11876	0.24535	0.12038	0.08418	-0.11237	0.23474	-0.5235	0.19644	-0.43159	-0.21116	0.01717	-0.26802	-0.03229	-0.17031	2.21633	-0.28246	-0.27877	0.31111	-0.18905	0.01235	0.00404	0.25238	0.03221	-0.11623	0.46034	0.04105	-0.05738	0.11696	-0.42803	-0.17179	0.09683	1.81903	-0.13185	-0.51754	-0.01717	0.442	-0.62784	-0.00029	-0.26838	-0.62323	0.08416	-0.12642
P11940;Q4VXU2;Q9H361	P11940;P11940-2;Q4VXU2;Q9H361	'PABPC1;PABPC1L;PABPC3	26986;5042;80336	0.2267	0.07246	0.01574	0.04223	0.0609	-0.02972	-0.25447	0.17567	0.17877	-0.12145	-0.22831	-0.12923	0.04665	-0.19127	-0.01986	0.30866	0.32002	0.33663	-0.1036	-0.05597	0.26876	-0.1653	-0.26127	-0.59747	0.15718	0.05166	-0.35707	0.17711	-0.00631	-0.3089	0.25291	0.20659	-0.36602	0.40185	-0.01574	-0.05442	-0.20467	-0.18826	-0.26484	0.0755	-0.10877	-0.46827	0.35484	0.3469	-0.43411	-0.47253
P12004	P12004	'PCNA	5111	0.17455	-0.22989	0.78982	0.45625	0.53234	0.22707	1.0453	0.87504	0.90841	-0.07048	-0.55539	-0.05964	-0.23536	-0.11818	0.43039	0.45736	0.54983	0.03006	0.48714	0.28545	0.98852	-0.22706	-0.20421	-0.75577	0.46888	-0.01956	-0.94704	-0.15986	-0.46436	-0.49391	-0.13732	1.61839	-0.15741	0.10934	0.02499	-0.1746	-0.3674	-0.64027	-0.54916	-0.02499	-0.81614	-0.75037	0.06685	0.16432	-0.96826	-0.778
P12036	P12036;P12036-2	'NEFH	4744	-0.51042	0.13919	-1.55098	-1.10215	0.58274	-0.16792	-0.10193	-0.91912	-2.03512	0.4696	0.49663	-0.21724	1.39645	0.71329	0.16634	-0.68045	-0.79513	-1.16416	-0.91673	0.79061	-0.08497	-0.8108	-0.87284	1.62891	0.12762	0.1301	2.90125	0.66982	0.26936	1.97136	0.46163	0.08497	-1.12719	-1.70287	-1.20683	1.18759	0.10193	1.5238	0.83576	-1.29469	0.49876	1.86099	-0.51029	-1.09767	0.47227	1.12552
P12081	P12081;P12081-2;P12081-3;P12081-4	'HARS	3035	0.2935	-0.01403	-0.06033	0.17474	-0.05831	-0.11818	-0.00055	0.28033	0.3315	0.03911	-0.21702	-0.19349	-0.10966	0.00055	0.02879	-0.16542	0.03818	0.37623	-0.65353	0.26209	0.54661	0.20001	-0.03569	-0.19759	0.07993	-0.04657	-0.16255	0.07058	-0.27914	-0.19824	0.39547	0.28036	-0.08417	0.43557	-0.08951	-0.23075	0.24531	0.15759	0.18689	-0.28293	-0.30238	-0.06785	0.72137	0.66266	-0.12749	-0.23105
P12109	P12109	'COL6A1	1291	-0.06203	-1.09887	0.17426	0.44455	-0.49496	-0.22541	0.02	-0.58596	-0.12528	-0.37292	-0.84992	-0.02	2.16541	1.81905	0.50474	0.64891	-0.94791	-0.77803	1.12071	-0.86204	1.18355	0.44618	-0.49215	-0.83189	-1.13699	-1.1445	-0.69717	0.80686	-0.75807	0.84286	1.03034	0.6231	0.64225	-0.4511	0.44149	0.22578	-0.85572	-0.22018	0.10748	0.33094	-1.27719	-0.21205	0.83823	1.28279	-0.56241	-1.59516
P12110	P12110;P12110-3	'COL6A2	1292	-0.18975	-0.61654	-0.13399	0.39792	-0.70646	-0.07505	-0.01015	-0.55193	-0.15055	-0.6009	-0.86067	-0.02882	2.22486	1.83785	0.47932	0.40412	-1.11271	-0.86814	1.21082	-1.03666	1.38715	0.46869	-0.58394	-0.79792	-1.49373	-1.0652	-0.52686	0.84206	-0.76035	1.02981	0.92479	0.77025	0.86753	0.08215	0.34968	0.10219	-0.61827	0.01015	0.22988	0.27139	-0.51486	-0.59379	0.94435	1.27589	-0.33581	-1.55897
P12235;Q9H0C2	P12235;Q9H0C2	'SLC25A31;SLC25A4	291;83447	-0.11179	1.2753	-0.42527	-0.16035	-0.33403	-0.01836	0.42139	-0.67143	-1.05431	0.57961	1.08284	0.16989	-0.53931	0.36694	0.01836	-0.40814	-0.15943	-0.43541	-0.70136	1.41468	-0.58947	0.15293	0.1885	2.08211	0.37006	0.51397	2.30208	-0.16923	0.9951	-0.15293	-0.28494	-1.25315	0.47213	-0.77977	0.14599	0.47416	0.94241	1.4843	1.32409	-0.46262	1.76095	1.27306	-0.42653	-0.69262	1.76309	1.38669
P12236	P12236	'SLC25A6	293	-0.11484	0.52893	0.03988	-0.17466	-0.11673	-0.01545	0.01545	-0.6268	-0.032	0.52443	0.4692	-0.51035	-0.17485	0.34303	0.15934	-0.08721	-0.03505	0.06155	0.29351	0.69099	-0.02138	-0.1708	-1.20318	0.88072	-0.09232	-0.41412	0.55803	-0.4112	0.26549	-0.44672	-0.21593	-0.29044	0.02138	0.20327	-0.436	-0.51459	0.65057	0.68655	0.90259	-0.63001	0.92995	1.03051	0.19764	0.42249	1.51711	0.73669
P12268	P12268	'IMPDH2	3615	0.18145	-0.37614	-0.00664	-0.02642	0.61342	0.22757	0.25114	0.21138	0.06441	-0.12586	-0.37075	0.74132	-0.31718	-0.19837	0.4072	0.44698	0.40094	0.11954	0.15211	0.07452	-0.02102	0.21827	0.33861	-0.9466	-0.07416	-0.25519	-0.73641	0.39229	-0.32797	-0.34225	0.11667	0.00386	-0.17326	-0.42265	0.15493	-0.14272	-0.82807	-0.92972	-0.74105	0.00664	-0.6142	-0.40805	0.06139	0.20281	-0.90606	-0.85833
P12270	P12270	'TPR	7175	0.06724	-0.34775	0.39144	0.03189	0.01148	-0.37848	-0.13107	-0.20966	-0.00609	-0.22947	-0.4878	0.45156	0.16718	0.16062	0.1382	0.30692	0.14665	0.29037	0.07587	-0.28065	0.04752	-0.21495	0.1056	-0.60533	0.03602	-0.01482	-0.99069	-0.46005	-0.48579	-0.20544	-0.44235	0.05034	0.24051	0.20346	0.04594	0.00609	-0.50903	-0.44122	-0.47516	0.30932	-0.50295	-0.60365	-0.07658	-0.19571	-1.10928	-0.57137
P12429	P12429	'ANXA3	306	0.07073	-0.11724	-0.01919	0.19449	-0.09574	-0.01772	0.13609	-0.12741	0.11899	-0.0454	0.11002	-0.06272	0.0968	0.32454	0.04345	2.26756	-0.21568	-0.79665	0.8839	-0.18994	-0.81554	1.22524	-0.25961	0.77838	-0.73338	-0.16308	0.14817	-0.36282	0.15974	-0.7032	-0.13292	-0.76746	2.97582	0.01772	-0.25893	1.48965	0.33687	-0.24454	-0.25955	-0.16429	0.13457	0.68146	0.02601	-0.29514	0.34656	0.38273
P12532	P12532;P12532-2	'CKMT1B;CKMT1A	1159;548596	-0.3474	1.94458	-0.51793	-0.28829	-0.15418	0.28282	1.01904	-1.50788	-1.54583	1.95644	1.9329	0.97308	-0.15959	1.49643	0.69152	0.81672	-0.1874	-0.64784	0.02083	2.88565	-0.72226	-0.02083	-1.161	3.1038	0.26738	0.28983	2.9817	0.14977	1.7062	-0.14537	-0.08686	-0.33619	-1.45459	-0.98795	-1.0072	-0.14977	1.24572	2.15471	1.80949	-0.37348	2.76677	2.83215	-0.68119	-1.48451	2.86948	2.26375
P12694	P12694	'BCKDHA	593	-0.66539	0.14215	-0.16502	-0.16053	0.41442	0.17576	-0.04864	0.01752	-0.04577	-0.03537	0.20371	0.20801	-0.14481	-0.1278	0.48291	-0.4136	-0.10542	0.04008	0.24109	-0.36249	-0.30757	0.14073	0.18715	0.17479	-0.04008	0.05813	0.37518	-1.0355	0.12537	0.14624	-0.14594	-0.13357	1.1149	0.117	0.34348	-0.12371	0.36037	0.49357	0.1495	-0.01752	0.31939	0.26038	-0.25181	-1.0925	0.00327	0.13874
P12814	P12814	'ACTN1	87	-0.19507	-0.23324	0.42749	0.57308	-0.04548	0.65064	-0.2117	0.2213	0.2051	-0.29565	-0.65054	0.091	0.68143	0.23169	0.40518	0.11099	0.24974	-0.13391	0.01996	-0.22473	-0.12298	0.23164	0.24238	-0.34799	-0.72179	-0.3477	-0.83891	-0.24372	-0.18865	0.65817	0.66065	0.9938	-0.376	-0.66144	0.46422	0.10376	-0.49479	-0.88207	0.04548	-0.06241	-0.68975	-0.38345	-0.01996	-0.13608	0.2936	-0.45324
P12931	P12931;P12931-2	'SRC	6714	0.14328	0.27091	-0.42185	-0.73854	0.10545	-0.06847	-0.15825	0.11951	-0.58726	-0.03875	0.20425	0.04903	0.2962	-0.18184	-0.3097	-0.0683	0.01711	-0.39597	-0.01711	0.27901	-0.49002	-0.52471	0.06983	0.73175	0.1377	0.69431	-0.38781	0.07319	0.15431	-0.08268	-0.2876	-0.35821	0.05621	0.03875	0.19884	-0.05991	-0.10701	0.23708	-0.09915	0.17996	0.733	-0.06338	-0.05361	-0.47505	0.17107	0.2538
P12955	P12955;P12955-2;P12955-3	'PEPD	5184	-0.10673	-0.21328	0.77306	0.65021	0.01282	-0.07928	-0.34479	0.39468	-0.10135	-0.18505	-0.18912	-0.54857	0.83713	-0.02058	0.05385	-0.4388	-0.09716	0.3196	-0.33959	-0.58506	0.43338	0.11698	0.68822	-0.27141	-0.05734	0.0277	-0.34951	0.44364	0.51517	-0.12912	0.6017	-0.14188	0.12715	0.38965	0.56038	-0.01282	0.26513	-0.12502	-0.05171	0.24711	-0.3255	-0.42641	0.28409	0.13042	-0.57034	-0.09065
P12956	P12956	'XRCC6	2547	0.26974	-0.16763	0.34937	0.42244	-0.13679	0.07117	0.46575	-0.0659	0.89222	-0.03871	-0.04672	0.69812	-0.25694	-0.27141	0.11943	-0.12644	0.50036	0.23083	0.05288	-0.03248	0.48958	-0.11528	0.25472	-0.90312	0.10294	0.03248	-0.73237	0.02478	-0.45947	-0.5947	-0.15071	0.27629	0.0784	0.15637	0.3595	-0.31375	-0.90925	-1.22217	-0.93033	0.34623	-0.80166	-0.58867	0.11664	0.2452	-1.17993	-1.05299
P13010	P13010	'XRCC5	7520	0.254	0.03994	0.32038	0.43483	-0.20797	-0.03861	0.42948	-0.03826	0.85296	-0.00884	-0.24026	0.95751	0.07748	-0.45552	0.00884	-0.15079	0.55216	0.17168	0.10925	-0.08871	0.42319	0.003	0.07958	-1.04575	0.0601	-0.003	-0.75524	-0.01906	-0.69011	-0.64523	0.11676	0.21482	-0.02127	0.44265	0.36409	-0.40848	-1.00622	-0.94312	-1.06107	0.32954	-0.56705	-0.68404	0.04365	0.21763	-1.27354	-1.13051
P13073	P13073	'COX4I1	1327	0.0031	0.78513	-0.21706	-0.35059	-0.26045	-0.2055	0.29345	-0.31685	-0.80484	0.65856	0.74754	0.44703	-0.0031	0.30627	0.02853	0.00539	-0.00539	-0.18725	-0.38392	0.85417	-0.16037	-0.39195	-0.30504	1.52762	0.11904	0.13443	1.66304	0.27788	0.23603	-0.44907	0.07004	-0.39844	0.51306	-0.09633	-0.44804	-0.7093	0.73374	0.96617	0.82857	-0.43313	1.19074	1.36442	-0.11531	-0.19058	1.39315	1.11965
P13284	P13284	'IFI30	10437	0.73616	0.0238	-0.59514	0.47102	-0.00608	0.07679	-0.57461	0.02599	-0.49297	-0.41336	-1.03704	-1.41801	1.64745	1.12354	0.82059	0.01339	0.11982	-0.18205	-1.09231	-1.16856	-0.01339	0.56508	-0.78152	0.16933	0.24392	0.82357	-1.23723	0.00608	-1.00144	0.16958	0.44083	0.68482	-0.46115	-0.01298	-0.04971	0.0603	-0.44238	-0.2915	0.27857	0.54063	-0.91651	-1.06777	-0.31091	-0.08534	-2.40269	-1.09759
P13473	P13473;P13473-2;P13473-3	'LAMP2	3920	0.25865	-0.62071	-0.10743	-0.27994	0.4527	0.23869	-0.23932	0.36326	0.05539	-0.15352	-0.01396	0.04666	-0.17661	-0.16181	0.06519	0.32841	-0.04151	-0.42877	0.98256	-0.45506	-0.38534	0.24331	-0.55535	0.05766	-0.07385	-0.02118	-0.46043	0.07757	-0.49175	0.34052	0.33337	0.34406	-0.23336	-0.37276	0.1052	-0.33947	-0.27613	-0.60749	0.24976	0.01396	-1.17172	0.16856	0.02118	0.24199	-0.26291	-0.03146
P13489	P13489	'RNH1	6050	-0.01227	0.01233	0.01227	-0.01755	0.17225	-0.13463	-0.14131	0.02441	-0.02586	-0.28752	0.03715	0.42789	0.17985	0.11908	-0.02542	0.28667	-0.16218	0.3438	-0.15681	-0.62142	-0.02261	0.01459	0.31076	-0.27916	0.22587	0.42895	0.02818	0.38671	-0.10612	0.11933	-0.00147	-0.10214	0.00147	-0.24941	0.12459	0.30698	-0.39561	-0.55883	-0.47643	0.21349	-0.12437	0.00817	0.13533	-0.14358	-0.01152	-0.14488
P13521	P13521	'SCG2	7857	0.03316	1.4429	-0.41637	-0.03453	-0.49468	-0.0417	0.68413	-0.23686	-0.90294	2.08196	1.33106	0.73784	-0.15993	0.69103	0.22478	0.48342	-0.25566	-0.90413	-0.21916	1.1239	-1.22613	-0.29211	-0.66925	1.24304	-0.58221	0.06054	0.95639	0.03315	0.89747	-0.88584	0.42382	-0.9922	-0.32175	-0.12605	-0.41828	-0.69609	0.99092	1.60431	1.42436	-0.57084	1.96839	1.58121	0.23539	-0.03315	2.19519	1.0035
P13591	P13591;P13591-1;P13591-3;P13591-4;P13591-5;P13591-6	'NCAM1	4684	-0.10856	0.78316	-0.47906	-0.18818	-0.11464	-0.22057	0.08722	-0.07678	-1.08187	0.79173	1.21401	1.00798	-0.80941	0.07766	-0.23298	-0.20609	-0.26199	-0.27956	-0.13426	1.49202	-0.70654	-0.2968	1.62168	1.80131	0.78573	1.09835	1.38994	0.74636	1.91045	0.49827	-0.7205	-0.29211	-1.11093	-0.25694	0.07678	-0.48972	0.74504	1.02902	0.83137	0.10247	1.42226	1.23153	-1.20618	-1.65251	1.56414	1.15876
P13611	P13611;P13611-2;P13611-3;P13611-4;P13611-5	'VCAN	1462	0.50583	0.38059	-0.12071	1.4032	-0.19155	-0.17585	-0.5361	-0.98516	-1.38562	0.92676	2.02057	1.27795	-0.44136	0.02623	-0.19718	-0.49579	-0.86472	-1.03472	-1.03743	1.44284	-1.22056	-0.78499	3.47534	1.38453	0.65667	0.31116	1.96356	0.41675	2.28641	0.01442	-1.50106	-0.55493	1.52729	0.31555	-0.02623	2.53339	-0.12747	-0.33094	-0.45254	0.60564	1.57788	2.14412	-1.21495	-1.41084	1.38788	0.98395
P13637	P13637;P13637-2;P13637-3	'ATP1A3	478	-0.39189	1.49172	-0.62553	-0.15832	-0.70042	0.17488	0.57228	-1.02241	-1.66088	1.49185	1.90435	1.12001	-0.69906	1.24282	0.26826	0.30951	-0.2785	-1.48463	-0.18591	2.12503	-1.44017	-0.02325	0.08766	2.72516	0.31014	0.35544	2.79236	0.15832	1.51019	-0.11706	-0.02294	-1.13394	-1.12375	-1.71771	-0.8391	-0.63809	1.22901	1.84853	1.58196	-0.92484	2.45525	2.31713	-1.1578	-1.07051	2.6188	2.08504
P13639	P13639	'EEF2	1938	0.23526	-0.11403	0.26492	0.25333	0.18431	0.0494	0.03345	0.0084	0.70778	-0.11614	-0.56942	0.03019	-0.05236	-0.0084	-0.10159	0.6495	0.54479	0.31717	0.41193	-0.05635	0.47681	-0.03134	-0.15202	-0.77275	0.25815	-0.19996	-0.8152	0.12562	-0.50958	-0.28241	0.41271	0.4809	0.02427	0.45647	-0.01593	-0.45654	-0.31729	-0.51175	-0.60242	-0.15781	-0.64698	-0.61827	0.63268	0.45823	-1.01211	-0.97736
P13667	P13667	'PDIA4	9601	0.18157	-0.53047	0.27477	0.172	0.88217	0.16142	-0.011	0.38936	0.49738	-0.32364	-1.00285	-0.77753	-0.06772	-0.25592	0.65169	0.7305	1.11317	0.09406	0.11044	-0.67298	1.00212	0.2686	-0.54482	-1.21231	-0.09406	-0.23076	-1.57986	-0.35731	-0.54322	-0.44355	0.18815	0.3003	-0.11635	0.30958	0.23319	-0.08789	-1.10798	-1.33422	-1.19507	0.011	-1.22199	-1.2484	0.46086	0.54631	-1.64128	-1.38158
P13671	P13671	'C6	729	-0.05647	-0.76519	0.36886	0.10415	-0.0313	0.18663	-0.31888	-0.39634	0.18749	-0.04538	-0.70036	0.97119	0.97986	1.13697	0.20083	1.71873	-0.32192	-0.17254	2.52155	0.36224	-0.95713	0.26957	0.63559	-0.58551	-1.18102	-0.61174	-0.42006	-0.70793	-0.20435	-0.67977	0.7029	-0.44309	1.42739	0.02487	0.49179	0.25924	0.24644	-0.11532	-0.02487	-0.16719	-0.7713	-1.12472	0.18416	-0.14383	-1.12403	0.65463
P13693;Q56UQ5;Q9HAU6	P13693;Q56UQ5;Q9HAU6	'FLJ44635;TPT1;TPT1P8	392490;7178	0.00775	-0.07875	-0.15037	0.22783	0.29847	0.05574	-0.27058	0.23149	0.14626	0.13287	0.04885	-0.87853	-0.04235	0.08651	0.06748	-0.15456	0.10863	-0.48389	-0.0054	0.09607	0.18491	0.29856	0.08761	-0.17547	-0.10788	-0.23857	-0.26816	-0.10625	-0.34853	0.0054	0.52625	0.20073	-0.40358	-0.31274	0.02599	-0.4567	-0.25552	-0.27167	-0.29058	-0.35695	0.05551	0.02703	0.45121	0.2847	-0.05763	-0.20409
P13716	P13716;P13716-2	'ALAD	210	-0.17293	0.33792	0.05948	0.02077	0.1083	0.59865	-0.34084	-0.29275	-0.42033	-0.01781	-0.03978	0.11814	0.38519	0.43981	0.0729	-0.37784	-0.59642	-0.06154	0.80699	0.00194	-0.58095	0.34284	-0.36021	0.31767	0.0476	0.40134	0.09623	0.34257	-0.00194	0.95408	0.00714	-0.39779	-0.75344	-0.74253	0.1549	0.19842	-0.18351	0.01781	-0.27192	-0.11668	-0.20281	0.31809	-0.56302	-0.60602	0.24776	0.2731
P13726	P13726;P13726-2	'F3	2152	-0.13297	0.46492	-0.10948	0.37741	-0.49209	1.35746	-1.03908	-0.23018	-0.03719	0.07765	-0.23973	-0.24746	0.95596	0.08058	0.36085	0.10722	0.67491	-0.323	-0.78406	0.19247	-0.42819	-1.06229	0.09459	0.23809	-0.76413	0.52925	-0.40128	0.2162	1.5449	-0.20961	0.47693	-0.12573	1.53243	-0.70736	0.84063	-0.35863	0.03719	0.70404	0.90484	-0.35634	-0.14931	0.07627	-0.24417	-0.73524	0.49563	-0.19852
P13747	P13747	'HLA-E	3133	-0.11243	-0.17202	0.13595	0.0372	0.18283	0.2407	-0.35809	-0.01896	0.44825	-0.51166	-0.42652	-0.60143	0.58058	0.29633	0.28448	-0.03889	0.15584	0.07371	1.85628	-0.52744	-0.11513	2.08106	-0.05513	-0.45164	0.03889	0.42559	2.20778	0.42226	-0.62218	0.12169	2.3267	-0.42642	-0.37506	-0.11612	0.01896	0.46774	-0.39856	-0.17055	-0.33597	0.3198	-0.39427	-0.39325	-0.11872	-0.53014	-0.51827	-0.29764
P13796	P13796	'LCP1	3936	0.83238	-0.5054	-0.00227	0.26511	0.86775	-0.30639	-0.25445	0.15762	0.2351	-0.48772	-0.70727	-0.40168	1.16152	0.93175	0.09871	1.89555	-0.30443	0.14337	0.02108	-0.96106	-0.56049	0.90145	-0.02108	-1.18934	-0.19556	0.66765	-0.71236	-0.23617	-0.37899	-0.15203	0.27654	0.9484	0.52633	0.00227	-0.33087	1.19151	-0.39943	-0.576	-0.13365	0.44054	-0.78996	-0.81212	-0.06185	0.13378	-0.83834	-0.946
P13797	P13797	'PLS3	5358	-0.23201	-0.55274	0.24482	0.52098	-0.00113	-0.12032	-1.2773	-0.2722	-0.3339	-0.78548	-0.86468	-1.0538	0.371	0.08711	0.52291	0.06676	-1.57921	0.92233	-0.58164	-0.8369	0.13615	0.60682	-0.33887	-0.77226	-0.15523	-0.22921	-0.40262	-0.63201	-0.3762	0.017	1.47475	0.89845	2.051	0.76766	0.25478	0.14215	0.84601	0.41121	0.41254	-0.87048	-0.86179	-0.06537	1.62514	1.50909	-0.76181	-0.71197
P13798	P13798	'APEH	327	-0.23348	-0.0768	0.04568	-0.05259	0.04001	0.31805	-0.20571	0.0396	-0.20928	-0.42894	0.01581	-0.0192	0.0912	-0.06411	-0.01683	-0.20249	0.0603	-0.05089	0.01142	-0.05649	0.14865	0.05787	-0.06568	0.01655	-0.09685	-0.01142	0.02887	0.12591	-0.11112	0.03517	-0.15788	-0.25484	0.08759	0.03165	0.00074	-0.28366	0.44996	0.1851	0.07216	-0.11046	-0.00074	0.28023	0.2069	0.39253	-0.0383	0.08403
P13804	P13804;P13804-2	'ETFA	2108	-0.23147	-0.01983	-0.41815	-0.39396	-0.2774	0.12427	0.05865	0.01983	-0.24083	-0.43698	0.64465	-0.13103	-0.02515	-0.20074	0.12356	-0.20056	0.08265	-0.4131	-0.07214	-0.15595	-0.08487	-0.08609	0.31322	0.15474	0.21983	0.38895	0.1831	0.21333	-0.08657	-0.07868	0.05095	-0.04548	0.73659	0.06446	-0.06323	0.03167	0.48533	0.32603	0.30058	0.07589	0.34276	-0.11959	0.00218	-0.0375	-0.03059	-0.05794
P13807	P13807;P13807-2	'GYS1	2997	-0.51506	-0.89284	0.22333	0.03912	-0.17885	0.72398	-0.31975	0.03658	-0.08489	-0.2758	-0.41809	-0.15934	0.25031	-0.10742	0.33628	0.3588	-0.19411	-0.74501	0.76091	-0.45119	-0.38391	0.61197	0.11304	-0.34378	-0.65628	-0.6179	-0.44828	-0.07328	0.07555	0.13952	0.60335	-0.26111	0.91262	0.14574	0.50396	-0.03658	0.33869	0.31034	0.68769	-0.44474	-0.99201	-0.4376	0.53022	0.03729	-0.56144	-0.56987
P13861	P13861	'PRKAR2A	5576	-0.17154	0.05323	0.29767	-0.15779	0.1551	-0.23253	0.04685	0.15958	-0.62525	-0.04858	0.0358	0.08144	-0.2071	-0.20608	-0.03622	-0.26777	-0.06501	-0.11983	-0.12588	0.11632	-0.01162	0.68451	1.15182	0.20967	0.27349	0.43196	0.39554	-0.24757	0.38613	-0.17443	-0.07685	0.00097	0.22798	0.2621	-0.0954	-0.35833	0.07798	0.18826	0.09559	0.78847	0.53223	0.00599	-0.16636	-0.3999	0.12641	-0.12063
P13984	P13984	'GTF2F2	2963	0.30688	-0.07207	0.49621	0.34717	0.02347	0.22157	-0.20083	0.21561	0.73926	-0.29625	-0.22574	0.59452	-0.23715	-0.02347	-0.09151	-0.20888	0.29478	0.06567	-0.50831	0.04072	0.37668	0.19488	0.25719	-0.70533	0.55924	0.004	-0.16174	0.10495	-0.47487	-0.2555	-0.11808	0.12342	-0.004	0.11596	0.21323	-0.13295	-0.42841	-1.04534	-0.83798	0.02425	-0.58977	-0.69048	0.29155	0.19762	-1.14668	-0.57778
P13987	P13987	'CD59	966	-0.52641	0.45063	-0.53638	-0.25855	-0.7765	-0.01462	0.05294	-0.33848	-0.82745	0.07935	0.98868	0.34889	-0.08665	0.4796	-0.62978	-0.27015	-1.17529	0.16425	-1.76179	0.36634	-0.96235	-0.54945	0.15252	0.43224	-0.38172	-0.01926	0.36769	0.09392	0.01926	0.56569	0.33006	-0.89332	0.13806	0.01462	-0.24783	0.01489	0.35966	0.63818	0.51955	-0.25799	0.65487	0.39111	-0.42867	-0.33248	0.51589	0.33971
P14136;Q53FD0	P14136;Q53FD0;Q53FD0-2	'GFAP;ZC2HC1C	2670;79696	0.31393	2.08882	-0.34011	0.37689	-0.01775	-0.18765	-0.90071	1.34996	-1.52814	-1.06216	-0.66101	-1.46339	2.04367	-1.13726	-0.59251	-1.58575	-1.08495	0.93773	-2.33052	-0.47953	-0.03541	1.32455	2.70876	-1.52606	1.25034	2.19058	-1.57462	0.64021	1.71778	2.83928	0.31502	0.03541	-1.63621	-1.57132	1.03813	1.77348	-1.4441	0.39065	-0.88367	1.87278	1.65822	-2.40684	0.5628	0.34924	-2.26591	-2.09091
P14174	P14174	'MIF	4282	-0.12372	0.00516	-0.79271	-0.00516	0.14424	-0.24625	0.40835	-0.48028	-0.34741	0.18521	0.32834	0.53143	-0.25012	-0.21738	-0.38394	-0.407	-0.42587	-0.52724	-1.55263	0.15919	-0.34182	-0.19548	0.69207	0.20627	-0.99923	-0.62228	-0.17968	0.46909	-0.21323	0.07819	-0.36642	-0.02649	1.72193	-0.43876	0.21358	0.10724	-0.23547	-0.02705	-0.08045	0.02871	0.31612	0.18941	0.02649	0.10049	0.36085	0.10947
P14209	P14209;P14209-2;P14209-3	'CD99	4267	-0.13921	-0.09131	0.00256	1.03983	-0.23619	0.4108	-0.46868	0.49061	-0.16453	-0.38607	-1.20942	-1.84104	0.28488	-0.98559	0.29578	-1.19474	-0.23219	0.22576	-1.32368	-1.39595	-0.62006	0.95783	1.60109	-2.88382	0.03885	0.76229	-1.64519	0.00138	0.19538	0.57605	-0.45414	0.17622	-1.02745	0.35772	0.89847	0.361	-0.54267	-0.57572	0.00297	-0.15405	0.61727	-0.13284	-0.03885	-0.00138	-0.61764	-1.13448
P14314	P14314;P14314-2	'PRKCSH	5589	0.01092	-0.86884	0.39563	0.02009	0.43878	0.42265	-0.26967	-0.01102	0.52911	-0.30619	-0.25407	-0.21797	0.01232	-0.15228	0.16927	0.31938	0.58175	0.05154	-0.49241	-0.26194	0.52557	0.40006	0.01611	-0.96668	-0.04851	-0.01611	-0.82006	0.1197	-0.79424	-0.24193	0.74619	0.03792	0.29381	0.74106	0.18157	-0.01361	-0.43889	-0.89781	-0.54803	-0.01092	-1.01426	-0.51023	0.33924	0.50172	-0.79212	-0.94854
P14317	P14317	'HCLS1	3059	0.59311	-0.21211	-0.17397	0.22682	0.60026	-0.40435	-0.38694	0.54688	0.29916	-0.36876	-0.5166	-0.84362	1.40311	0.86377	0.0175	0.5262	-0.32953	0.84589	-0.8933	-0.51902	-0.14535	1.15209	0.10162	-0.96587	0.08286	0.76506	-0.8405	-0.41589	-0.32786	0.41695	0.8944	1.31273	-0.09077	0.0537	-0.27611	0.85577	-0.0175	-0.17931	-0.04801	0.44553	-0.45173	-0.84618	-0.08286	0.09091	-0.98584	-0.48055
P14324	P14324;P14324-2	'FDPS	2224	-0.05062	0.00079	-0.22157	0.27833	-0.41527	0.03283	0.29233	0.10474	0.32584	-0.10131	0.3843	0.19539	-0.0263	-0.03826	-0.21651	-0.39473	-0.15958	0.375	-0.9839	0.64729	0.53269	-0.98962	0.46747	0.19661	0.39833	0.01958	-0.391	-0.08663	1.16948	0.29285	-0.55899	0.00249	0.15809	-0.00079	-0.06287	0.08437	0.03833	0.50525	0.13414	-0.32904	0.21104	0.42587	-0.03006	-0.03749	0.52585	0.32155
P14384	P14384	'CPM	1368	0.14738	0.22627	-0.03949	0.12661	0.17103	0.34848	-0.42299	0.03949	0.24971	-0.76704	-0.14873	-0.23965	1.394	0.75364	-0.28409	-0.00647	0.0789	0.21379	-0.3932	-0.19421	0.00647	-0.52397	-0.25038	0.21589	0.03765	0.64764	-0.0093	-0.17868	-0.31779	0.57545	0.04264	0.49077	-0.30461	0.61952	0.21909	0.40024	-0.16959	-0.07179	-0.13775	-0.33106	-0.84579	-0.09328	-0.32242	-0.40354	0.05887	0.34248
P14406	P14406	'COX7A2	1347	-0.05558	0.78661	-0.09311	0.05558	-0.07485	-0.23218	0.49816	-0.08795	-0.57527	0.40549	1.06549	0.83094	-0.10771	0.52127	0.19946	-0.17463	0.09909	0.22436	0.76548	0.57013	-0.28413	-0.11211	-0.62511	1.27709	-0.00115	0.07802	1.29331	0.28828	-0.0665	-0.53134	0.07425	-0.47463	0.00115	-0.28343	-0.19729	-0.68115	0.51311	0.54773	0.65959	-0.15239	1.08537	0.95413	-0.28136	-0.5391	1.57241	1.35301
P14415	P14415	'ATP1B2	482	-0.46865	0.20428	-0.14302	-0.25246	-0.98897	-0.0472	-0.0446	-0.45663	-0.61388	0.34033	0.87009	0.11956	0.21655	-0.61176	-0.0613	-1.16422	0.00217	-0.17105	-0.42637	-0.04806	0.0074	-0.00217	0.4282	0.77316	0.74286	0.72105	1.95156	0.76599	1.0546	0.59891	0.25243	-1.4239	-2.23291	1.16026	-0.5472	-0.75284	2.04961	1.93221	1.60074	0.0446	0.80386	1.13749	-0.10223	0.13255	1.25994	0.88596
P14543	P14543;P14543-2	'NID1	4811	-0.15268	-1.18745	0.52502	0.1592	-0.58182	0.43557	-0.73179	0.35109	0.17768	-0.47912	-0.75939	0.25506	1.74226	0.83657	-0.00212	-0.01826	0.68619	-0.16228	1.65878	-0.0742	1.83524	0.62125	0.02239	-0.13125	0.00715	-0.39499	-0.09238	-0.14323	-0.58087	0.66697	0.87582	-0.00857	0.5304	0.25935	0.81151	0.11735	-0.43019	-0.72129	-0.4161	0.00212	-1.09561	-0.83727	0.45107	0.25718	-1.33626	-1.07927
P14550	P14550	'AKR1A1	10327	-0.10255	0.00703	-0.28966	0.20905	0.09517	-0.04616	-0.63942	0.20362	-0.2823	-0.31782	-0.00703	0.09628	0.45924	0.05055	-0.06225	-0.14596	-0.46178	0.03217	0.02702	-0.13027	-0.02768	0.15829	0.82349	-0.33359	0.08986	0.44651	-0.09628	-0.09012	0.55609	0.14917	0.02858	0.21139	-0.4396	-0.06908	0.13204	0.16352	-0.1233	0.10125	-0.17608	0.00731	-0.12912	-0.04863	0.09217	0.00974	-0.3096	-0.21222
P14618	P14618;P14618-3	'PKM	5315	-0.29794	-0.6422	0.03516	-0.19113	0.43027	0.02034	-0.95841	-0.00847	0.03837	-0.92645	-0.50189	-0.02669	0.00847	-0.36048	-0.10889	0.33756	0.20419	0.43051	-0.53279	-0.51285	-0.25207	0.26905	-0.4564	-1.31759	-0.48323	-0.24747	-1.3914	0.15597	-0.41469	0.28243	0.12601	0.12328	1.23706	0.32728	0.35627	0.03572	0.63719	-0.04063	0.29961	-0.37852	-1.63608	-0.82088	0.73839	0.63412	-1.86192	-1.40839
P14618-2	P14618-2	'PKM	5315	-0.72244	1.24793	-0.39935	-0.33111	-0.36162	-0.22061	0.01954	-1.15323	-0.68496	1.05189	1.21984	0.20447	-0.01954	0.97711	0.1349	-0.02193	0.0839	-0.68152	-0.55455	0.79995	-1.05548	-0.29511	-0.44427	1.67286	-0.1082	0.45814	2.40687	0.08848	0.78514	0.45343	0.02193	-0.61472	0.72443	-0.64472	-0.67673	0.1108	0.81542	1.11486	0.87849	-0.49374	1.70898	2.00216	-0.61151	-0.52645	1.62645	1.67844
P14621	P14621	'ACYP2	98	-0.12481	0.17629	-0.25005	-0.34655	-0.05904	0.08254	-0.51562	0.80116	-0.56662	-0.35044	-0.02638	-0.66933	0.47995	-0.1397	0.02638	-0.93168	-0.49672	-0.6872	-0.8585	-0.11459	-0.05679	0.39471	1.52311	0.52773	0.46323	0.8048	0.77005	0.16802	0.97375	1.24344	0.05679	-0.72821	-1.26447	-0.80048	0.24141	0.52355	0.28406	0.58788	0.46264	1.63988	0.80652	0.45203	-0.25212	-0.62811	0.29693	0.42385
P14625;Q58FF3	P14625;Q58FF3	'HSP90B1;HSP90B2P	7184	0.17608	-0.64037	0.01713	-0.01229	0.0908	0.37257	-0.31553	0.33474	0.81922	-0.3494	-0.72341	-0.43884	0.1672	-0.06882	0.01229	0.96647	0.91425	0.55273	0.74889	-0.64537	0.26505	0.3143	-0.5518	-0.96036	-0.92065	-0.76232	-1.06621	-0.11711	-0.53309	-0.36406	0.47703	0.06835	0.61802	0.77414	0.17699	0.20535	-0.30499	-0.73756	-0.63389	-0.09108	-0.97673	-0.96179	0.41123	0.45601	-1.17154	-1.18676
P14649	P14649	'MYL6B	140465	-0.13755	0.06939	-0.13549	-0.17685	0.43285	-0.26276	0.27827	0.13759	0.01983	0.13168	-0.11824	-0.26739	-0.50464	0.27584	-0.07553	-0.35005	0.24865	0.10207	-0.1213	0.47563	-0.15418	0.23829	-0.01242	0.39396	0.03912	-0.1607	0.68816	-0.22724	-0.03565	-0.16104	0.00817	-0.10384	0.14291	-0.45934	0.23275	0.48076	0.15221	0.13595	-0.01983	-0.28765	0.24703	0.14949	0.18526	0.34257	0.02499	0.06617
P14735	P14735;P14735-2	'IDE	3416	0.06953	-0.18306	-0.00469	0.13652	-0.19333	0.13697	0.05599	-0.04881	0.52611	-0.40023	-0.44837	0.08142	0.00469	0.22368	-0.38205	-0.18987	-0.13187	0.87258	1.12453	-1.70487	0.33138	0.57959	-1.65314	-0.34132	0.38467	-0.30335	0.68653	0.03951	-0.39945	0.53195	0.6844	0.4784	-1.5997	0.51389	-0.21448	0.25946	-0.12255	-0.12792	-0.11913	-0.01473	-0.28834	-0.45582	-0.09772	0.39174	-0.27119	-0.5194
P14854	P14854	'COX6B1	1340	-0.03893	0.29838	-0.00683	0.00683	-0.07406	-0.07166	0.25985	-0.37112	-0.57519	0.35611	1.10838	0.62364	-0.24856	0.56529	0.34109	-0.48624	-0.16711	0.0169	-0.92668	1.1714	-0.12835	-0.37568	0.13899	1.46	-0.0169	0.08557	1.36071	0.12251	0.24459	-0.25092	-0.0365	-0.14286	0.86884	-0.37788	-0.26897	-0.57083	0.93058	0.49141	1.19974	-0.06673	0.69254	1.30821	-0.3574	-0.22522	1.73684	1.35362
P14866	P14866;P14866-2	'HNRNPL	3191	0.0236	-0.14178	0.54017	0.29165	0.12555	-0.01805	0.331	0.13712	0.68885	0.01805	-0.02121	0.85214	-0.22614	-0.53553	0.05347	0.01458	0.55922	0.49086	0.22504	0.09696	0.38252	-0.18837	0.21585	-0.58615	0.27723	0.26095	-0.43648	-0.07475	-0.28864	-0.34475	0.06339	0.27145	-0.0771	0.57921	0.05434	-0.18109	-0.80256	-0.77362	-0.79942	0.33118	-0.41416	-0.69011	-0.03818	-0.04323	-1.05648	-0.94296
P14868	P14868	'DARS	1615	-0.0039	-0.40432	-0.23245	0.07506	0.34961	0.4267	0.01576	0.35922	0.11232	-0.47203	0.0039	0.08355	-0.24941	-0.45206	0.36074	0.15552	0.42807	-0.15678	0.47523	-0.29924	-0.00742	0.24638	0.82206	-0.49781	-0.01902	0.02688	-0.37631	0.48251	0.33079	-0.07512	-0.06705	-0.14291	0.23743	-0.17261	0.31551	-0.21105	-0.128	-0.2149	-0.02138	0.50864	-0.05189	-0.73065	0.14951	0.08704	-0.55408	-0.53072
P14923	P14923	'JUP	3728	-0.10902	-0.15261	0.21954	0.51252	-0.46541	-0.0018	0.10254	-0.29819	-0.02883	0.15085	-0.27192	-0.29432	0.47535	0.35991	-0.64178	-0.06401	0.08731	-0.11318	-0.18325	-0.26428	-0.02164	-0.2857	-0.01498	0.51457	0.01498	0.16469	0.37702	-0.03486	0.13316	0.2317	-0.10038	-0.0873	1.14449	-0.19413	0.16414	0.15397	-0.06313	0.21911	0.2979	-0.20079	0.0018	0.19156	0.05106	0.18105	0.40188	-0.08502
P14927	P14927;P14927-2	'UQCRB	7381	-0.19926	0.68607	-0.21929	-0.27007	-0.25968	-0.09245	0.36989	-0.17211	-0.82091	0.64309	1.06727	0.62616	-0.22681	0.38208	0.28009	-0.12942	0.19756	-0.46384	-0.0268	0.52972	-0.06866	-0.20659	0.01486	1.12602	-0.00637	0.0378	1.35833	0.27294	0.33543	0.00637	-0.1498	-0.33103	0.61174	-0.08344	-0.01274	-0.30603	0.80906	0.73098	1.02684	0.01274	0.89464	1.24459	-0.24722	-0.28413	1.26843	1.08383
P15104	P15104	'GLUL	2752	0.06836	-0.01528	0.01528	-0.21348	-1.4742	-0.25876	-0.50063	-0.40906	-0.15742	0.38397	0.89075	-0.61182	1.14542	-0.60577	-0.64219	0.08228	1.36512	-1.31903	-0.39033	-0.36273	0.34026	1.20705	0.52844	1.81789	-0.26319	-0.08228	2.43185	0.20878	-0.63715	0.21777	-0.15544	-0.37385	-1.05193	-0.86339	0.25244	1.12164	0.02013	1.38927	0.52699	-0.68778	0.04211	1.01995	-0.73709	-1.01871	0.74033	0.58656
P15121	P15121	'AKR1B1	231	0.1008	0.04633	-0.32735	-0.03459	0.65773	-0.434	0.15085	0.08451	-0.67431	-0.11947	-0.19839	0.03948	-0.09774	-0.29063	-0.08261	0.31111	-0.35788	0.09339	-0.76333	-0.04823	-0.05214	0.13686	0.93271	-0.03409	0.1153	0.40622	-0.23179	0.17382	0.0137	0.02744	-0.30878	0.20361	-0.42096	-0.18865	0.06733	0.14606	0.20593	0.16246	-0.05849	0.30534	-0.12686	0.02143	0.01209	0.03459	-0.30604	-0.45886
P15144	P15144	'ANPEP	290	0.5356	-0.70983	-0.03026	-0.08801	-0.81403	0.15342	-0.2747	-0.42217	0.43412	0.21589	-0.81581	0.13637	0.69712	0.60842	-0.52066	2.16468	0.2512	0.62716	0.57552	-0.39263	-0.09738	0.77898	-0.17923	-0.34796	-0.69024	-0.52549	-0.26106	0.52816	0.06336	-0.44569	0.01479	-0.01479	1.32204	-0.16542	0.36055	0.71922	-0.92911	-0.35601	-0.20461	0.48904	-0.57666	0.09819	0.18563	0.03026	-0.11575	-0.79531
P15170	P15170;P15170-2;P15170-3	'GSPT1	2935	-0.00326	-0.32482	-0.09853	0.08233	0.27252	-0.06981	0.14663	0.20978	0.08273	-0.0733	0.00326	0.02454	-0.26804	-0.04163	-0.01897	0.32368	0.01788	-0.07909	-0.00135	-0.156	0.17971	-0.26239	0.03271	-0.35257	0.00135	-0.10509	-0.32054	0.0518	-0.27615	-0.2022	0.15549	0.14535	-0.30978	-0.07496	0.00607	-0.22788	0.0983	-0.04436	-0.07038	0.13254	0.02419	-0.19699	0.41598	0.12648	-0.2124	0.03234
P15259	P15259	'PGAM2	5224	-0.04259	-0.65675	-0.44494	0.90674	1.33245	0.55646	0.44894	2.5406	0.30583	0.03392	-0.63873	-1.1616	-1.0291	-0.65736	0.71133	-0.49036	0.95369	-0.78579	0.98494	-0.79808	-0.51103	0.11749	1.37384	0.09825	0.82074	1.8294	-0.23738	-0.03392	2.03625	1.05859	-0.48968	-0.12839	-0.76715	-1.71664	1.88176	0.93996	-0.0657	-0.88003	0.08536	0.45562	-0.90154	0.29905	-0.77487	-0.08796	-0.24069	0.30224
P15289	P15289;P15289-2	'ARSA	410	-0.20521	-0.52564	-0.10743	0.0889	0.09722	0.20477	-0.32839	-0.1333	0.12968	-0.06827	0.09154	0.29215	0.21039	0.35727	0.29755	-0.13506	0.02087	0.21137	0.24198	-0.36555	-0.0054	0.0054	0.2173	0.13709	-0.23936	-0.47815	0.46917	-0.18713	-0.06256	0.55725	0.21078	0.08845	-0.33819	-0.1936	0.08908	0.23401	-0.05965	-0.55694	-0.27703	-0.33951	-0.41689	0.21659	-0.03593	0.19154	-0.13467	0.75322
P15311	P15311	'EZR	7430	0.06059	0.32873	-0.07464	0.60031	0.4655	-0.12076	-0.20318	0.95421	-0.23802	-0.27909	-0.01102	-1.04719	-0.01852	-0.66903	0.15319	-0.66104	-0.36709	-0.59309	-0.48065	-0.33721	-0.10143	-0.44148	0.51004	-0.34558	0.4614	0.73516	-0.26708	0.01375	1.70715	1.02413	0.41841	0.41656	1.62535	-0.87125	0.43544	0.29347	0.01102	0.17579	-0.05003	1.10123	0.51422	-0.36742	-0.78367	-1.14446	-0.65166	-0.49627
P15313;P21281	P15313;P21281	'ATP6V1B1;ATP6V1B2	525;526	-0.2106	1.18418	-0.54695	-0.35726	-0.38754	-0.02382	0.21905	-0.86708	-1.1003	0.87715	1.36535	0.10351	-0.19575	0.92535	0.06146	0.40984	-0.10693	-0.38538	-0.25162	1.26479	-0.33687	-0.01052	-0.20734	2.10628	0.10528	0.22079	1.59705	0.20475	0.70152	0.01052	0.12136	-0.28247	-0.39823	-0.93798	-0.33059	-0.33185	0.59743	1.19074	0.94069	-0.62702	1.72078	1.71408	-0.1276	-0.22607	2.15036	1.61548
P15374	P15374	'UCHL3	7347	-0.14824	0.09054	-0.34415	-0.00118	0.44723	0.12048	0.04235	0.04844	-0.63739	0.13026	-0.03812	-0.33253	0.02259	-0.02445	0.08133	-0.16754	-0.07437	-0.41588	0.02932	0.61982	-0.11421	0.19039	0.75836	0.02693	-0.16943	0.02994	-0.5303	0.15617	-0.35692	0.06772	-0.13254	0.05142	0.08955	-0.23368	0.00118	-0.04518	-0.0944	-0.15015	-0.18126	0.54729	0.22124	0.07158	-0.10936	-0.18713	0.3756	-0.0283
P15586	P15586	'GNS	2799	0.25094	-0.59145	-0.07966	-0.16961	0.36158	0.1929	-0.32468	0.11743	0.28787	0.05798	-0.32045	-0.06131	0.34231	-0.09535	0.63395	0.24901	-0.01143	0.68115	-0.13908	-0.18152	0.01599	0.30073	-0.57396	-0.07435	-0.23676	-0.19216	-1.2442	-0.05798	-0.3834	-0.10634	0.60178	0.22353	0.01143	0.29193	0.0795	0.77497	-0.29208	-0.40884	-0.23336	-0.09896	-0.90235	-0.3401	0.31229	0.42013	-0.69093	-0.69064
P15880	P15880	'RPS2	6187	0.22118	-0.14935	-0.077	0.06022	-0.02866	0.24093	0.11578	-0.09757	0.22501	-0.18057	-0.86493	-0.08707	0.0916	-0.37273	0.34817	0.6483	0.26794	0.26788	0.46247	-0.4903	0.3928	0.28875	-0.6076	-0.62316	-0.1143	-0.13213	-0.87742	0.1857	-0.42332	-0.48995	0.34497	0.00849	-0.00849	0.42061	0.02989	0.02866	-0.29986	-0.43209	-0.40714	-0.49569	-0.57209	-0.83053	0.69349	0.42934	-0.87382	-1.15647
P15882	P15882;P15882-2;P15882-3	'CHN1	1123	0.10775	0.13429	0.064	0.06972	0.06331	-0.07862	-0.19534	-0.03772	-0.39618	0.08862	-0.00527	-0.34673	0.0383	0.00527	-0.34856	-0.41487	-0.00607	-0.69241	0.03713	-0.03562	0.25219	-0.2152	-0.55498	0.35953	0.11933	0.06552	0.53739	-0.02321	-0.04367	0.00607	-0.24216	-0.47026	-0.50602	0.19666	-0.04162	-0.4652	0.02756	0.03755	-0.22365	0.17995	0.32403	0.48392	0.08918	-0.01106	0.29016	0.28901
P15927	P15927;P15927-2;P15927-3	'RPA2	6118	0.22021	0.02073	0.8658	-0.0375	0.49058	-0.05336	0.38442	0.25877	0.16925	-0.04291	-0.35443	1.31908	-0.17451	-0.43646	0.50911	-0.36939	0.23894	-0.30511	0.08566	-0.13086	0.08727	0.33809	0.27776	0.05433	0.44072	0.71375	-0.07444	-0.09854	0.06768	-0.15537	-0.05433	0.36715	-0.11111	0.28694	0.32952	-0.02073	-0.28454	-0.25181	-0.18424	0.49282	-0.1348	-0.37716	-0.11968	0.19491	-0.50329	-0.32325
P15954	P15954	'COX7C	1350	0.01843	0.72923	-0.18389	-0.06188	-0.24872	-0.29489	0.31192	-0.39772	-0.67785	0.65926	0.80764	0.75644	-0.02301	0.35099	0.05604	-0.203	-0.02847	0.19975	-0.4378	1.27184	0.16169	-0.2107	-0.17799	1.2617	0.40916	0.00161	1.95104	-0.01843	0.20116	-0.13278	0.22996	-0.08828	0.66689	0.10948	-0.29908	-0.49037	0.98609	0.77789	0.92729	-0.20603	1.11456	1.23149	-0.20659	-0.11066	1.37798	1.13333
P16070	P16070;P16070-10;P16070-11;P16070-12;P16070-13;P16070-14;P16070-15;P16070-16;P16070-17;P16070-18;P16070-19;P16070-3;P16070-4;P16070-5;P16070-6;P16070-7;P16070-8;P16070-9	'CD44	960	0.1813	0.00438	-0.05806	0.89503	0.50237	0.88136	-1.48761	1.06908	-0.00438	-0.75783	-1.66512	-2.6015	0.55001	-0.35255	0.14701	-0.25445	0.00791	1.25134	-1.09859	-0.94569	-1.04974	0.29789	-0.00791	-2.10168	-0.1865	0.56745	-2.01998	-0.51342	-0.50097	1.07012	1.11321	0.32112	0.88709	-1.54761	0.99113	1.00769	0.2039	-0.10117	0.21572	-0.63512	-2.38832	-1.57337	-0.28013	-0.25472	-1.95223	-1.71085
P16083	P16083	'NQO2	4835	0.0372	0.90571	-0.28005	-0.87198	-0.03815	0.29495	-1.11165	-0.17437	0.4214	0.22596	0.18822	-0.51869	0.2084	0.03505	-0.03505	0.45836	-0.22078	-0.29664	-0.33188	0.53536	-0.48265	0.71021	0.7812	1.28008	-0.68789	-0.35027	0.05195	0.25287	-0.29026	-0.20714	0.73584	-0.42026	0.12973	-0.41035	-0.40592	-1.34449	-0.1759	0.45592	-0.12698	0.81207	1.36344	-0.01384	0.51096	0.14102	-0.53791	0.5806
P16104	P16104	'H2AFX	3014	-0.03933	-0.33977	0.26434	0.03933	0.21665	-0.16052	0.53463	0.38798	0.53806	-0.27216	0.25381	0.52822	-0.08175	-0.99798	-0.41618	0.28168	0.16608	0.40579	-0.84899	-1.88	0.77751	0.67767	-0.42502	-0.26138	0.77615	1.286	0.07997	0.43585	0.04463	0.25799	-0.03761	-0.41905	-0.66504	0.89998	0.26042	0.65319	-0.87725	-0.96784	-1.12971	0.42788	-0.28447	-0.23328	-0.37532	-0.90516	-1.05927	-0.59817
P16144	P16144;P16144-2;P16144-3;P16144-4;P16144-5	'ITGB4	3691	0.2752	0.0141	0.44918	0.45696	0.10354	0.32655	-0.38456	0.37204	0.13103	-0.30662	-0.57312	-1.00741	0.5047	-0.19553	0.28635	-0.47258	0.01788	0.13265	0.09126	-0.32349	-0.44222	0.55329	0.2134	-0.01539	-0.02994	0.15927	-0.35444	-0.17718	0.74555	0.51648	-0.04272	0.18872	-0.00299	-0.38594	0.36741	-0.0141	-0.11636	-0.07615	-0.11829	0.4445	-0.16291	-0.28135	-0.47188	-0.3747	-0.27763	-0.16842
P16152	P16152	'CBR1	873	-0.09986	0.02403	-0.23295	0.10264	0.79841	0.20588	-1.24207	0.27834	-0.85116	-0.11603	-0.26594	-0.64658	0.006	-0.20955	-0.006	-0.70382	-0.85035	0.37645	-0.58498	-0.20715	0.22539	-0.13201	-1.77846	0.25731	0.07574	0.34735	0.80113	-0.50439	0.76132	0.77663	-0.03895	-0.42803	-1.0791	0.33999	0.48723	0.82761	0.84875	1.14184	0.99064	-0.23586	-0.36196	0.72961	0.03895	-0.26427	-0.01097	0.52829
P16157	P16157;P16157-10;P16157-11;P16157-12;P16157-13;P16157-14;P16157-15;P16157-16;P16157-2;P16157-21;P16157-3;P16157-4;P16157-5;P16157-6;P16157-7;P16157-8;P16157-9	'ANK1	286	0.03156	-0.71803	1.19275	0.26577	-0.03223	1.59067	-0.11211	-0.55191	0.60143	-0.41664	-0.40208	0.98171	0.79651	1.06327	0.0215	0.18709	0.31857	0.67943	2.27392	-0.68651	-0.31257	0.74602	-0.70653	0.38574	-0.28326	-0.04421	0.24373	-0.16008	-0.063	-0.09809	0.26513	-0.40689	-0.28337	0.05759	0.34883	0.34353	0.33912	-0.28994	-0.36004	-0.37835	-0.60746	-0.00368	0.04555	-0.0215	0.48548	0.40325
P16219	P16219	'ACADS	35	-0.18137	0.31996	-0.12216	-0.35251	0.22488	-0.42642	-0.4891	-0.14094	-1.1202	-0.12024	-0.27668	-1.30836	0.22276	-0.10488	0.05851	0.01543	0.09925	-0.37133	-0.32111	-0.07446	-0.37691	0.3598	-0.5447	-0.06625	0.48901	0.69013	0.53192	-1.01844	-0.15577	0.43628	0.0433	-0.26251	0.52285	0.49799	0.4471	0.53252	0.44911	0.73059	0.55741	-0.05851	0.44628	-0.40514	-0.12087	0.11658	-0.01781	0.26145
P16278	P16278;P16278-2;P16278-3	'GLB1	2720	0.07986	-0.23556	0.12462	-0.05781	0.36942	0.20879	-0.18566	0.02904	0.08984	-0.40381	-0.47717	0.3859	0.54917	0.11842	-0.10849	0.03227	-0.07937	0.42168	0.64741	0.30859	0.20355	0.35933	0.00132	-0.54123	-0.19486	-0.25797	-0.72677	-0.15415	-0.42298	-0.15093	-0.00132	0.12692	-0.00465	0.40418	-0.05227	-0.14492	-0.07313	-0.02904	-0.04289	0.21495	-0.38273	-0.62727	0.34005	0.42207	-0.45199	-0.76097
P16284	P16284;P16284-2;P16284-3;P16284-4;P16284-5;P16284-6	'PECAM1	5175	0.00856	-0.4189	0.31253	0.07234	-0.02108	-0.0887	-0.00856	-0.03766	0.71141	-0.1289	-0.63162	-0.06773	0.83599	1.23468	-0.3119	0.21733	0.38217	-0.17161	0.76575	-0.17798	-0.12818	0.24142	-0.13286	0.10064	-0.31887	0.18955	-0.31385	0.31378	-0.43741	-0.05071	0.41869	0.02654	0.13311	0.02328	0.01243	0.68249	-0.01442	-0.3296	-0.31221	0.04082	-0.32883	-0.16107	-0.05309	0.0494	-0.25076	-0.36551
P16298	P16298;P16298-2;P16298-3;P16298-4	'PPP3CB	5532	-0.02257	1.06183	-0.26654	-0.08499	-0.37373	-0.02482	0.21844	0.05043	-0.88583	0.55725	1.1204	0.47016	-0.16855	0.90904	0.07445	-0.09121	-0.17409	-0.14346	-0.00695	1.27446	-0.38652	0.11553	0.03966	1.72042	0.02192	0.16709	1.37635	0.02257	1.01665	0.00153	-0.05269	-0.19185	-0.2695	-0.41611	-0.37968	-0.17336	0.46662	0.96429	0.86558	-0.0671	1.73082	1.86232	-0.55536	-0.2008	2.06592	1.47485
P16333	P16333;P16333-2	'NCK1	4690	0.03809	-0.32987	0.03087	-0.01724	0.08241	0.11704	0.03701	0.22982	-0.06203	-0.31321	-0.0386	0.14587	-0.1827	-0.18838	0.10096	0.15526	0.00123	0.48788	-0.12049	-0.05906	0.05969	0.2712	0.11009	0.21583	0.12968	-0.07531	-0.19503	0.11896	0.00237	-0.00123	-0.06294	0.02746	-0.04724	0.04761	0.00965	-0.2475	-0.10215	-0.19416	-0.04044	0.24694	-0.10601	-0.29438	-0.08376	-0.00965	-0.03884	-0.33616
P16401	P16401	'HIST1H1B	3009	-0.05147	1.75022	-0.78946	-0.79002	0.05147	1.48347	0.67252	-0.50397	-0.74444	0.23375	-1.67493	-2.42877	1.19544	-1.1034	0.24852	1.35587	0.81634	0.3451	-0.28282	-0.32002	0.49425	0.71376	-2.03557	-2.47132	0.6301	-0.32047	-1.86969	-0.43575	-1.12153	-0.05305	0.05305	0.43332	-1.30175	1.14208	0.26384	1.43463	-1.48289	-1.36928	-1.64912	-0.54031	0.48079	-1.71984	0.59332	0.37943	-1.2214	-2.00675
P16402	P16402	'HIST1H1D	3007	-0.33227	1.69416	-0.4322	-0.1717	0.37922	1.33952	0.27093	0.03643	0.71103	0.34421	-1.5275	-2.20761	1.58832	-0.66229	0.89818	2.42868	1.72111	-0.63936	-0.46637	-0.93595	-0.05214	-0.9448	-1.80573	-0.48717	0.54185	0.2734	-2.57243	-0.67535	0.14163	0.05214	-1.18194	0.7853	-0.42678	3.76769	0.45354	1.19898	-0.5801	-0.03643	-0.87396	-1.07171	-0.88837	-1.00067	1.48877	-0.31374	-1.43549	-1.33969
P16403	P16403	'HIST1H1C	3006	-0.20781	1.84872	-1.06377	-0.46088	-0.01357	1.14708	0.43472	0.07363	-0.29394	0.01357	0.28546	-1.50256	1.23033	-1.31915	0.31809	0.40441	-0.29564	-0.17011	0.57584	-1.29883	0.29546	0.71962	-1.32842	-2.12201	0.63893	-0.94672	0.3556	-1.12416	-0.73346	0.6769	0.19901	0.46866	-0.00994	2.61871	0.18386	0.86108	-0.78369	-0.22913	-0.97874	-0.61587	1.03068	-1.60316	-0.03972	-0.18326	-0.92081	-1.48184
P16435	P16435	'POR	5447	0.07047	-0.05447	-0.10146	0.01141	0.27005	0.2101	-0.03754	0.56459	0.64273	-0.01141	-0.3498	-0.49676	-0.25068	-0.50323	0.19543	0.47106	0.32216	-0.03219	0.17429	-0.2754	0.38261	0.80197	-0.2968	-0.28575	0.31653	0.4092	-0.64523	0.10285	-0.06046	-0.08699	0.01379	0.0747	-0.24668	0.5867	-0.17061	-0.06722	-0.29121	-0.27741	-0.4331	0.16964	0.09784	-0.17791	0.10056	0.1186	-0.23048	-0.26734
P16452	P16452;P16452-2	'EPB42	2038	0.34681	-0.5945	0.93611	0.19114	-0.46243	1.33879	-0.0284	0.0079	0.49852	-0.34192	-0.87901	0.81036	1.01046	0.81366	-0.34417	0.07758	0.24331	0.24953	2.47198	-1.20161	-0.52908	0.90206	-0.57719	0.3285	-0.47234	0.10811	0.23543	-0.0079	-0.30003	-0.03127	0.33698	-0.54069	-1.23159	0.06538	0.41669	0.35262	-0.01592	-0.30093	-0.4666	-0.09954	-0.59527	-0.12555	0.03127	0.38847	0.39998	0.09613
P16591	P16591;P16591-2;P16591-3	'FER	2241	-0.26189	-0.10986	0.03373	-0.02631	-0.57662	0.02031	-0.05177	0.03173	-0.27084	-0.30147	0.08532	0.05069	-0.00067	-0.06433	-0.18367	-0.29584	0.42742	0.17987	-1.94278	-0.4327	0.22133	-1.03264	0.60834	0.04122	-0.04404	0.32222	-1.0087	0.0368	0.33109	0.17839	-0.5222	-0.04122	0.33208	0.40582	-0.17685	-0.34211	0.06829	0.12457	0.14761	0.11193	0.00067	-0.33332	0.07935	-0.08599	-0.46068	-0.21194
P16870	P16870;P16870-2	'CPE	1363	-0.40759	0.29339	-1.21665	-0.53331	-0.26188	-0.1815	0.00756	0.00038	-1.66414	0.39069	1.25589	-0.56785	-0.35425	0.1932	-0.00038	0.22662	-0.10059	0.29489	-0.62094	0.91238	0.1884	-0.47139	0.31542	1.31842	-0.4812	-0.47108	0.29055	0.82137	1.34699	-0.02092	0.4112	-0.13764	-0.23277	0.4796	-0.50796	-0.34954	0.39428	0.87532	0.69013	-0.36984	0.99796	0.58964	-0.18486	-0.48732	1.49516	0.80389
P16930	P16930	'FAH	2184	0.039	-0.185	-0.40759	-0.11345	0.09962	0.0048	-0.32654	0.1332	-0.60849	-0.41676	-0.49483	-0.66368	0.54557	0.17148	-0.12118	0.01124	-0.25382	0.19175	-0.58933	-0.49249	-0.18362	0.32521	-0.05036	-0.36809	-0.23958	0.1977	-0.48534	0.1155	0.34095	0.60999	0.36821	-0.02486	-0.01124	0.58352	0.19606	-0.19765	0.62302	0.39921	0.42275	-0.21621	-0.24253	-0.53177	0.21694	-0.0048	-0.08781	-0.14921
P16949	P16949;P16949-2	'STMN1	3925	0.20877	1.20209	-0.08972	-0.14429	0.68362	-0.23985	1.56322	-0.46851	-0.59624	1.2711	0.70128	0.20676	-0.21106	0.20802	-0.30217	-0.2443	-0.24192	-0.79712	-1.12455	1.72081	-0.20237	-0.68068	0.25214	1.39654	0.39363	0.06357	1.44211	-0.07595	0.48143	0.34152	-0.16215	0.74106	-1.04217	-1.27797	-0.19915	0.38385	-0.24407	0.19814	-0.14599	0.69981	1.59376	1.74349	-0.61242	-0.51804	1.53561	1.56567
P17050	P17050	'NAGA	4668	0.09203	-0.23606	0.06695	0.24455	0.08274	0.09546	-0.14707	-0.43422	0.30578	-0.25236	-0.58439	0.65258	0.82505	0.18686	-0.22568	0.01087	-0.01087	0.61872	-0.27828	-0.41664	0.03027	0.16578	-0.30612	-0.73143	-0.30065	-0.54544	-0.68485	-0.64495	-0.19661	0.09685	0.12996	0.37042	-0.50104	-0.09505	0.2929	0.44733	-0.41922	-0.39776	-0.38165	0.13122	-0.31554	-0.41299	0.55027	-0.06695	-0.47339	-0.59677
P17152	P17152	'TMEM11	8834	-0.04532	0.29738	-0.29132	-0.43249	-0.11204	0.17992	0.06432	-0.16025	-0.00109	0.26937	0.39801	-0.23086	0.05939	-0.04482	-0.03162	0.28561	-0.27697	-0.09526	1.2236	0.02261	-0.17261	0.70939	-0.06085	1.65427	0.13639	-0.05983	1.33639	0.03317	-0.19791	-0.00989	0.50321	-0.13337	0.1539	0.00336	-0.05428	0.02969	0.00109	0.2763	0.28769	-0.17106	0.45459	0.62456	0.00989	-0.2292	0.62631	0.4081
P17174	P17174	'GOT1	2805	-0.45672	1.42961	-0.74761	-0.24194	-0.32265	0.03527	0.42951	-1.19247	-1.1235	1.16364	1.25909	0.00537	-0.10083	1.03546	0.16695	0.03618	-0.585	-0.31282	-0.03618	1.50509	-0.71892	-0.13466	-0.40913	2.41934	0.12842	0.05099	2.38905	0.07667	0.67175	0.16534	-0.08903	-0.67629	0.23874	-0.00537	-0.68257	-0.07822	1.16024	1.73936	1.30113	-0.86963	2.06978	2.37055	-0.34411	-0.99896	2.20714	1.97588
P17252	P17252	'PRKCA	5578	-0.18636	0.04857	-0.44444	-0.07635	-0.79278	0.23179	-0.61893	-0.03432	-0.18934	0.03432	0.17004	0.32447	0.06046	-0.18545	-0.37956	-0.5247	-0.35061	0.44253	-0.39315	0.51563	-0.43754	-0.22712	1.41464	0.31978	0.08638	0.48982	0.3844	0.58691	1.16416	0.54318	0.00142	-0.88101	-0.45488	0.15938	0.04359	-0.22025	0.83534	1.539	1.52264	-0.0777	0.05026	0.12576	-0.37296	-0.46711	-0.05172	-0.00268
P17301	P17301	'ITGA2	3673	0.05747	-0.26826	0.34657	-0.09109	0.18399	0.18919	-0.44691	0.78655	0.08739	-0.16299	-0.31452	-0.54917	0.33184	-0.05747	0.52501	-0.02747	-0.50355	-0.34499	-0.01452	-0.32448	-0.35982	-0.30461	0.83443	-0.36805	-0.07743	0.54151	-0.14571	-0.33701	1.13152	0.9128	0.67972	0.16419	0.01452	-0.35439	0.20079	0.1661	-0.17107	-0.18567	-0.24582	0.33954	-0.49679	-0.25998	0.15708	0.32733	-0.51857	0.04555
P17302	P17302	'GJA1	2697	-0.56216	0.10321	-0.34152	-0.32775	-0.88988	0.87055	-0.60421	0.59669	-1.01261	0.01513	-0.04432	-1.81831	0.35638	0.03269	0.01078	-0.05718	-0.75555	-0.23971	-0.46437	-0.29705	-0.61093	0.40085	1.47526	1.47341	0.77181	1.86557	1.17206	-0.38666	1.87623	2.15946	0.05718	-0.54305	-0.77056	0.20812	0.40545	0.21392	1.11976	2.18253	1.7389	-0.86867	-0.01078	0.92877	-0.50025	-1.32539	0.92814	0.89456
P17405	P17405;P17405-2;P17405-3;P17405-4	'SMPD1	6609	0.014	0.11692	-0.48665	0.11298	0.08525	-0.07067	-0.59004	-0.27097	0.31866	0.16227	-0.10499	-0.23315	0.18373	0.22903	-0.11742	0.94279	-0.60081	0.05821	-0.62728	-0.09733	-0.18279	-0.09233	-0.21596	-0.24629	0.06496	0.06986	0.58495	0.4394	0.16746	-0.05821	0.23612	-0.22954	-0.54219	0.14596	-0.04945	-0.20794	-0.014	0.1465	-0.0938	-0.07952	0.12529	0.42921	0.91951	0.1657	-0.15442	-0.12158
P17516;P42330	P17516;P42330	'AKR1C3;AKR1C4	1109;8644	-0.28151	-0.13783	-0.0104	-0.02381	0.04946	0.05861	0.26348	-0.26604	-0.14125	0.29013	0.65236	1.07167	0.3234	0.80769	0.34621	0.39227	-0.05441	0.78913	-0.6316	0.12153	-0.27978	-0.24231	0.45523	0.29456	-0.0351	0.38213	-0.44857	0.74896	1.66168	0.9371	-0.42681	-0.1896	-0.23413	-0.53231	0.2042	1.92331	0.0104	-0.41367	-0.33398	-0.47452	-0.53669	0.29577	0.0351	-0.02215	0.15177	0.24843
P17655	P17655;P17655-2	'CAPN2	824	-0.05556	-0.08878	-0.42323	0.43778	0.05528	0.04516	-0.574	0.30959	0.08258	-0.4315	-0.40253	-0.56615	-0.01348	0.01348	-0.26352	0.17263	-0.67339	0.28462	-0.49849	-0.51043	0.23718	-0.44074	0.64841	-0.44285	-0.36324	-0.0606	-0.72056	-0.05575	0.25951	0.8296	-0.22981	-0.12232	0.3047	0.82449	0.48181	0.32491	0.18561	-0.15885	0.01548	0.26273	-0.48994	-0.27368	0.0606	-0.0853	-0.58582	-0.69567
[truncated: 2,976 more rows]
[truncated: 8 more columns]

## Sheet: Phospho
repPsite	Feature	SYMBOL	ENTREZ	GIS_count	Spear_rho	Spear_P.value	'1-1	'1-2	'10	'11	'12	'13	'14	'15	'16	'17	'18	'19	'2-1	'2-2	'20	'21	'22	'23	'24	'25	'26	'27	'28	'29	'3-1	'3-2	'3-3	'30	'31	'32	'33	'34	'35	'36	'37	'38	'4-1	'4-2	'4-3	'5-1	'5-2	'586N	'6-1
[truncated: 4,489 more rows]
[truncated: 11 more columns]
