# Supplementary material for: Integrated pharmaco-proteogenomics defines two subgroups in isocitrate dehydrogenase wild-type glioblastoma with prognostic and therapeutic opportunities
Source: Nat Commun. 2020 Jul 3;11:3288. doi: 10.1038/s41467-020-17139-y (PMC7335111; doi:10.1038/s41467-020-17139-y)
Supplement: Supplementary file 6 — Supplementary Data 3 [file 41467_2020_17139_MOESM6_ESM.xlsx]

## Sheet: Guide_to_Supplementary_Data3
Supplementary Data 3. List of differentially expressed proteins and pathways
Global Protein	Global-GPCs	Differentially expressed proteins (DEPs) between GPC1 and GPC2 (Student's t-test P<0.05)
	Global-TN	DEPs between tumor and normal samples (Student's t-test P<0.05)
	Global-LGG.GBM	DEPs between low-grade glioma (LGG) and glioblastoma (GBM) samples (Student's t-test P<0.05)
	Global-IDH.mut	DEPs between IDH wild-type and mutated samples (Student's t-test P<0.05)
Phospho-sites	Phospho-GPCs	Differentially expressed phospho-sites (DEPPs) between GPC1 and GPC2 (Student's t-test P<0.05)
	Phospho-TN	DEPPs between tumor and normal samples (Student's t-test P<0.05)
	Phospho-LGG.GBM	DEPPs between low-grade glioma (LGG) and glioblastoma (GBM) samples (Student's t-test P<0.05)
	Phospho-IDH.mut	DEPPs between IDH wild-type and Mutated samples (Student's t-test P<0.05)
Gene set analysis	PC1_GSA	Gene set analysis of top 10% of proteins with the highest absolute loading values obtained from principal component analysis.
	DEP_GSA	Gene set analysis of differentially expressed proteins from the comparisons between Tumor/Normal, IDH mutant/wild type, Grade IV/LGG, or GPC1/GPC2. (Hypergeometric test P<0.05)
The P values of differentially expressed proteins and phospho-proteins were obtained by two-sided unpaired Student’s t-test.

## Sheet: Global-GPCs
repUniID	Uniprot	Symbol	Entrez	t.test_pvalue_GPC1.vs.GPC2	t.test_FDR_GPC1.vs.GPC2	GPC1_mean	GPC2_mean	t.test_pvalue_Normal.vs.tumor	t.test_FDR_Normal.vs.tumor	Normal_mean	Tumor_mean	t.test_pvalue_LGG.vs.GBM	t.test_FDR_LGG.vs.GBM	LGG_mean	GBM_mean	t.test_pvalue_IDHwt.vs.mut	t.test_FDR_IDHwt.vs.mut	IDH.mut_mean	IDH.wt_mean
Q9UK22	Q9UK22	'FBXO2	26232	1.37393e-09	2.80438e-06	-0.529249	1.16125	4.93861e-12	2.68125e-10	1.6218	0.0342518	0.151835	0.296494	0.462349	0.0291976	0.554182	0.773699	0.317268	0.0785143
P41091;Q2VIR3	P41091;Q2VIR3;Q2VIR3-2	'EIF2S3;'EIF2S3B	1968;255308	1.90638e-09	2.80438e-06	0.192767	-0.314222	0.000273705	0.00113099	-0.314663	0.0237705	0.080222	0.201664	-0.143216	0.0211493	0.482561	0.730478	-0.0805767	0.00140091
Q7L266	Q7L266;Q7L266-2	'ASRGL1	80150	2.15225e-09	2.80438e-06	-0.400274	0.690994	1.97013e-05	0.000121663	0.767217	-0.0365182	0.0198433	0.0948257	0.54488	-0.0260246	0.0673488	0.310456	0.538935	0.0137114
Q9NPJ3	Q9NPJ3;Q9NPJ3-2	'ACOT13	55856	3.81195e-09	3.72523e-06	-0.435537	0.325794	1.40076e-05	9.02727e-05	0.621375	-0.18176	0.0119135	0.0734541	0.314999	-0.166973	0.133441	0.425118	0.213138	-0.120221
Q14165	Q14165	'MLEC	9761	6.96891e-09	5.44829e-06	0.30517	-0.233615	2.53026e-13	2.4727e-11	-0.57751	0.125575	0.0154107	0.0842959	-0.123127	0.114822	0.0248215	0.196014	-0.164747	0.104273
P62829	P62829	'RPL23	9349	1.57204e-08	1.02418e-05	0.230695	-0.280468	2.53977e-06	2.047e-05	-0.696475	0.0603069	0.0170041	0.0884355	-0.243791	0.0444305	0.0404784	0.240535	-0.29971	0.0324043
P63244	P63244	'RACK1	10399	1.96353e-08	1.09649e-05	0.248218	-0.383442	6.55647e-10	1.68613e-08	-0.774818	0.0376649	0.0685829	0.187345	-0.284696	0.0338598	0.584854	0.794094	-0.130415	-0.00889818
P14625;Q58FF3	P14625;Q58FF3	'HSP90B1;'HSP90B2P	7184	2.3467e-08	1.14666e-05	0.372168	-0.609824	3.17498e-08	4.66579e-07	-1.05682	0.0448372	0.0230974	0.102136	-0.425679	0.0214956	0.00343309	0.0844023	-0.499108	0.00101955
Q86XR7-2;Q9Y3B3	Q86XR7-2;Q9Y3B3;Q9Y3B3-2	'TICAM2;'TMED7	353376;51014	2.76946e-08	1.20287e-05	0.224777	-0.282302	0.00165065	0.00482242	-0.56083	0.0557505	0.0924929	0.219924	-0.234353	0.0356827	0.128971	0.420123	-0.238172	0.0177918
P15880	P15880	'RPS2	6187	4.53384e-08	1.77228e-05	0.273138	-0.398987	7.89885e-06	5.53344e-05	-0.988055	0.0490967	0.0107612	0.0700051	-0.323576	0.0347061	0.152364	0.449265	-0.294353	0.00629295
Q12882	Q12882;Q12882-2	'DPYD	1806	5.04726e-08	1.79361e-05	0.647539	-0.325646	9.71956e-05	0.000476112	-0.442302	0.323144	0.0306107	0.119538	-0.321942	0.296937	0.00120141	0.0480559	-0.567472	0.288222
P47897	P47897	'QARS	5859	6.16341e-08	1.96128e-05	0.155028	-0.214718	5.74298e-10	1.49662e-08	-0.50319	0.0317792	0.0158937	0.0859021	-0.179792	0.0224105	0.0058487	0.111525	-0.268362	0.0207016
O60568	O60568	'PLOD3	8985	6.52254e-08	1.96128e-05	0.421165	-0.342358	0.0205623	0.0377362	-1.05811	0.166657	0.000281666	0.00925239	-0.755014	0.144891	0.0314644	0.215594	-0.623237	0.0655645
Q9H9S4	Q9H9S4	'CAB39L	81617	7.13e-08	1.97156e-05	-0.287799	0.659888	6.29008e-06	4.50328e-05	0.668077	0.0280969	0.517242	0.657742	0.165144	0.0754132	0.162665	0.460766	0.553397	0.0285877
Q9NQC3	Q9NQC3;Q9NQC3-4;Q9NQC3-6	'RTN4	57142	7.56545e-08	1.97156e-05	-0.59068	0.804524	2.9853e-10	8.48875e-09	1.16677	-0.125612	0.0161794	0.0869951	0.680974	-0.104819	0.0235257	0.191349	0.502923	-0.0269625
P31150	P31150	'GDI1	2664	9.50502e-08	2.32219e-05	-0.332712	0.549975	2.8471e-06	2.27593e-05	0.829377	-0.0384831	0.0662364	0.183194	0.33018	-0.0196915	0.0313076	0.21546	0.430767	-0.00955295
Q05209	Q05209;Q05209-2	'PTPN12	5782	1.07031e-07	2.46109e-05	0.232413	-0.267942	0.0516388	0.0802608	-0.495692	0.0656277	0.000203271	0.00794587	-0.371479	0.0528412	0.00627974	0.114521	-0.395575	0.0271961
O75781	O75781;O75781-2	'PALM	5064	1.15795e-07	2.4917e-05	-0.518371	0.95755	5.62879e-05	0.000297189	1.61979	-0.0263972	0.0741542	0.193117	0.511502	-0.0163646	0.292016	0.589612	0.420968	0.0319718
P54136	P54136;P54136-2	'RARS	5917	1.25902e-07	2.4917e-05	0.145387	-0.19016	0.0201797	0.0370862	-0.293538	0.0335379	0.0624519	0.177674	-0.114918	0.0302398	0.0491843	0.265552	-0.178577	0.0290234
Q8TD19	Q8TD19	'NEK9	91754	1.27485e-07	2.4917e-05	0.157068	-0.282472	1.03097e-05	6.92448e-05	-0.497775	0.0105551	0.131008	0.270882	-0.18254	-0.00136976	0.00786265	0.122603	-0.346242	0.00860068
Q9NZR1	Q9NZR1;Q9NZR1-2	'TMOD2	29767	1.41055e-07	2.62564e-05	-0.320704	0.983623	1.67342e-06	1.46145e-05	1.47229	0.114072	0.0768727	0.197046	0.66932	0.125829	0.0392892	0.239672	0.825715	0.141559
Q9UJC5	Q9UJC5	'SH3BGRL2	83699	1.67616e-07	2.97824e-05	-0.565637	1.12366	1.35632e-06	1.22728e-05	1.90918	-0.00253923	0.00256845	0.0338883	0.867509	0.0255522	0.0264303	0.202184	0.862858	0.0835925
P46782	P46782	'RPS5	6193	1.98916e-07	3.19311e-05	0.188718	-0.303356	0.000166532	0.000750836	-0.910127	0.0246931	0.0664732	0.183505	-0.273764	0.00831488	0.363186	0.653033	-0.226943	-0.0173025
P20042	P20042	'EIF2S2	8894	1.99886e-07	3.19311e-05	0.249391	-0.218844	5.74538e-05	0.000302468	-0.36224	0.0933128	0.054196	0.162963	-0.118608	0.0868598	0.355326	0.647703	-0.0464667	0.0630132
Q07065	Q07065	'CKAP4	10970	2.04215e-07	3.19311e-05	0.390453	-0.435509	1.19838e-14	1.67303e-12	-0.967912	0.115132	0.000126556	0.00610751	-0.428177	0.0891732	0.0009794	0.0416138	-0.419213	0.052677
P62701	P62701	'RPS4X	6191	2.23025e-07	3.35309e-05	0.249468	-0.330929	0.000165347	0.000748027	-0.867125	0.0560026	0.0073462	0.0572038	-0.366631	0.0490656	0.101109	0.375348	-0.282213	0.00921114
P62745	P62745	'RHOB	388	2.57114e-07	3.72244e-05	-0.427871	0.646128	7.71124e-16	1.88395e-13	1.54207	-0.0698713	0.0615544	0.176534	0.511919	-0.0554298	0.0434564	0.249078	0.637248	-0.0338373
Q9HD20	Q9HD20;Q9HD20-2;Q9HD20-3	'ATP13A1	57130	3.00891e-07	4.20065e-05	0.201655	-0.191235	0.0159351	0.0304152	-0.23304	0.0706913	0.0409376	0.139395	-0.143571	0.0577361	0.309501	0.606947	-0.0716467	0.0342027
P05198	P05198	'EIF2S1	1965	3.30602e-07	4.31779e-05	0.171625	-0.186483	4.19682e-11	1.59275e-09	-0.464027	0.0522559	0.0243921	0.10501	-0.168609	0.046592	0.322035	0.617077	-0.0617967	0.0173539
Q9UH03	Q9UH03;Q9UH03-2;Q9UH03-3	'SEPT3	55964	3.31373e-07	4.31779e-05	-0.592817	1.18525	3.38694e-08	4.94013e-07	1.82167	-0.000128718	0.0637128	0.179692	0.780383	0.0351188	0.0362555	0.229659	1.05021	0.0491375
O94901	O94901;O94901-2;O94901-3;O94901-5;O94901-6;O94901-7;O94901-8;O94901-9	'SUN1	23353	3.59262e-07	4.4866e-05	0.19044	-0.415742	0.0954801	0.136017	-0.353197	-0.0116203	0.0918949	0.21908	-0.281999	-0.0246805	0.392371	0.672521	-0.218152	-0.0509314
P60468	P60468	'SEC61B	10952	3.75724e-07	4.4866e-05	0.263651	-0.464462	0.00781748	0.0171388	-0.76794	0.0209467	0.0470658	0.149456	-0.392063	0.00560049	0.0471542	0.261827	-0.525082	-0.00337409
Q92900	Q92900;Q92900-2	'UPF1	5976	3.82047e-07	4.4866e-05	0.179503	-0.0862223	1.44985e-08	2.37132e-07	-0.157405	0.0909282	0.000130368	0.00621475	-0.0569989	0.0862134	0.0058113	0.111355	-0.028245	0.072528
O94819	O94819	'KBTBD11	9920	3.90239e-07	4.4866e-05	-0.432248	0.494542	1.14313e-07	1.46508e-06	0.89404	-0.123318	0.248966	0.410117	0.177102	-0.105228	0.0907466	0.354729	0.340453	-0.108253
A5YKK6	A5YKK6;A5YKK6-2;A5YKK6-3;A5YKK6-4	'CNOT1	23019	4.18691e-07	4.66157e-05	0.177053	-0.119441	0.0154925	0.02973	-0.23026	0.0782221	6.47942e-05	0.00445233	-0.204319	0.0786973	0.106205	0.384575	-0.0928867	0.0442055
P23297	P23297	'S100A1	6271	4.35318e-07	4.66157e-05	-0.635322	1.43299	0.000163826	0.000742918	1.44537	0.0541156	0.861837	0.910273	0.118373	0.0399278	0.989098	0.996123	0.0607033	0.0531405
Q13813-2	Q13813-2	'SPTAN1	6709	4.41234e-07	4.66157e-05	-0.365135	0.820744	2.31939e-10	7.06762e-09	1.28755	0.0301577	0.0757324	0.195534	0.48496	0.0394759	0.161124	0.458727	0.489012	0.0692973
P11021	P11021	'HSPA5	3309	4.73865e-07	4.67951e-05	0.337926	-0.590446	8.43159e-14	9.9876e-12	-0.999575	0.0284685	0.0222854	0.100222	-0.455941	0.00204122	0.0183661	0.174665	-0.564222	-0.0144193
Q8IXB1	Q8IXB1;Q8IXB1-2	'DNAJC10	54431	4.7399e-07	4.67951e-05	0.257472	-0.335957	0.00186803	0.00537315	-0.44572	0.0596623	0.000546184	0.0128206	-0.337906	0.0473066	0.00319071	0.0815195	-0.395992	0.028963
O75122	O75122;O75122-2	'CLASP2	23122	4.78845e-07	4.67951e-05	-0.250595	0.380328	1.44438e-12	9.25588e-11	0.678155	-0.0402869	0.0136922	0.0792554	0.36371	-0.0222807	0.000617588	0.0309507	0.494135	-0.0137484
Q8N9F7	Q8N9F7;Q8N9F7-2;Q8N9F7-3	'GDPD1	284161	4.99144e-07	4.75891e-05	-0.288805	0.285982	0.0264737	0.0466362	0.731175	-0.0972095	0.371284	0.529689	0.0461944	-0.0751554	0.120383	0.406643	0.146085	-0.080503
Q13740	Q13740;Q13740-2;Q13740-3;Q13740-4	'ALCAM	214	6.30227e-07	5.86562e-05	-0.672167	0.356478	1.38654e-07	1.74277e-06	0.473212	-0.329285	5.76597e-05	0.00417392	0.653323	-0.284583	0.000300481	0.0198701	0.883292	-0.251994
O94811	O94811	'TPPP	11076	6.64773e-07	5.93282e-05	-0.823978	1.77248	1.16249e-11	5.54165e-10	2.76722	0.0415069	0.0914015	0.218391	1.02322	0.0540856	0.213239	0.521283	0.953925	0.129612
P61619	P61619;P61619-3	'SEC61A1	29927	6.67803e-07	5.93282e-05	0.38826	-0.538342	0.157553	0.207926	-0.541412	0.0793928	0.0385475	0.135875	-0.359169	0.0537605	0.0176764	0.173501	-0.539257	0.0501636
P29218	P29218;P29218-2;P29218-3	'IMPA1	3612	7.76449e-07	6.40488e-05	-0.275897	0.27113	0.00101412	0.00329252	0.522968	-0.0935549	0.116276	0.252818	0.127491	-0.083692	0.304621	0.603308	0.0914283	-0.0643755
Q9NP72	Q9NP72;Q9NP72-2;Q9NP72-3	'RAB18	22931	7.80699e-07	6.40488e-05	-0.257094	0.270445	1.54886e-09	3.45971e-08	0.686943	-0.0812479	0.00532151	0.0483328	0.315353	-0.0585029	0.000340776	0.0211443	0.496887	-0.0577673
P46977	P46977	'STT3A	3703	7.8508e-07	6.40488e-05	0.274879	-0.486487	6.52989e-06	4.64942e-05	-1.07355	0.0210903	0.00421464	0.0444584	-0.563601	0.00927537	0.0405362	0.240535	-0.514203	-0.0365205
Q92994	Q92994;Q92994-3;Q92994-5;Q92994-7;Q92994-8;Q92994-9	'BRF1	2972	7.88148e-07	6.40488e-05	0.385775	-0.679794	0.0312638	0.0533203	-1.0777	0.0305854	0.0956177	0.22348	-0.396799	0.00554902	0.0470033	0.26136	-0.563102	0.000793864
Q01082	Q01082	'SPTBN1	6711	8.08507e-07	6.40488e-05	-0.267187	0.641282	7.40798e-07	7.33109e-06	1.04808	0.0356359	0.154627	0.299671	0.336967	0.0460988	0.318291	0.61351	0.320207	0.0682161
A2RRP1	A2RRP1;A2RRP1-2	'NBAS	51594	8.19248e-07	6.40488e-05	0.139546	-0.0896523	0.00784181	0.0171825	-0.139792	0.0631467	0.00401259	0.04321	-0.108589	0.0611385	0.208963	0.516004	-0.055565	0.0423357
P61247	P61247	'RPS3A	6189	8.78698e-07	6.73496e-05	0.255813	-0.459899	0.0016992	0.00493841	-0.665022	0.0172423	0.0494046	0.154128	-0.358941	0.00164854	0.0566572	0.286113	-0.512198	-0.00203841
P35998	P35998	'PSMC2	5701	9.32817e-07	6.89186e-05	0.124488	-0.132359	0.000267689	0.00111432	-0.154278	0.0388723	0.136023	0.278141	-0.0579567	0.033369	0.455877	0.714098	-0.03149	0.0235332
P49257	P49257	'LMAN1	3998	9.3443e-07	6.89186e-05	0.280077	-0.525142	0.0200202	0.0368277	-0.545242	0.011671	0.226017	0.386346	-0.301648	-0.00454317	0.0116223	0.144941	-0.475735	-0.00106114
Q9H425	Q9H425;Q9H425-2;Q9H425-3	'C1orf198	84886	9.65507e-07	6.9892e-05	-0.331982	0.633656	0.00738266	0.016384	0.554815	-0.0101028	0.558487	0.692835	0.156846	0.0285385	0.110822	0.391457	0.549928	-0.0163155
P39656	P39656	'DDOST	1650	1.02819e-06	7.23854e-05	0.332127	-0.439932	2.24004e-08	3.43386e-07	-0.872232	0.0747736	0.00561515	0.0493417	-0.410761	0.0575793	0.0210417	0.183711	-0.419023	0.0267736
Q15084	Q15084;Q15084-2	'PDIA6	10130	1.03699e-06	7.23854e-05	0.351592	-0.548673	1.1749e-05	7.7448e-05	-1.2943	0.0515033	0.0223057	0.100222	-0.423418	0.0394907	0.0283769	0.210414	-0.49547	0.0177541
Q15008	Q15008;Q15008-2	'PSMD6	9861	1.0788e-06	7.39348e-05	0.0957088	-0.168828	0.0195401	0.0361488	-0.20093	0.00752974	0.257009	0.419477	-0.0614489	0.0140393	0.805046	0.913742	-0.02162	0.00346114
Q9Y265	Q9Y265;Q9Y265-2	'RUVBL1	8607	1.10472e-06	7.39348e-05	0.182312	-0.295123	1.73965e-07	2.10535e-06	-0.736422	0.0231669	0.0906203	0.217056	-0.13979	0.0282232	0.376253	0.660532	-0.123807	0.0145882
Q8N126	Q8N126;Q8N126-2;Q8N126-3	'CADM3	57863	1.11593e-06	7.39348e-05	-0.501965	1.0975	2.7913e-08	4.21281e-07	1.88608	0.0311903	0.0976974	0.22611	0.579314	0.0400749	0.203352	0.511867	0.534543	0.0829464
P62847	P62847;P62847-2;P62847-3;P62847-4	'RPS24	6229	1.1469e-06	7.47205e-05	0.261362	-0.441302	2.83034e-05	0.000165626	-0.722975	0.027141	0.0230237	0.102136	-0.393689	0.00146341	0.0189894	0.177063	-0.59394	0.00182818
P78508	P78508	'KCNJ10	3766	1.1725e-06	7.51363e-05	-0.520575	0.578705	0.0288673	0.0500298	0.212147	-0.154148	0.0182192	0.0907279	1.01218	-0.127742	0.0138849	0.154194	0.667672	-0.00304295
P06753	P06753	'TPM3	7170	1.22885e-06	7.74769e-05	-0.307341	0.403631	6.33434e-08	8.6275e-07	0.590605	-0.0703503	0.00872289	0.0636153	0.339278	-0.0668605	0.205641	0.512006	0.186658	-0.0183575
Q8WWI5	Q8WWI5;Q8WWI5-2;Q8WWI5-3	'SLC44A1	23446	1.29554e-06	7.94672e-05	-0.33848	0.334365	0.0025084	0.00689062	0.884792	-0.114198	0.00129992	0.022093	0.36853	-0.0894046	0.00121368	0.0480559	0.522883	-0.07923
P22061	P22061;P22061-2	'PCMT1	5110	1.30782e-06	7.94672e-05	-0.286535	0.599859	2.19923e-12	1.36457e-10	1.2229	0.00892949	0.0465993	0.148699	0.361684	0.0174024	0.0290352	0.212147	0.488098	0.023638
P60033	P60033	'CD81	975	1.3214e-06	7.94672e-05	-0.357703	0.48977	1.10355e-05	7.33637e-05	0.90803	-0.0752118	0.0690176	0.187745	0.412696	-0.078829	0.114441	0.396237	0.586285	-0.0689873
P30044	P30044;P30044-2;P30044-3;P30044-4	'PRDX5	25824	1.42321e-06	8.42931e-05	-0.274673	0.391298	8.56501e-05	0.000426505	0.544852	-0.0526831	1.73595e-07	0.000135717	0.660103	-0.0489054	0.032777	0.218568	0.437672	0.0297677
Q96F85	Q96F85;Q96F85-2	'CNRIP1	25927	1.45472e-06	8.48731e-05	-0.510485	0.827995	3.69287e-13	3.13813e-11	1.34497	-0.0643246	0.0496027	0.154377	0.603694	-0.0363388	0.0182486	0.174665	0.897117	-0.0327123
Q9UGP8	Q9UGP8	'SEC63	11231	1.55122e-06	8.91724e-05	0.239379	-0.29654	4.33748e-05	0.000237468	-0.57354	0.0607392	0.00828036	0.0616198	-0.313251	0.0578585	0.281876	0.5833	-0.15128	0.0104686
P63208	P63208;P63208-2	'SKP1	6500	1.59286e-06	8.98576e-05	-0.313761	0.490766	2.34387e-11	9.94263e-10	0.7643	-0.0455854	0.0274674	0.112194	0.270913	-0.0378339	0.084674	0.343508	0.279673	-0.0179775
Q15942	Q15942	'ZYX	7791	1.62823e-06	8.98576e-05	0.394831	-0.302049	0.0115094	0.0234202	-0.676675	0.162537	7.80062e-06	0.00179368	-0.505517	0.142211	9.26863e-05	0.00862645	-0.415323	0.0857486
P51571	P51571	'SSR4	6748	1.6321e-06	8.98576e-05	0.258858	-0.441598	0.00022293	0.00095762	-1.08832	0.0253728	0.00266958	0.0343875	-0.544447	0.00542171	0.0148255	0.158775	-0.54306	-0.0322584
P09972	P09972	'ALDOC	230	1.67574e-06	8.99434e-05	-0.704058	0.569971	3.7911e-07	4.08248e-06	0.678615	-0.279382	0.00225699	0.0317358	0.749903	-0.229974	0.000162911	0.01242	0.975745	-0.193961
Q9UBE0	Q9UBE0;Q9UBE0-2;Q9UBE0-3	'SAE1	10055	1.67968e-06	8.99434e-05	0.192726	-0.229339	0.0183621	0.0342124	-0.697465	0.0520377	0.00421951	0.0444584	-0.334121	0.0539561	0.186191	0.496468	-0.1502	0.00241614
P62495	P62495	'ETF1	2107	1.70812e-06	9.00973e-05	0.196541	-0.264575	1.8845e-06	1.59448e-05	-0.442763	0.0428356	0.0133123	0.0784886	-0.140386	0.0369834	0.0578107	0.289359	-0.147497	0.0258598
Q8NHG7	Q8NHG7	'SVIP	258010	1.72865e-06	9.00973e-05	-0.493526	1.03625	7.7129e-05	0.000391047	2.16438	0.0163995	0.289592	0.453532	0.36046	0.00513585	0.680526	0.853872	0.248415	0.0446414
Q5JRA6	Q5JRA6;Q5JRA6-2;Q5JRA6-3;Q5JRA6-4	'MIA3	375056	1.77661e-06	9.13783e-05	0.0821419	-0.149182	0.781384	0.817567	-0.048	0.0050341	0.561274	0.695397	0.0721444	0.00596293	0.961284	0.982137	0.0139267	0.0184141
P04843	P04843	'RPN1	6184	1.84844e-06	9.38383e-05	0.292277	-0.399572	4.63944e-15	7.88504e-13	-0.800715	0.0616603	0.00373975	0.0417032	-0.39384	0.0477524	0.0167739	0.168171	-0.376635	0.0152977
P46940	P46940	'IQGAP1	8826	1.98391e-06	9.79362e-05	0.391211	-0.610195	0.000653459	0.00229916	-1.33137	0.057409	0.0295468	0.11679	-0.60505	0.02597	0.000297112	0.0198701	-0.981562	0.0342884
P00568	P00568	'AK1	203	1.98849e-06	9.79362e-05	-0.453863	0.635798	4.60234e-05	0.000249177	0.48943	-0.0906426	0.0981693	0.226368	0.165384	-0.0649949	0.00195574	0.0597265	0.384213	-0.0791275
Q10471	Q10471	'GALNT2	2590	2.01404e-06	9.79362e-05	0.224789	-0.309752	0.0247235	0.0441095	-0.589263	0.0466085	0.0269189	0.111115	-0.271546	0.038959	0.0384676	0.237177	-0.303363	0.022127
P43490	P43490	'NAMPT	10135	2.04688e-06	9.79362e-05	0.996234	-0.608143	4.06368e-06	3.12081e-05	-1.47298	0.461442	1.90802e-05	0.00269889	-0.948371	0.403592	5.15697e-05	0.00695124	-1.06802	0.327728
Q9Y2J2-2	Q9Y2J2-2;Q9Y2J2-3	'EPB41L3	23136	2.08461e-06	9.79362e-05	-0.336925	0.663578	3.21862e-06	2.53151e-05	1.41338	-0.00342385	0.00672269	0.0541985	0.438418	-0.000248537	0.181772	0.490036	0.351432	0.0415223
Q969X5	Q969X5;Q969X5-2;Q969X5-3	'ERGIC1	57222	2.0862e-06	9.79362e-05	0.244229	-0.415554	2.59634e-07	2.98503e-06	-0.90113	0.0243013	0.316044	0.477364	-0.187856	0.018071	0.0957889	0.366083	-0.26575	0.0146525
P30084	P30084	'ECHS1	1892	2.10454e-06	9.79362e-05	-0.461209	0.445374	4.70182e-07	4.92746e-06	0.889733	-0.159015	0.000862496	0.0168866	0.636987	-0.135796	0.0114926	0.143989	0.533992	-0.0690614
Q99569	Q99569;Q99569-2	'PKP4	8502	2.15609e-06	9.85687e-05	-0.370057	0.439189	0.011949	0.0240826	0.882395	-0.100308	0.019238	0.0931862	0.45032	-0.0948215	0.197413	0.506222	0.334678	-0.0418834
P16949	P16949;P16949-2	'STMN1	3925	2.17419e-06	9.85687e-05	-0.272402	0.863355	4.32725e-06	3.31022e-05	1.5057	0.106184	0.565532	0.697839	0.338681	0.145281	0.102589	0.377721	0.729462	0.105179
O15394	O15394	'NCAM2	4685	2.19378e-06	9.85687e-05	-0.45511	0.788163	5.37406e-06	3.98619e-05	1.69169	-0.0406856	0.0033547	0.0397559	1.05827	-0.00640902	0.00185319	0.0588452	1.27554	0.0365557
Q8IZ81	Q8IZ81	'ELMOD2	255520	2.31332e-06	9.96741e-05	0.180756	-0.214409	0.00490588	0.01175	-0.601742	0.0490344	0.00522159	0.0483328	-0.346793	0.0432415	0.0286908	0.210813	-0.335097	0.0150532
P13591	P13591;P13591-1;P13591-3;P13591-4;P13591-5;P13591-6	'NCAM1	4684	2.31562e-06	9.96741e-05	-0.403505	0.983552	3.29984e-07	3.62333e-06	1.36777	0.0588472	0.0275972	0.112255	0.886238	0.0976571	0.0127727	0.149628	1.11642	0.120035
Q13443	Q13443;Q13443-2	'ADAM9	8754	2.33546e-06	9.96741e-05	0.253048	-0.312192	0.00044265	0.00166537	-0.45542	0.0646346	0.0133836	0.0785533	-0.194322	0.0477005	0.0490456	0.265552	-0.264853	0.0408168
P30086	P30086	'PEBP1	5037	2.34667e-06	9.96741e-05	-0.393217	0.409991	0.000171108	0.000767921	0.86355	-0.125481	0.000866892	0.0168866	0.422646	-0.119542	0.0719769	0.320818	0.308088	-0.0669536
Q9H479	Q9H479	'FN3K	64122	2.36273e-06	9.96741e-05	-0.202818	0.40441	6.88687e-06	4.86813e-05	0.768352	-0.000408462	0.0853755	0.209237	0.228741	-0.0125866	0.202758	0.511867	0.24391	0.00179909
Q9NYU2	Q9NYU2;Q9NYU2-2	'UGGT1	56886	2.37137e-06	9.96741e-05	0.203727	-0.175544	0.000142615	0.000653555	-0.372287	0.0773033	0.000663118	0.0144812	-0.188391	0.078479	0.254135	0.558803	-0.06437	0.0433714
O60551	O60551	'NMT2	9397	2.53202e-06	0.000105295	-0.210901	0.323425	0.00743849	0.0164742	0.477335	-0.0327926	0.0772833	0.197193	0.276323	-0.0239956	0.0482607	0.263436	0.360753	-0.0150325
Q9H3N1	Q9H3N1	'TMX1	81542	2.56462e-06	0.000105527	0.174465	-0.579686	0.0581096	0.0886611	-0.679635	-0.0769187	0.0388691	0.136513	-0.501461	-0.0709137	0.766481	0.897326	-0.216412	-0.13914
P62424	P62424	'RPL7A	6130	2.62887e-06	0.000106446	0.307414	-0.431528	0.0220303	0.0399996	-0.574143	0.0611003	0.0771	0.197079	-0.331034	0.0376466	0.109123	0.390114	-0.459887	0.03008
Q15847	Q15847	'ADIRF	10974	2.66102e-06	0.000106446	-0.450511	0.926185	0.00296276	0.00787853	1.24336	0.00838795	0.66699	0.772294	0.23686	0.0052161	0.704968	0.86767	-0.108878	0.0681561
P46779	P46779;P46779-2;P46779-3;P46779-4;P46779-5	'RPL28	6158	2.69443e-06	0.000106446	0.236585	-0.632267	0.0012962	0.00396206	-0.692067	-0.0530326	0.152961	0.29792	-0.367421	-0.0867161	0.0232416	0.191349	-0.717995	-0.0580495
Q8NBJ5	Q8NBJ5	'COLGALT1	79709	2.71506e-06	0.000106446	0.460716	-0.283128	1.82686e-05	0.000114259	-0.44266	0.212768	3.01753e-06	0.00107232	-0.434483	0.184382	6.29811e-05	0.00724097	-0.518157	0.153597
Q99829	Q99829	'CPNE1	8904	2.72309e-06	0.000106446	0.358429	-0.326587	0.00947119	0.0200775	-0.4617	0.13009	0.0158372	0.0857444	-0.378671	0.132032	0.55931	0.777228	-0.0433183	0.0514814
O00303	O00303	'EIF3F	8665	2.75622e-06	0.000106508	0.12786	-0.151291	0.107576	0.15083	-0.256263	0.0348097	0.501757	0.644267	-0.0388444	0.0284163	0.932939	0.970497	0.0259233	0.0149984
Q4KWH8	Q4KWH8;Q4KWH8-2;Q4KWH8-3;Q4KWH8-4	'PLCH1	23007	2.77917e-06	0.000106508	0.222075	-0.582992	0.0707645	0.104424	-0.599415	-0.046281	0.354053	0.514471	-0.230076	-0.0508388	0.160595	0.458727	-0.375302	-0.0432559
A6NKH3;P61513	A6NKH3;P61513	'RPL37A;'RPL37AP8	6168	2.82211e-06	0.000107103	0.269794	-0.271249	1.04288e-08	1.78019e-07	-0.782285	0.0894464	0.106794	0.240164	-0.298463	0.0699798	0.0491634	0.265552	-0.543967	0.0783364
P62269	P62269	'RPS18	6222	2.99419e-06	0.000112541	0.272184	-0.483583	0.0148463	0.0286307	-0.95013	0.0202615	0.0505432	0.156308	-0.364707	0.0183912	0.12578	0.414217	-0.40376	-0.00240364
P31749	P31749	'AKT1	207	3.11818e-06	0.000116085	0.230732	-0.121093	0.0553697	0.0852463	-0.295322	0.113457	7.47663e-05	0.00449633	-0.204282	0.0975063	0.0125224	0.149628	-0.175197	0.0729636
Q9H0B6	Q9H0B6;Q9H0B6-2	'KLC2	64837	3.2178e-06	0.000118664	-0.195377	0.290326	0.0289641	0.050142	0.470438	-0.0334756	0.00428438	0.0448999	0.158202	-0.0215846	0.00178176	0.0580408	0.183508	-0.0127773
Q969H8	Q969H8	'MYDGF	56005	3.6413e-06	0.000131924	0.273207	-0.315438	0.000210246	0.000915204	-0.476482	0.0769915	0.000406106	0.0115034	-0.367113	0.0649988	0.00874618	0.127143	-0.281438	0.0238536
O43852	O43852;O43852-10;O43852-11;O43852-12;O43852-13;O43852-14;O43852-15;O43852-3;O43852-5;O43852-6;O43852-9	'CALU	813	3.66012e-06	0.000131924	0.405793	-0.465635	0.00404159	0.0101079	-1.0798	0.115317	0.00829164	0.0616198	-0.522341	0.114507	0.101584	0.375797	-0.298395	0.0405475
Q93034	Q93034	'CUL5	8065	3.6786e-06	0.000131924	-0.115681	0.105186	0.0133787	0.0263728	0.283932	-0.0420585	0.00390549	0.0426441	0.0792222	-0.0418771	0.244493	0.55244	0.055485	-0.0303834
Q16831	Q16831;Q16831-2	'UPP1	7378	3.76025e-06	0.000133585	0.580896	-0.259825	4.71166e-06	3.56245e-05	-1.03072	0.300656	0.000117383	0.00595911	-0.568189	0.262247	2.76526e-05	0.0049487	-0.743473	0.229529
O76021	O76021	'RSL1D1	26156	3.79327e-06	0.000133585	0.204348	-0.498922	0.000481943	0.0017942	-0.692128	-0.0300749	0.112059	0.246658	-0.366366	-0.0370302	0.111146	0.391457	-0.508942	-0.0400427
Q13200	Q13200	'PSMD2	5708	3.86088e-06	0.000134242	0.120566	-0.119118	0.00925131	0.0197132	-0.0798175	0.0406713	0.217239	0.377092	-0.0296611	0.0378329	0.700908	0.865124	0.00649833	0.0283002
Q99442	Q99442	'SEC62	7095	3.88063e-06	0.000134242	0.169638	-0.145965	0.0357653	0.0596954	-0.14555	0.0644369	0.169603	0.317975	-0.0267633	0.0562068	0.140287	0.43488	-0.0720233	0.0567216
P53618	P53618	'COPB1	1315	3.96397e-06	0.000135923	0.172963	-0.268025	2.73747e-09	5.66177e-08	-0.466467	0.0259669	0.106842	0.240164	-0.125177	0.0149802	0.079684	0.331367	-0.171755	0.0117757
Q96A33	Q96A33;Q96A33-2	'CCDC47	57003	4.19758e-06	0.000142681	0.171797	-0.238838	0.000280243	0.00114844	-0.432675	0.0349182	0.000880322	0.0169516	-0.343312	0.0226388	0.0189356	0.177063	-0.374385	0.00192477
P62195	P62195;P62195-2	'PSMC5	5705	4.38903e-06	0.000147903	0.107947	-0.114466	0.000302325	0.00122086	-0.114513	0.0338092	0.402091	0.55935	-0.0139456	0.0283046	0.491635	0.735059	-0.0234533	0.0267205
Q13724	Q13724;Q13724-2	'MOGS	7841	4.63832e-06	0.000154967	0.153411	-0.245636	0.0376335	0.0624139	-0.447308	0.0203954	0.00219199	0.0312865	-0.32355	0.0153312	0.159675	0.458727	-0.240327	-0.019123
O43707	O43707;O43707-2;O43707-3	'ACTN4	81	4.69127e-06	0.000155408	0.35994	-0.269405	0.0527787	0.0818698	-0.298775	0.150158	0.0270992	0.111156	-0.231491	0.111985	3.7863e-07	0.000246678	-0.518895	0.127758
P27797	P27797	'CALR	811	4.82118e-06	0.000157463	0.360971	-0.661107	8.45768e-07	8.20374e-06	-1.24454	0.0202782	0.03018	0.118567	-0.455562	0.00293756	0.0504294	0.267837	-0.41205	-0.0342573
Q13162	Q13162	'PRDX4	10549	4.83386e-06	0.000157463	0.299223	-0.389128	0.00484263	0.0116491	-0.956483	0.0697728	0.00866797	0.063471	-0.41838	0.0561029	0.110136	0.390637	-0.301083	0.00775682
Q12860	Q12860;Q12860-2;Q12860-3	'CNTN1	1272	4.9783e-06	0.000160828	-0.593624	1.37665	9.29473e-10	2.26797e-08	2.42517	0.0631331	0.0159102	0.0859021	1.13947	0.115179	0.0451946	0.255297	1.31248	0.161425
O43242	O43242	'PSMD3	5709	5.1903e-06	0.000166302	0.0906746	-0.142098	0.175745	0.228184	-0.0744425	0.0130836	0.449074	0.59876	-0.0200378	0.0175934	0.897983	0.954901	0.0169433	0.00998477
Q13449	Q13449	'LSAMP	4045	5.30101e-06	0.000168469	-0.420495	0.741658	3.52789e-08	5.08876e-07	1.40139	-0.0331108	0.104962	0.23705	0.578316	0.0047939	0.00800194	0.123148	0.815158	0.0116009
Q8N111	Q8N111	'CEND1	51286	5.38905e-06	0.000169885	-0.702232	1.34242	4.42285e-12	2.46985e-10	2.31819	-0.0206797	0.000328618	0.0101147	1.69739	-0.0199402	0.241013	0.549341	0.881937	0.208348
P00367	P00367	'GLUD1	2746	6.06268e-06	0.000189592	-0.300762	0.925545	3.51423e-06	2.72674e-05	0.991265	0.108007	0.0323999	0.122962	0.941683	0.150019	0.0153609	0.16098	1.39555	0.142105
P02788	P02788;P02788-2	'LTF	4057	6.23881e-06	0.000193106	0.836509	-0.594431	0.006562	0.0148771	-0.60103	0.359529	0.0345918	0.127674	-0.656346	0.313531	0.00796026	0.122991	-0.635928	0.244619
O95302;Q75LS8	O95302;Q75LS8	'FKBP9;'FKBP9P1	11328	6.27385e-06	0.000193106	0.397283	-0.352142	1.11931e-06	1.04264e-05	-0.937695	0.147475	0.00958696	0.0670401	-0.521611	0.0848763	3.13052e-05	0.00532051	-1.0302	0.112878
P05386	P05386;P05386-2	'RPLP1	6176	6.34858e-06	0.00019388	0.357943	-0.449002	0.000877929	0.00293068	-1.09252	0.088961	0.0105457	0.0696715	-0.39318	0.0805427	0.233783	0.543192	-0.265765	0.0308686
P05388;Q8NHW5	P05388;Q8NHW5	'RPLP0;'RPLP0P6	6175	6.43458e-06	0.00019456	0.202976	-0.389779	1.4288e-08	2.34672e-07	-0.90765	0.00539077	0.00867229	0.063471	-0.325669	-0.000299756	0.141298	0.435593	-0.243045	-0.0337509
Q9H488	Q9H488;Q9H488-2	'POFUT1	23509	6.5567e-06	0.00019456	0.242786	-0.167112	0.00113782	0.00359268	-0.639757	0.106153	3.72265e-07	0.000242531	-0.294349	0.102293	0.021183	0.18401	-0.19117	0.0611791
Q9UPT6	Q9UPT6;Q9UPT6-2	'MAPK8IP3	23162	6.63173e-06	0.00019456	-0.315552	0.30959	9.56928e-11	3.11719e-09	0.5846	-0.107171	0.000616096	0.0140019	0.316622	-0.101262	0.0623857	0.299222	0.214148	-0.0587961
P14314	P14314;P14314-2	'PRKCSH	5589	6.63261e-06	0.00019456	0.243527	-0.505235	0.000165527	0.000748027	-0.767637	-0.00606051	0.0507638	0.156866	-0.334583	-0.0119493	0.247463	0.554261	-0.235325	-0.0474823
Q8N392;Q9P2N2	Q8N392;Q8N392-2;Q9P2N2;Q9P2N2-2	'ARHGAP18;'ARHGAP28	79822;93663	6.65269e-06	0.00019456	0.22985	-0.345726	1.20857e-05	7.95339e-05	-0.88489	0.037991	0.0205377	0.096596	-0.376167	0.00303	0.0142149	0.155392	-0.550032	0.000884545
P06702	P06702	'S100A9	6280	6.6695e-06	0.00019456	1.06468	-0.70364	0.0136714	0.0268416	-0.912805	0.475241	0.00244426	0.0327839	-1.03079	0.430192	0.0297794	0.213898	-0.842942	0.304963
Q12907	Q12907	'LMAN2	10960	6.75414e-06	0.00019557	0.29579	-0.43662	5.02236e-06	3.75691e-05	-0.740923	0.0516531	0.016083	0.0867151	-0.380058	0.0450466	0.152513	0.449265	-0.297968	0.00486818
O60762	O60762	'DPM1	8813	6.83397e-06	0.000196426	0.17834	-0.31777	0.00619717	0.0142087	-0.57684	0.01297	0.00592545	0.0505463	-0.359121	0.0137459	0.125508	0.414189	-0.302033	-0.0194616
P55145;Q49AH0	P55145;Q49AH0;Q49AH0-2	'CDNF;'MANF	441549;7873	6.90481e-06	0.000197014	0.210214	-0.536158	9.42776e-10	2.26797e-08	-0.792807	-0.0385764	0.0572661	0.168374	-0.350217	-0.0622729	0.0352497	0.227378	-0.423953	-0.0718505
P51649	P51649;P51649-2	'ALDH5A1	7915	6.97795e-06	0.000197658	-0.495634	0.740393	2.49521e-08	3.81007e-07	0.883835	-0.0836249	0.00784394	0.0598866	0.707921	-0.0648346	0.0198948	0.181356	0.906758	-0.0392609
P80303	P80303;P80303-2	'NUCB2	4925	7.0718e-06	0.000198579	0.2521	-0.221033	9.77443e-05	0.000477007	-0.697135	0.0943887	0.323141	0.485643	-0.0867522	0.0783741	0.506112	0.744193	-0.0571933	0.0630848
P30153	P30153	'PPP2R1A	5518	7.16422e-06	0.000198579	-0.19182	0.319573	1.74792e-06	1.51164e-05	0.64034	-0.0213554	0.158702	0.304549	0.203371	-0.0138854	0.0842601	0.342383	0.28674	-0.0104409
P09493-5	P09493-5	'TPM1	7168	7.22939e-06	0.000198579	-0.346529	0.720379	8.12854e-06	5.6639e-05	1.10554	0.00910692	0.0261179	0.108959	0.496039	-0.00108073	0.275272	0.57838	0.366592	0.0504657
P84550-2;Q9UBS4	P84550-2;Q9UBS4	'DNAJB11;'SKOR1	390598;51726	7.25703e-06	0.000198579	0.240675	-0.19338	0.137417	0.185421	-0.172105	0.09599	0.0230805	0.102136	-0.147678	0.0827907	0.0619328	0.297859	-0.166372	0.0696261
O75110	O75110;O75110-2	'ATP9A	10079	7.31361e-06	0.000198579	-0.230165	0.306912	0.00917733	0.019582	0.778748	-0.0511392	0.0677948	0.185812	0.245526	-0.0291844	0.00710519	0.116498	0.404212	-0.0320932
O94760	O94760;O94760-2	'DDAH1	23576	7.31525e-06	0.000198579	-0.384097	0.84199	8.21657e-07	7.98969e-06	0.778878	0.024599	0.365631	0.524688	0.337586	0.0569766	0.22503	0.531184	0.51982	0.0512589
P17931;P56470	P17931;P56470	'LGALS3;'LGALS4	3958;3960	7.52489e-06	0.000202861	0.729552	-0.518974	3.1153e-05	0.000180144	-0.786523	0.313376	0.0435641	0.144193	-0.448922	0.252237	7.26548e-08	9.46692e-05	-1.04301	0.285442
P61026	P61026	'RAB10	10890	7.65752e-06	0.000205022	-0.186024	0.226133	9.12316e-05	0.000450283	0.254007	-0.0486382	0.485156	0.630246	0.0656578	-0.0364798	0.0128848	0.149901	0.267145	-0.0569914
P62081	P62081	'RPS7	6201	7.78681e-06	0.000207065	0.190472	-0.327473	7.51812e-18	9.79611e-15	-0.940225	0.0178236	0.0132579	0.0784044	-0.329253	0.0163554	0.188249	0.497879	-0.2531	-0.0175934
O43324	O43324;O43324-2	'EEF1E1	9521	7.86115e-06	0.00020763	0.0958762	-0.104782	3.39939e-09	6.71122e-08	-0.241393	0.0289903	0.80006	0.865846	0.0140067	0.0301317	0.334177	0.630453	0.0932133	0.0182314
A8MTJ3;P63096	A8MTJ3;P63096;P63096-2	'GNAI1;'GNAT3	2770;346562	8.03954e-06	0.000209373	-0.401557	0.974742	7.0376e-10	1.78636e-08	2.18458	0.057209	0.0202984	0.0959451	0.675252	0.0595551	0.223337	0.529516	0.531605	0.121123
Q15435	Q15435;Q15435-2;Q15435-3;Q15435-4	'PPP1R7	5510	8.0531e-06	0.000209373	-0.0954412	0.381122	0.000914764	0.00302661	0.656408	0.0634131	0.0860753	0.210424	0.296362	0.0449054	0.366434	0.654346	0.28283	0.0638955
Q9C0H9	Q9C0H9;Q9C0H9-2;Q9C0H9-5	'SRCIN1	80725	8.14816e-06	0.000209373	-0.320162	0.795805	8.94233e-05	0.000442475	1.19704	0.0518269	0.0550198	0.164303	0.498401	0.040582	0.431912	0.69789	0.350123	0.0920166
P13667	P13667	'PDIA4	9601	8.23412e-06	0.000209373	0.438268	-0.648785	3.33304e-07	3.64954e-06	-1.36293	0.0759172	3.96925e-05	0.00344795	-0.85189	0.0586573	0.0138132	0.154194	-0.632705	-0.0333143
P04350	P04350	'TUBB4A	10382	8.30858e-06	0.000209373	-0.627883	1.59169	3.30214e-11	1.29081e-09	2.55336	0.111975	0.0589174	0.17136	1.13398	0.118624	0.154169	0.450417	1.03856	0.200864
Q15582	Q15582	'TGFBI	7045	8.35714e-06	0.000209373	0.561995	-0.630978	0.00956128	0.0202246	-0.783925	0.164338	0.697934	0.794012	-0.0930411	0.141001	0.152258	0.449265	-0.462092	0.175369
Q9UQB3	Q9UQB3;Q9UQB3-2	'CTNND2	1501	8.36396e-06	0.000209373	-0.24527	0.34329	0.000543262	0.00199548	0.284017	-0.0490831	0.500604	0.643402	0.0654022	-0.0318239	0.206876	0.513772	0.211222	-0.0450793
O95741	O95741	'CPNE6	9362	8.44548e-06	0.000209373	-0.408178	1.01838	0.00032584	0.0012997	2.22215	0.0673426	0.0928202	0.220313	0.619229	0.046428	0.808819	0.915271	0.240555	0.13712
Q13445	Q13445	'TMED1	11018	8.44648e-06	0.000209373	0.218028	-0.191725	0.246372	0.304865	-0.17113	0.0814438	0.0319845	0.122064	-0.175467	0.0804968	0.110197	0.390637	-0.14071	0.0583052
P36578	P36578	'RPL4	6124	8.46277e-06	0.000209373	0.174746	-0.517844	4.29014e-07	4.55711e-06	-0.772575	-0.0561174	0.306315	0.469195	-0.291327	-0.0690439	0.0955365	0.366083	-0.555618	-0.0481598
O43813	O43813	'LANCL1	10314	8.64892e-06	0.000212087	-0.201746	0.678899	2.70799e-07	3.05941e-06	1.07571	0.0918023	0.0100375	0.0683563	0.511704	0.107632	0.0283117	0.210414	0.521355	0.133867
P08865	P08865	'RPSA	3921	8.68095e-06	0.000212087	0.168076	-0.235253	0.000117772	0.000558703	-0.795297	0.0336328	0.00953817	0.0668185	-0.273514	0.0243941	0.238293	0.547117	-0.156645	-0.0118545
P26232	P26232;P26232-2;P26232-3;P26232-4;P26232-5;P26232-6	'CTNNA2	1496	8.76537e-06	0.000212819	-0.350877	0.347237	2.15092e-05	0.000131786	0.457435	-0.118173	0.175212	0.324795	0.149601	-0.12496	0.424972	0.69507	0.0728617	-0.0957757
Q99497	Q99497	'PARK7	11315	8.98424e-06	0.00021551	-0.339491	0.291274	0.245738	0.304272	0.044805	-0.129236	0.00103324	0.0187857	0.239731	-0.104919	0.154354	0.450417	0.199473	-0.0759307
P24752	P24752	'ACAT1	38	8.98648e-06	0.00021551	-0.262222	0.458058	0.00398359	0.0100102	0.218672	-0.0221282	0.00736863	0.0572643	0.482028	-0.0093122	0.0508883	0.269178	0.429148	0.0313991
O95486	O95486;O95486-2	'SEC24A	10802	9.33438e-06	0.000218947	0.228635	-0.237214	0.00405632	0.0101317	-0.335392	0.0733523	0.268447	0.431762	-0.0938344	0.057791	0.834766	0.926228	-0.000546667	0.0347318
P27361	P27361;P27361-2;P27361-3	'MAPK3	5595	9.36287e-06	0.000218947	-0.161704	0.360249	0.000471971	0.00176211	0.901388	0.0122803	0.0770033	0.197079	0.258031	0.0278856	0.204388	0.511893	0.267288	0.042315
P11217	P11217;P11217-2	'PYGM	5837	9.40235e-06	0.000218947	-0.196306	0.901637	1.5055e-08	2.45209e-07	1.5072	0.169675	0.125648	0.263667	0.613589	0.141337	0.640718	0.831806	0.0992417	0.243675
Q9UKA9	Q9UKA9;Q9UKA9-2;Q9UKA9-3;Q9UKA9-4;Q9UKA9-5;Q9UKA9-6	'PTBP2	58155	9.40458e-06	0.000218947	-0.441805	0.662528	0.000118183	0.000559974	0.543833	-0.0736936	0.0257133	0.107951	0.337216	-0.0299088	0.0234774	0.191349	0.47818	-0.0241
Q8N7J2	Q8N7J2;Q8N7J2-2	'AMER2	219287	9.40983e-06	0.000218947	-0.340375	0.318881	1.84638e-07	2.21117e-06	0.677133	-0.120623	0.0919137	0.21908	0.31478	-0.073581	0.00606306	0.113108	0.818312	-0.115765
P45381	P45381	'ASPA	443	9.78246e-06	0.000223164	-0.320155	0.514169	4.73917e-05	0.000255876	1.03759	-0.0420469	0.919972	0.947108	-0.0587733	-0.0323934	0.482552	0.730478	0.192067	-0.0683975
P32969	P32969	'RPL9	6133	9.78796e-06	0.000223164	0.175277	-0.270168	1.57541e-07	1.93657e-06	-0.69522	0.0267951	0.00393532	0.0426983	-0.275637	0.0200639	0.185393	0.494685	-0.194632	-0.0111436
Q9UEY8	Q9UEY8;Q9UEY8-2	'ADD3	120	9.81594e-06	0.000223164	-0.3442	0.457084	6.03029e-05	0.000315139	0.469533	-0.0771056	0.0247823	0.105816	0.313702	-0.049869	0.136043	0.430489	0.38911	-0.035363
O76070	O76070	'SNCG	6623	9.81945e-06	0.000223164	-0.556653	1.47494	3.68823e-07	4.00481e-06	3.02137	0.120544	0.0114731	0.0726327	1.17347	0.122306	0.231343	0.541257	0.951935	0.224186
Q9NUJ1	Q9NUJ1	'ABHD10	55347	1.00107e-05	0.000226196	-0.32743	0.279362	0.00345812	0.00888744	0.566958	-0.125166	1.10793e-05	0.001883	0.413613	-0.113343	0.00851365	0.126951	0.405542	-0.0763139
A1X283	A1X283	'SH3PXD2B	285590	1.0227e-05	0.000229754	0.26984	-0.399603	0.000129084	0.00060302	-0.723097	0.0466926	0.0190471	0.0930012	-0.432426	0.0335227	0.0126871	0.149628	-0.582993	0.0222855
P30519	P30519	'HMOX2	3163	1.05103e-05	0.000233884	-0.125772	0.30878	0.000366883	0.00142559	0.675828	0.019079	0.305776	0.46892	0.15785	0.032919	0.357204	0.648844	0.180555	0.0383409
Q9NZJ7	Q9NZJ7;Q9NZJ7-2;Q9NZJ7-3	'MTCH1	23787	1.06346e-05	0.000233884	-0.192111	0.441735	0.000317647	0.00127352	1.06258	0.0191708	0.0774116	0.197392	0.347902	0.0278166	0.35136	0.643458	0.296093	0.0567055
P62910	P62910	'RPL32	6161	1.06553e-05	0.000233884	0.202847	-0.429602	2.78626e-08	4.21281e-07	-0.686157	-0.00796974	0.0230676	0.102136	-0.540277	-0.0282385	0.0345773	0.226025	-0.741042	-0.0357732
P16278	P16278;P16278-2;P16278-3	'GLB1	2720	1.06956e-05	0.000233884	0.232701	-0.272234	0.0594231	0.090313	-0.44559	0.0643895	0.291809	0.455909	-0.0715611	0.0567524	0.176791	0.481921	-0.164545	0.0606834
P61163	P61163	'ACTR1A	10121	1.071e-05	0.000233884	-0.239104	0.249891	1.38828e-11	6.38444e-10	0.7811	-0.0761059	0.078418	0.198534	0.190989	-0.0642988	0.00673095	0.116498	0.336267	-0.0667034
P61626	P61626	'LYZ	4069	1.08784e-05	0.00023558	0.642162	-0.456839	9.89903e-05	0.000481285	-0.62691	0.275828	0.154434	0.299446	-0.220699	0.265641	0.31975	0.615216	-0.108632	0.217199
O14964	O14964;O14964-2	'HGS	9146	1.09081e-05	0.00023558	-0.120568	0.16488	0.000599064	0.00214839	0.41872	-0.0254185	0.0134909	0.0787059	0.189399	-0.0256746	0.110608	0.391283	0.19784	-0.0121616
Q92783	Q92783;Q92783-2	'STAM	8027	1.10095e-05	0.000235682	-0.236348	0.525706	8.62735e-06	5.93175e-05	0.864247	0.01767	0.158698	0.304549	0.279499	0.00821244	0.205553	0.512006	0.348523	0.0172968
Q02543	Q02543	'RPL18A	6142	1.10334e-05	0.000235682	0.254272	-0.564578	0.000194685	0.000859912	-0.794937	-0.0186779	0.0712022	0.190647	-0.416587	-0.0379961	0.0224194	0.189882	-0.662362	-0.0302943
Q96AY3	Q96AY3	'FKBP10	60681	1.13191e-05	0.000240469	0.535078	-0.379232	8.45298e-05	0.000423082	-1.19094	0.230308	0.00558271	0.0493417	-0.494498	0.189409	0.0013212	0.0483067	-0.803932	0.184975
P10515	P10515	'DLAT	1737	1.13806e-05	0.000240469	-0.267794	0.627702	1.11225e-07	1.43492e-06	1.13071	0.0307044	0.000510192	0.012543	0.689766	0.0311032	0.26276	0.566131	0.385378	0.117519
P10523;P49407	P10523;P49407;P49407-2	'ARRB1;'SAG	408;6295	1.15487e-05	0.00024271	-0.332228	0.521645	7.13851e-05	0.000364764	0.91791	-0.0476036	0.0383496	0.135664	0.488212	-0.0240556	0.0316828	0.215763	0.686152	-0.01612
P46781	P46781	'RPS9	6203	1.17292e-05	0.000245183	0.314298	-0.427209	0.000367309	0.00142583	-0.92865	0.0671287	0.0447477	0.146573	-0.387622	0.0494232	0.063364	0.301713	-0.538673	0.0402225
Q8TCT9	Q8TCT9;Q8TCT9-2;Q8TCT9-4;Q8TCT9-5	'HM13	81502	1.20124e-05	0.000249769	0.375703	-0.396042	3.84372e-05	0.000215568	-1.26507	0.118455	2.2014e-06	0.000860528	-0.52558	0.102903	0.00402531	0.0947887	-0.436877	0.0479564
Q9NRW1	Q9NRW1	'RAB6B	51560	1.23201e-05	0.000254811	-0.295425	0.357605	6.08792e-05	0.000317726	0.743117	-0.0777482	0.343832	0.504708	0.124189	-0.064901	0.127489	0.416392	0.245037	-0.0684877
P62241	P62241	'RPS8	6202	1.25103e-05	0.000257062	0.238532	-0.458102	1.91564e-05	0.000119167	-0.80241	0.00632051	0.0133029	0.0784886	-0.483658	-0.0225063	0.0301504	0.213898	-0.666583	-0.0290041
P49755	P49755	'TMED10	10972	1.25605e-05	0.000257062	0.252146	-0.45257	0.00776415	0.0170794	-0.62473	0.0172405	0.0355277	0.129671	-0.386861	0.00231098	0.0497209	0.26599	-0.38152	-0.0249518
Q93045	Q93045;Q93045-2	'STMN2	11075	1.28605e-05	0.000261535	-0.334193	0.672781	4.47871e-10	1.19913e-08	1.33595	0.00146513	0.356067	0.516462	0.339163	0.0344468	0.101217	0.375388	0.621225	0.01676
Q9UM19	Q9UM19	'HPCAL4	51440	1.29398e-05	0.000261535	-0.611346	0.879132	0.000124046	0.000584213	2.33141	-0.11452	0.0475402	0.15025	0.764118	-0.0975673	0.229086	0.537191	0.5985	-0.0162318
O43272	O43272;O43272-1;O43272-2	'PRODH	5625	1.29993e-05	0.000261535	-0.271162	0.330445	1.37419e-10	4.33202e-09	0.589642	-0.0706262	0.0124642	0.0755391	0.380457	-0.0979522	0.759259	0.892883	-0.08723	-0.00155795
P51674	P51674;P51674-2;P51674-3	'GPM6A	2823	1.30466e-05	0.000261535	-0.570751	1.21525	5.13245e-09	9.64555e-08	2.8148	0.0245833	0.0470334	0.149456	1.14304	0.0551624	0.0172566	0.171644	1.38082	0.0969107
Q9C040	Q9C040;Q9C040-2	'TRIM2	23321	1.34466e-05	0.000267521	-0.256073	0.341855	1.19404e-09	2.81175e-08	0.978868	-0.0567636	0.0639276	0.180038	0.248451	-0.0521744	0.250351	0.55509	0.1903	-0.0237475
P60510	P60510	'PPP4C	5531	1.35699e-05	0.000267521	0.0703315	-0.154598	0.840167	0.867691	-0.0272675	-0.00464487	0.119911	0.256147	-0.152648	-0.00284976	0.924176	0.966428	-0.02035	-0.0311039
Q9UGV2	Q9UGV2;Q9UGV2-2;Q9UGV2-3	'NDRG3	57446	1.35752e-05	0.000267521	-0.209172	0.343156	0.000269605	0.00111759	0.744522	-0.0250623	0.0168361	0.0884355	0.369554	-0.00794341	9.05203e-05	0.00862645	0.423637	0.0104202
Q9BZQ8	Q9BZQ8	'FAM129A	116496	1.3658e-05	0.000267521	0.347833	-0.423492	0.00291173	0.00775888	-0.601762	0.0907244	0.0121131	0.0743328	-0.422711	0.0772807	0.00933026	0.131717	-0.565957	0.0627239
Q14203	Q14203;Q14203-2;Q14203-3;Q14203-4;Q14203-5;Q14203-6	'DCTN1	1639	1.37056e-05	0.000267521	-0.165196	0.353397	1.79973e-07	2.17134e-06	0.773005	0.00766821	0.0308767	0.119977	0.260273	0.0166734	0.00252012	0.0719061	0.394752	0.0149445
P30101	P30101	'PDIA3	2923	1.37559e-05	0.000267521	0.232778	-0.389299	4.32015e-13	3.59308e-11	-0.842753	0.0254192	0.0456743	0.147921	-0.305082	0.011211	0.0205525	0.182768	-0.341223	-0.00542614
Q9BVK6	Q9BVK6	'TMED9	54732	1.4276e-05	0.000275017	0.234152	-0.320074	0.00248879	0.0068489	-0.502005	0.0494097	0.0342267	0.1273	-0.313577	0.0448493	0.100584	0.374816	-0.254583	0.0123666
P28066	P28066;P28066-2	'PSMA5	5686	1.42821e-05	0.000275017	0.0752792	-0.171328	0.00298303	0.00791627	-0.251078	-0.00692333	0.118502	0.255079	-0.105388	-0.00661756	0.504022	0.743897	-0.0712617	-0.0180055
Q9UII2	Q9UII2;Q9UII2-2;Q9UII2-3	'ATP5IF1	93974	1.44022e-05	0.000275972	-0.519113	0.550581	5.45526e-07	5.61174e-06	1.40976	-0.162548	0.0198279	0.0948257	0.63068	-0.140546	0.43936	0.702951	0.238017	-0.034417
Q16774	Q16774;Q16774-2;Q16774-3	'GUK1	2987	1.45752e-05	0.000277181	-0.180453	0.240984	0.00100747	0.00327366	0.420835	-0.0399738	0.00903894	0.0647128	0.182308	-0.0362568	0.164853	0.464862	0.0930733	-0.00918636
P46776	P46776	'RPL27A	6157	1.47186e-05	0.000277181	0.311152	-0.403478	2.2494e-09	4.85795e-08	-0.652385	0.0729421	0.0958285	0.223504	-0.281132	0.0478576	0.0324422	0.217547	-0.52203	0.0582761
P10114	P10114	'RAP2A	5911	1.47576e-05	0.000277181	-0.45369	0.724983	2.36548e-11	9.94263e-10	1.40969	-0.060799	0.0968288	0.225032	0.441778	-0.0357544	0.0156601	0.16169	0.68214	-0.035972
Q9NQ66	Q9NQ66;Q9NQ66-2	'PLCB1	23236	1.48122e-05	0.000277181	-0.529251	0.743273	2.63302e-07	3.01832e-06	1.66464	-0.105076	0.000111566	0.00585467	0.819899	-0.0521154	0.00316577	0.0814144	0.993872	-0.0163834
P80723	P80723;P80723-2	'BASP1	10409	1.48198e-05	0.000277181	-0.660162	1.86867	5.98944e-12	3.20722e-10	2.92625	0.182783	0.0239708	0.103883	1.60838	0.232986	0.0690797	0.314689	1.55618	0.333882
O14745	O14745	'SLC9A3R1	9368	1.51215e-05	0.000280217	-0.363513	0.567699	6.90018e-06	4.86874e-05	0.72489	-0.0531087	0.492499	0.636685	0.0554611	-0.0551863	0.260687	0.564244	0.191475	-0.0661895
P62333	P62333	'PSMC6	5706	1.51718e-05	0.000280217	0.0838469	-0.118078	0.00431309	0.0106506	-0.115363	0.0165385	0.341971	0.50349	-0.0596644	0.0118951	0.764833	0.896203	0.0212633	-0.00401955
P62280	P62280	'RPS11	6205	1.51972e-05	0.000280217	0.218633	-0.474506	3.50202e-11	1.3421e-09	-0.865343	-0.0124131	0.0900585	0.216027	-0.361581	-0.032799	0.0593799	0.290931	-0.536902	-0.0313086
P62873	P62873	'GNB1	2782	1.54337e-05	0.00028212	-0.347814	1.19155	1.73418e-13	1.83213e-11	2.20842	0.165306	0.0713596	0.190666	0.856006	0.18162	0.106253	0.384575	0.90496	0.220925
P12268	P12268	'IMPDH2	3615	1.54448e-05	0.00028212	0.134072	-0.396478	0.00710137	0.0159079	-0.676723	-0.0427779	0.229703	0.391246	-0.290869	-0.0263071	0.450441	0.712287	0.0949183	-0.0969527
Q13263	Q13263;Q13263-2	'TRIM28	10155	1.55343e-05	0.000282435	0.195429	-0.381079	0.000177907	0.00079388	-1.06249	0.00325949	0.0463991	0.148516	-0.376046	0.010389	0.777623	0.900837	-0.115117	-0.05154
Q16775	Q16775;Q16775-2	'HAGH	3029	1.56852e-05	0.000283859	-0.267224	0.489127	2.46206e-05	0.00014761	1.23231	-0.0151069	0.00237306	0.0325484	0.475056	-0.00699268	0.0567248	0.286113	0.437175	0.0310398
O43301	O43301	'HSPA12A	259217	1.58607e-05	0.000285711	-0.453835	1.05047	2.57351e-16	9.47258e-14	2.32303	0.0475985	0.00134982	0.0226458	1.02614	0.0576371	0.142646	0.438004	0.765223	0.159251
O60282	O60282;O60282-2	'KIF5C	3800	1.59546e-05	0.000286086	-0.18952	0.388328	0.000132869	0.000618014	0.767373	0.0030959	0.00485141	0.0471745	0.38669	-0.00779317	0.163134	0.461761	0.349053	0.0242357
P13639	P13639	'EEF2	1938	1.61248e-05	0.000287042	0.278355	-0.337162	9.7538e-05	0.000477007	-0.90637	0.0731831	0.0125451	0.075794	-0.275126	0.0667212	0.170221	0.474334	-0.188527	0.0316045
P17936	P17936;P17936-2	'IGFBP3	3486	1.61722e-05	0.000287042	0.668842	-0.321645	0.0438637	0.0703872	-0.175723	0.338679	0.0106822	0.0699942	-0.170004	0.314587	0.00519068	0.10799	-0.223717	0.288871
P48681	P48681	'NES	10763	1.62283e-05	0.000287042	0.693377	-0.990932	0.00730514	0.0162711	-1.73033	0.131941	5.54373e-07	0.000279563	-1.2023	0.104251	0.0358287	0.229221	-0.99242	-0.0134516
P43686	P43686;P43686-2	'PSMC4	5704	1.67184e-05	0.000294162	0.100727	-0.114868	0.0551474	0.0849375	-0.12627	0.0288621	0.791924	0.861333	0.00657444	0.0252095	0.729782	0.879785	0.0498667	0.0180355
P36222	P36222	'CHI3L1	1116	1.67813e-05	0.000294162	0.929994	-0.563168	0.000264729	0.00110322	-0.92543	0.432274	0.00113905	0.0199666	-0.660021	0.361969	7.01563e-05	0.0075202	-0.968337	0.33433
Q9NZ56	Q9NZ56	'FMN2	56776	1.73029e-05	0.00030195	-0.202564	0.216836	0.000249717	0.00105301	0.443192	-0.0627641	0.855498	0.9048	-0.0729967	-0.0539076	0.45247	0.712613	0.0287483	-0.0690834
Q8WY54	Q8WY54;Q8WY54-2;Q8WY54-3	'PPM1E	22843	1.73876e-05	0.00030208	-0.349204	0.624306	0.000318565	0.00127589	0.66248	-0.0247008	0.0171961	0.0884469	0.511148	-0.0125066	0.0522517	0.274902	0.44041	0.0328432
Q02878	Q02878	'RPL6	6128	1.7639e-05	0.000303364	0.275325	-0.517165	0.00342684	0.00883027	-0.918697	0.0111613	0.0930284	0.220313	-0.480744	-0.0202173	0.0277593	0.209481	-0.878778	0.00266045
P27824	P27824	'CANX	821	1.76681e-05	0.000303364	0.376815	-0.393759	1.01428e-11	5.01877e-10	-0.817558	0.119957	0.0197751	0.0947936	-0.250764	0.113614	0.331184	0.626924	-0.130092	0.0723143
Q9P121	Q9P121;Q9P121-2;Q9P121-3;Q9P121-4	'NTM	50863	1.76943e-05	0.000303364	-0.418322	0.975807	5.04486e-10	1.34152e-08	1.46891	0.0463874	0.0371902	0.133618	0.734913	0.0645129	0.0368222	0.231412	0.950318	0.0808486
Q70UQ0-3	Q70UQ0-3	'IKBIP	121457	1.78148e-05	0.000304096	0.460105	-0.60195	0.00809522	0.0176586	-0.899195	0.106086	0.00183238	0.0283624	-0.598566	0.0599798	0.000254324	0.0177527	-0.7957	0.0419609
P40925	P40925;P40925-2;P40925-3	'MDH1	4190	1.79898e-05	0.000305748	-0.322408	0.910938	6.36406e-08	8.63789e-07	1.70523	0.0887069	0.0043026	0.0449531	0.883272	0.0864276	0.346323	0.64069	0.507963	0.191936
Q13217	Q13217	'DNAJC3	5611	1.83799e-05	0.000311026	0.214674	-0.25667	0.0110406	0.0227506	-0.420793	0.0575592	0.000790617	0.0159675	-0.388753	0.0437678	0.0198821	0.181356	-0.289042	0.000680682
P61020	P61020;P61020-2	'RAB5B	5869	1.87732e-05	0.000315952	-0.203598	0.342181	1.51719e-07	1.8768e-06	0.75359	-0.0216718	0.119998	0.256147	0.210677	-0.0112005	0.0754729	0.323458	0.335892	-0.0131473
P50993	P50993	'ATP1A2	477	1.88326e-05	0.000315952	-0.522718	0.935136	2.44616e-05	0.000146882	1.06241	-0.0367667	0.160513	0.306819	0.728118	-0.0285046	0.296802	0.596196	0.448952	0.0611514
Q9UPY6	Q9UPY6	'WASF3	10810	1.90998e-05	0.000319065	-0.240188	0.362984	9.04074e-05	0.000446779	0.682013	-0.0391305	0.0805196	0.202252	0.301869	-0.0242007	0.0148787	0.15891	0.521402	-0.031905
Q16799-3	Q16799-3	'RTN1	6252	1.96976e-05	0.000327651	-0.51014	1.24148	8.47285e-11	2.8552e-09	2.68457	0.0737349	0.00570195	0.0495309	1.37064	0.124167	0.00181981	0.0583084	1.60417	0.17731
Q8N3F0	Q8N3F0;Q8N3F0-2;Q8N3F0-3;Q8N3F0-4	'MTURN	222166	1.99808e-05	0.000330308	-0.347587	0.653048	5.63342e-06	4.15491e-05	1.10181	-0.0140421	0.00454591	0.0463968	0.486739	-0.00276561	0.0167784	0.168171	0.562633	0.0202605
Q7Z3D6	Q7Z3D6;Q7Z3D6-2;Q7Z3D6-3;Q7Z3D6-4;Q7Z3D6-5;Q7Z3D6-6	'DGLUCY	80017	2.00263e-05	0.000330308	-0.238928	0.346288	0.00104638	0.00335407	0.439543	-0.0438556	0.00156908	0.025241	0.409323	-0.0506349	0.126017	0.414543	0.329423	-0.00837864
O14525	O14525;O14525-2;O14525-3	'ASTN1	460	2.02254e-05	0.000331344	-0.235582	0.411495	0.00742528	0.0164543	0.94044	-0.0198895	0.0283067	0.113188	0.40605	-0.0354293	0.483456	0.730478	0.170913	0.0267357
Q8IZP0	Q8IZP0;Q8IZP0-10;Q8IZP0-11;Q8IZP0-12;Q8IZP0-2;Q8IZP0-3;Q8IZP0-4;Q8IZP0-5;Q8IZP0-6;Q8IZP0-7;Q8IZP0-8;Q8IZP0-9	'ABI1	10006	2.02587e-05	0.000331344	-0.207073	0.317016	0.000662644	0.00232729	0.508768	-0.0323764	0.032971	0.1242	0.339252	-0.0303288	0.0348213	0.226171	0.45439	-0.0208307
Q15223	Q15223;Q15223-2;Q15223-3	'NECTIN1	5818	2.04611e-05	0.000333261	-0.384592	0.61164	0.00113744	0.00359268	1.80157	-0.0525149	0.0168408	0.0884355	0.620752	-0.0808027	0.468216	0.722356	0.345892	0.00451159
Q9Y673	Q9Y673;Q9Y673-2	'ALG5	29880	2.13766e-05	0.000344861	0.151157	-0.207792	0.185597	0.239123	-0.218218	0.0315074	0.117518	0.254503	-0.138073	0.0218985	0.0220283	0.188835	-0.177372	0.0163502
P35606	P35606	'COPB2	9276	2.14634e-05	0.000344861	0.135433	-0.261013	3.14184e-09	6.30846e-08	-0.675617	0.00328462	0.0464069	0.148516	-0.175564	-0.0052361	0.286349	0.585674	-0.141388	-0.0215098
O14594	O14594	'NCAN	1463	2.15147e-05	0.000344861	-0.245237	0.713798	1.39359e-07	1.74601e-06	0.992807	0.0744413	0.0785514	0.198549	0.767656	0.104897	0.0396956	0.239716	1.19187	0.0922377
Q9NUJ3	Q9NUJ3	'TCP11L1	55346	2.1661e-05	0.000344861	-0.205737	0.333599	3.09109e-11	1.23297e-09	0.892565	-0.0259585	0.0109554	0.0705515	0.321953	-0.0366663	0.346603	0.640903	0.189932	0.00578795
P61803	P61803	'DAD1	1603	2.17791e-05	0.000344861	0.179103	-0.302519	0.829814	0.859498	0.036855	0.0185621	0.0575063	0.168763	-0.228383	0.0107554	0.0451378	0.255297	-0.273043	0.000540455
P06737	P06737;P06737-2	'PYGL	5836	2.17808e-05	0.000344861	0.20409	-0.629138	1.10207e-11	5.31852e-10	-1.02788	-0.0736528	0.75059	0.834249	-0.221622	-0.105088	1.88853e-05	0.00429407	-0.920483	-0.0177341
Q7Z7H5	Q7Z7H5;Q7Z7H5-2;Q7Z7H5-3	'TMED4	222068	2.17909e-05	0.000344861	0.183033	-0.378075	0.00160756	0.00472138	-0.370708	-0.00400308	0.0252954	0.106782	-0.314671	-0.0225198	0.113421	0.394714	-0.27291	-0.0481339
Q9Y262	Q9Y262;Q9Y262-2	'EIF3L	51386	2.20217e-05	0.000346008	0.10038	-0.128294	0.00703243	0.0157987	-0.312823	0.0241554	0.495526	0.638855	-0.03958	0.0204046	0.849914	0.932798	0.02756	0.00715932
A6NKZ8;P68371	A6NKZ8;P68371	'NA;'TUBB4B	10383	2.20404e-05	0.000346008	-0.323443	0.502931	3.98718e-09	7.75418e-08	1.37952	-0.0479851	0.00524349	0.0483328	0.425896	-0.0261139	0.0354126	0.227393	0.434358	0.00355091
P27635;Q96L21	P27635;Q96L21	'RPL10;'RPL10L	140801;6134	2.21658e-05	0.000346584	0.272114	-0.322887	4.46898e-05	0.000243304	-0.738017	0.0737805	0.00466221	0.0467297	-0.40718	0.0559093	0.0120831	0.146685	-0.500853	0.0371086
P06132	P06132	'UROD	7389	2.24371e-05	0.000348673	0.166152	-0.20638	0.0129455	0.0256718	-0.193442	0.0419746	0.288952	0.452892	-0.05548	0.045379	0.0831041	0.339096	-0.156345	0.0522566
P05109	P05109	'S100A8	6279	2.25388e-05	0.000348673	1.0847	-0.837542	0.0013866	0.0041855	-0.97064	0.443952	0.0029264	0.0360861	-1.11597	0.403059	0.0263153	0.202096	-0.792253	0.255347
P43307	P43307;P43307-2	'SSR1	6745	2.25669e-05	0.000348673	0.310618	-0.605803	0.000516821	0.0019095	-1.24016	0.00514462	0.00110602	0.019652	-0.726001	-0.0160734	0.022128	0.189272	-0.672408	-0.0717857
O75508	O75508	'CLDN11	5010	2.28338e-05	0.000351407	-1.0841	1.48456	2.05631e-08	3.17712e-07	3.00927	-0.227879	0.330803	0.492237	0.55193	-0.276517	0.763332	0.895248	0.192575	-0.171029
Q8N3J6	Q8N3J6;Q8N3J6-2;Q8N3J6-3	'CADM2	253559	2.31861e-05	0.000354101	-0.432501	1.29883	1.03819e-12	7.11982e-11	2.11478	0.14461	0.00302072	0.0369	1.28206	0.180253	0.00406998	0.0952668	1.46768	0.230065
Q99614	Q99614	'TTC1	7265	2.32539e-05	0.000354101	-0.149702	0.167753	1.49231e-06	1.31979e-05	0.367712	-0.0438838	0.318405	0.479817	0.0429644	-0.0454485	0.710613	0.870779	0.00406	-0.0341152
P63151	P63151;P63151-2	'PPP2R2A	5520	2.32828e-05	0.000354101	-0.210195	0.0624985	2.85073e-09	5.83429e-08	0.3463	-0.119297	0.000420632	0.0116958	0.244344	-0.109066	0.000877296	0.0381039	0.209952	-0.0802798
Q9Y5X2	Q9Y5X2	'SNX8	29886	2.33712e-05	0.000354101	0.211831	-0.292706	2.9442e-08	4.42649e-07	-0.654445	0.0436521	0.0509661	0.157043	-0.213634	0.0254437	0.0223616	0.189882	-0.348263	0.0275014
Q99447	Q99447;Q99447-2;Q99447-3	'PCYT2	5833	2.36101e-05	0.000354944	-0.230228	0.366367	2.75225e-07	3.10044e-06	0.6738	-0.0313633	0.120866	0.257055	0.185804	-0.0323912	0.789636	0.907316	0.051265	0.000832045
P48556	P48556	'PSMD8	5714	2.36561e-05	0.000354944	0.17185	-0.114641	0.0261847	0.046294	-0.148265	0.0763533	0.0232408	0.10217	-0.0396322	0.0730234	0.0579933	0.289359	-0.0254633	0.0634102
Q12955	Q12955;Q12955-4;Q12955-5;Q12955-6;Q12955-7	'ANK3	288	2.36992e-05	0.000354944	-0.219662	0.726556	1.86714e-11	8.29391e-10	1.40973	0.0957438	0.116948	0.253689	0.426284	0.0920554	0.409504	0.687312	0.35095	0.125117
P60660	P60660;P60660-2	'MYL6	4637	2.39773e-05	0.000357737	0.36344	-0.529268	0.00164904	0.00482131	-0.676512	0.0658703	0.0712718	0.190647	-0.372489	0.0407712	0.000357382	0.0211668	-0.609948	0.0449752
O95793	O95793;O95793-2;O95793-3	'STAU1	6780	2.4266e-05	0.000360668	0.188687	-0.190105	0.000288393	0.00117189	-0.468942	0.0624228	0.00866135	0.063471	-0.234859	0.04709	0.0110529	0.141234	-0.328657	0.0406568
Q9Y2J8	Q9Y2J8	'PADI2	11240	2.44124e-05	0.00036147	-0.228003	0.656865	0.00188701	0.00541184	0.825867	0.0669528	0.852446	0.90206	0.0953456	0.037529	0.837534	0.927342	-0.0171283	0.0568084
P32418	P32418;P32418-5	'SLC8A1	6546	2.476e-05	0.000365233	-0.347714	1.11456	5.59394e-05	0.00029695	2.6163	0.139711	0.00884151	0.0640027	1.00388	0.140818	0.288561	0.587489	0.673185	0.244757
Q9BTV4	Q9BTV4	'TMEM43	79188	2.49631e-05	0.000366345	0.274405	-0.454354	0.000240346	0.00102232	-0.62769	0.0314854	0.115544	0.252325	-0.336951	0.0296485	0.0921962	0.35789	-0.254697	-0.00656341
P48444	P48444;P48444-2	'ARCN1	372	2.50228e-05	0.000366345	0.149173	-0.266918	0.000360694	0.00140854	-0.516938	0.0104764	0.245012	0.406343	-0.105119	0.00436268	0.190389	0.498496	-0.133262	0.000735682
P49023	P49023;P49023-2;P49023-3;P49023-4	'PXN	5829	2.56057e-05	0.000373481	0.347849	-0.294212	0.105802	0.148663	-0.5446	0.133828	0.00213062	0.0310684	-0.342802	0.105822	0.0591387	0.290861	-0.262212	0.0642441
P30040	P30040;P30040-2	'ERP29	10961	2.58334e-05	0.000374885	0.273523	-0.2412	7.28341e-06	5.12066e-05	-0.507537	0.101949	0.0398596	0.137764	-0.218564	0.0882685	0.00590884	0.112003	-0.338818	0.0837464
P36915	P36915	'GNL1	2794	2.59764e-05	0.000374885	-0.115298	0.189219	2.22766e-05	0.000135849	0.52092	-0.0137926	0.414371	0.570285	0.0764922	-0.00409537	0.133676	0.425522	0.194398	-0.0146789
Q9H7P6	Q9H7P6;Q9H7P6-2	'MVB12B	89853	2.59897e-05	0.000374885	-0.114568	0.190781	0.0245966	0.0439435	0.30584	-0.0127849	0.624867	0.743942	0.0513622	0.00328488	0.0566832	0.286113	0.230133	-0.017815
Q99962	Q99962	'SH3GL2	6456	2.66569e-05	0.000383095	-0.683051	1.62963	1.41403e-08	2.33225e-07	2.53194	0.0878431	0.0218526	0.0990972	1.22766	0.132623	0.0786926	0.328642	1.22319	0.207895
Q9BXP2	Q9BXP2;Q9BXP2-2;Q9BXP2-3;Q9BXP2-4	'SLC12A9	56996	2.67731e-05	0.000383355	0.158198	-0.182801	0.00587222	0.0136228	-0.44336	0.0445318	0.00118199	0.0206021	-0.249011	0.0227571	0.00831779	0.125538	-0.251888	0.00461977
Q9Y4L1	Q9Y4L1	'HYOU1	10525	2.73353e-05	0.000389179	0.181617	-0.154305	1.9595e-06	1.6508e-05	-0.287942	0.0696426	0.00783491	0.0598866	-0.184686	0.0549388	0.0108282	0.140158	-0.226147	0.0442545
P09417	P09417	'QDPR	5860	2.73789e-05	0.000389179	-0.340105	0.690421	0.00703201	0.0157987	1.27371	0.00340333	0.363372	0.522791	0.254687	0.00945073	0.237871	0.547117	0.34342	0.0140714
O75718	O75718	'CRTAP	10491	2.76053e-05	0.000390541	0.370648	-0.445678	0.0373185	0.0619703	-1.34784	0.0985392	0.00951976	0.0668185	-0.602496	0.0757912	0.0425945	0.245941	-0.664803	0.0380409
P68366	P68366	'TUBA4A	7277	2.77604e-05	0.000390541	-0.604197	1.46693	2.6229e-16	9.47258e-14	2.96018	0.08618	0.00216006	0.0311575	1.43673	0.093878	0.292644	0.590271	0.892753	0.259615
P62851	P62851	'RPS25	6230	2.78248e-05	0.000390541	0.307803	-0.399018	0.00217477	0.00613804	-0.941198	0.0721962	0.0146828	0.0822276	-0.418156	0.0559002	0.0530169	0.277928	-0.450653	0.0280098
P18621	P18621;P18621-2;P18621-3	'RPL17	6139	2.78744e-05	0.000390541	0.228657	-0.499133	0.000107362	0.000514311	-0.586525	-0.01394	0.202653	0.358844	-0.343138	-0.0306151	0.071715	0.320758	-0.633863	-0.0122791
Q9GZP4	Q9GZP4;Q9GZP4-2	'PITHD1	57095	2.80073e-05	0.000391003	-0.197361	0.333975	0.00130374	0.00397839	0.95714	-0.0202492	0.276388	0.440441	0.174109	-0.00354341	0.254898	0.559774	0.22962	0.000999545
P30405	P30405	'PPIF	10105	2.83234e-05	0.000391773	-0.281221	0.340012	6.85306e-06	4.85597e-05	0.3053	-0.0741433	0.00476392	0.0470946	0.983597	-0.043829	0.0211533	0.18401	1.36262	-0.025463
P62750	P62750	'RPL23A	6147	2.83318e-05	0.000391773	0.184152	-0.385647	0.00284094	0.00762722	-0.853187	-0.00578128	0.0396401	0.137764	-0.483157	-0.018959	0.0728569	0.321976	-0.632947	-0.030183
Q9Y2H6	Q9Y2H6;Q9Y2H6-2	'FNDC3A	22862	2.83632e-05	0.000391773	0.24242	-0.224569	0.00322168	0.00841814	-0.601352	0.0867569	0.119365	0.255951	-0.138157	0.0761912	0.756798	0.892132	-0.00471333	0.0433798
P51572	P51572;P51572-2	'BCAP31	10134	2.90893e-05	0.000400388	0.275726	-0.143345	7.52026e-07	7.4047e-06	-0.360362	0.136036	0.0328641	0.124196	-0.194053	0.126496	0.0145973	0.157626	-0.215127	0.107514
Q6UW68	Q6UW68	'TMEM205	374882	2.92147e-05	0.000400702	0.222616	-0.224845	2.6603e-05	0.000157802	-0.276385	0.0734626	0.285171	0.448946	-0.0757789	0.0677344	0.0727678	0.321976	-0.190378	0.0735766
Q86Y56	Q86Y56;Q86Y56-2;Q86Y56-3	'DNAAF5	54919	2.95385e-05	0.000403727	0.294797	-0.223882	0.00720916	0.0161216	-0.293815	0.121904	0.00218042	0.0312865	-0.190883	0.123927	0.137256	0.431296	-0.132628	0.0945191
Q9UBT2	Q9UBT2	'UBA2	10054	2.96755e-05	0.000404187	0.176201	-0.250612	0.0806365	0.11696	-0.472605	0.0339303	0.0207371	0.0971572	-0.235981	0.0406049	0.553886	0.773699	-0.075355	-0.000156818
P14618-2	P14618-2	'PKM	5315	3.03208e-05	0.000411541	-0.455227	1.05789	5.41522e-11	2.01601e-09	1.76238	0.0491449	0.000798586	0.0160086	0.807039	0.0363883	0.42974	0.696902	0.417578	0.142041
P59665;P59666	P59665;P59666	'DEFA1;DEFA1B;'DEFA3	1667;728358;1668	3.08118e-05	0.000416758	1.24028	-1.03931	0.0323878	0.0548069	-0.94054	0.480414	0.0933284	0.22041	-1.12534	0.466837	0.2198	0.526254	-0.562622	0.281546
Q8NBS9	Q8NBS9;Q8NBS9-2	'TXNDC5	81567	3.12274e-05	0.000420924	0.358771	-0.366981	8.94986e-07	8.57476e-06	-0.79059	0.116854	0.00940053	0.0666439	-0.485712	0.0956256	0.00631877	0.114521	-0.426348	0.0478939
Q9Y230	Q9Y230	'RUVBL2	10856	3.15628e-05	0.000421806	0.115838	-0.243531	0.00482578	0.0116301	-0.662933	-0.00395154	0.0502552	0.155664	-0.194669	-0.000726341	0.378353	0.660532	-0.143355	-0.020947
Q70UQ0-4	Q70UQ0-4	'IKBIP	121457	3.15932e-05	0.000421806	0.426277	-0.473415	0.00869314	0.0187596	-0.899195	0.126379	0.0007002	0.0150265	-0.5254	0.0983693	7.3844e-05	0.0075202	-0.60483	0.0666709
P08648	P08648	'ITGA5	3678	3.16166e-05	0.000421806	0.298713	-0.276227	0.132311	0.179336	-0.24756	0.107067	0.0708431	0.190075	-0.13804	0.0860793	0.000521289	0.0275367	-0.25846	0.0872193
P35080	P35080	'PFN2	5217	3.21981e-05	0.000428103	-0.554166	0.991077	2.33237e-10	7.06762e-09	1.66273	-0.0390849	0.013196	0.0783129	0.777167	-0.0109988	0.00593111	0.112003	0.855807	0.0320161
Q9NQE9	Q9NQE9	'HINT3	135114	3.28011e-05	0.000434643	-0.165655	0.460482	4.51294e-07	4.75501e-06	0.846655	0.0430577	0.0632827	0.179255	0.340347	0.0446898	0.0711682	0.319934	0.402477	0.0563759
Q13153	Q13153;Q13153-2	'PAK1	5058	3.3227e-05	0.000437506	-0.203493	0.868752	1.19032e-12	8.02237e-11	1.95005	0.153922	0.116514	0.25303	0.583074	0.147201	0.893083	0.953383	0.268405	0.21983
Q9UIC8	Q9UIC8;Q9UIC8-2;Q9UIC8-3	'LCMT1	51451	3.3241e-05	0.000437506	-0.161883	0.246676	0.000562457	0.00204145	0.60263	-0.0256967	0.179198	0.329917	0.14957	-0.0241112	0.719216	0.874468	0.0496833	0.00135159
O94979	O94979;O94979-2;O94979-3;O94979-4;O94979-5;O94979-6;O94979-7;O94979-8;O94979-9	'SEC31A	22872	3.39309e-05	0.000445087	0.114108	-0.226794	0.00477348	0.0115182	-0.393688	0.000473846	0.00705513	0.0562826	-0.211822	-0.00633976	0.0307667	0.21546	-0.206793	-0.0210357
Q6ZVM7	Q6ZVM7;Q6ZVM7-2;Q6ZVM7-3;Q6ZVM7-4	'TOM1L2	146691	3.41399e-05	0.00044614	-0.243602	0.383188	0.000170221	0.00076482	0.983023	-0.0346723	0.00270562	0.0345816	0.397707	-0.0273595	0.0455635	0.25627	0.353275	0.00768114
Q7L1Q6	Q7L1Q6;Q7L1Q6-2;Q7L1Q6-3;Q7L1Q6-4	'BZW1	9689	3.42394e-05	0.00044614	0.213817	-0.325371	0.00716196	0.0160252	-0.758095	0.0340877	0.000103139	0.0057596	-0.458738	0.0294651	0.111841	0.392225	-0.278625	-0.0283823
O75915	O75915	'ARL6IP5	10550	3.48064e-05	0.000451674	0.170741	-0.102306	0.136802	0.184718	0.24821	0.0797254	0.767793	0.845199	0.0463478	0.0817966	0.453281	0.712742	0.023	0.0825634
P08559	P08559;P08559-2;P08559-3;P08559-4	'PDHA1	5160	3.48952e-05	0.000451674	-0.21457	0.791846	1.32278e-05	8.6179e-05	1.42724	0.120902	0.00153766	0.0250447	0.740518	0.124667	0.188609	0.498495	0.547423	0.192988
O00203	O00203	'AP3B1	8546	3.50195e-05	0.000451787	0.0997612	-0.254935	0.0336691	0.0566319	-0.444582	-0.018471	0.250843	0.411964	-0.151322	-0.0279305	0.00100277	0.0417002	-0.328023	-0.012248
Q9UQ16	Q9UQ16;Q9UQ16-2;Q9UQ16-3;Q9UQ16-4	'DNM3	26052	3.54304e-05	0.000455584	-0.304113	0.792224	1.69143e-05	0.000106642	1.62005	0.0613328	0.0139913	0.080112	0.629731	0.0789332	0.0213304	0.184554	0.649122	0.113843
P13797	P13797	'PLS3	5358	3.56325e-05	0.00045668	0.398862	-0.453902	0.0133655	0.0263601	-0.55279	0.114607	0.758559	0.840014	-0.0472156	0.0695976	5.87228e-05	0.00718473	-0.820828	0.167126
Q9BQE3	Q9BQE3	'TUBA1C	84790	3.59623e-05	0.0004594	0.314656	-0.205545	0.288393	0.348911	-0.086925	0.141256	0.0558723	0.165208	-0.173897	0.136459	0.0117727	0.145247	-0.303385	0.132956
P60520	P60520	'GABARAPL2	11345	3.61986e-05	0.00046003	-0.334407	0.837179	1.63822e-08	2.6462e-07	1.08973	0.0561215	0.151718	0.296494	0.482996	0.0959215	0.122813	0.4108	0.633845	0.101742
Q96FC7	Q96FC7;Q96FC7-2;Q96FC7-3	'PHYHIPL	84457	3.62884e-05	0.00046003	-0.278972	0.64784	0.000576579	0.00208111	0.564558	0.0299656	0.00296217	0.0364124	1.06933	0.0701495	0.00675804	0.116498	1.47015	0.0836184
Q2PZI1	Q2PZI1;Q2PZI1-2	'DPY19L1	23333	3.63646e-05	0.00046003	0.353085	-0.199338	0.0348341	0.0583404	-0.344938	0.168944	0.000213109	0.00824793	-0.329941	0.146164	9.66541e-05	0.00862814	-0.459075	0.131312
P05106	P05106;P05106-2;P05106-3	'ITGB3	3690	3.66403e-05	0.000462022	0.539355	-0.287555	0.149012	0.198125	-0.149315	0.263718	0.000301878	0.00959596	-0.428168	0.268029	0.310953	0.606947	-0.0927533	0.174822
Q9NZ53	Q9NZ53;Q9NZ53-2	'PODXL2	50512	3.67839e-05	0.000462342	-0.249153	0.556932	0.00152698	0.00454952	0.49692	0.0195418	0.121942	0.258499	0.419123	0.0443483	0.00302065	0.0797716	0.53476	0.0541325
P18077	P18077	'RPL35A	6165	3.75438e-05	0.00047038	0.234991	-0.739144	0.00390983	0.00987308	-0.91074	-0.0897205	0.169173	0.317778	-0.391373	-0.100757	0.0765848	0.325401	-0.58732	-0.0938518
Q9Y2B0	Q9Y2B0;Q9Y2B0-2	'CNPY2	10330	3.79138e-05	0.000473499	0.138777	-0.294746	0.0266551	0.0468923	-0.497308	-0.00573103	0.444665	0.596172	-0.161553	-0.00158927	0.662007	0.844853	0.0522933	-0.0416568
P12004	P12004	'PCNA	5111	3.8321e-05	0.00047706	0.406292	-0.368199	9.04721e-06	6.172e-05	-0.759528	0.148128	0.00346285	0.0405474	-0.344937	0.161417	0.432199	0.69789	-0.139092	0.0988232
P35268	P35268	'RPL22	6146	3.87299e-05	0.00048062	0.213129	-0.31437	0.0228322	0.0411864	-0.602785	0.0372959	0.00979417	0.0674553	-0.39835	0.0224863	0.0966326	0.367806	-0.328003	-0.0157998
P20292	P20292	'ALOX5AP	241	3.96073e-05	0.000489525	0.600252	-0.585192	0.054682	0.0844062	-0.934172	0.205104	0.00121619	0.0210358	-0.849846	0.15559	0.00214235	0.0644188	-0.958735	0.101886
O14576	O14576;O14576-2;O14576-3	'DYNC1I1	1780	3.9698e-05	0.000489525	-0.402668	0.876102	4.56992e-05	0.000247764	1.86562	0.023589	0.00689746	0.0554777	0.731169	0.0370598	0.0686472	0.31385	0.642803	0.0964352
Q9P2Q2;Q9Y2L6	Q9P2Q2;Q9Y2L6;Q9Y2L6-2	'FRMD4A;'FRMD4B	23150;55691	4.00979e-05	0.000492531	-0.335713	0.493802	1.04274e-05	6.99154e-05	1.04472	-0.0592079	0.381876	0.54007	0.227128	-0.0697649	0.248933	0.554261	0.303377	-0.0599198
P13987	P13987	'CD59	966	4.02095e-05	0.000492531	-0.41431	0.240392	2.03561e-05	0.000125113	0.476517	-0.196076	3.7792e-05	0.00344795	0.432538	-0.1815	0.0185977	0.1756	0.346085	-0.127845
P13637	P13637;P13637-2;P13637-3	'ATP1A3	478	4.03198e-05	0.000492531	-0.651461	1.34161	3.41208e-11	1.32058e-09	2.36393	0.0128967	0.01209	0.0743079	1.26406	0.0283637	0.0756199	0.323458	1.06262	0.140085
Q15555	Q15555;Q15555-2;Q15555-3;Q15555-4	'MAPRE2	10982	4.05402e-05	0.000493681	-0.234062	0.500857	4.84152e-06	3.63952e-05	1.13468	0.0109108	0.421253	0.575963	0.218786	0.0101856	0.571193	0.785273	0.186875	0.0287598
Q15286	Q15286;Q15286-2	'RAB35	11021	4.08793e-05	0.000496265	-0.122603	0.413422	0.000614395	0.00218705	0.961217	0.0560715	0.142006	0.285987	0.3448	0.0541851	0.38019	0.661398	0.260248	0.0855295
P17980	P17980	'PSMC3	5702	4.12706e-05	0.000499464	0.0811358	-0.139272	0.112481	0.156362	-0.061295	0.00766667	0.0963447	0.224173	-0.100156	0.00555707	0.88031	0.947709	-0.0216667	-0.0123536
Q16555	Q16555;Q16555-2	'DPYSL2	1808	4.18654e-05	0.000505098	-0.331961	0.765404	5.10971e-09	9.64555e-08	1.31244	0.0338272	0.16664	0.314836	0.37641	0.0294466	0.488469	0.732704	0.29735	0.0638841
Q00059	Q00059;Q00059-2	'TFAM	7019	4.26397e-05	0.000512858	-0.221138	0.276616	0.000389303	0.00149418	0.333628	-0.0552197	0.00124388	0.0213259	0.575931	-0.0192478	0.00035014	0.0211668	0.728118	0.000579773
P14621	P14621	'ACYP2	98	4.28931e-05	0.000514322	-0.267939	0.627282	0.0124717	0.0249119	0.347577	0.0304679	0.84909	0.89924	0.00784444	0.0535546	0.65698	0.842357	0.187095	0.0259948
Q13155	Q13155	'AIMP2	7965	4.31633e-05	0.00051598	0.144604	-0.185971	0.00324595	0.0084646	-0.538532	0.0344123	0.0218082	0.0990108	-0.20323	0.0555234	0.815826	0.917981	0.0504533	0.00328795
Q9NZN3	Q9NZN3	'EHD3	30845	4.33672e-05	0.000516836	-0.318058	0.904412	3.70471e-12	2.12966e-10	1.81338	0.0894318	0.0147353	0.0822861	0.824429	0.0860754	0.305755	0.604245	0.54052	0.175132
Q9UNM6	Q9UNM6;Q9UNM6-2	'PSMD13	5719	4.40053e-05	0.000522847	0.0948331	-0.177172	0.116962	0.161158	-0.181825	0.00416487	0.673204	0.776845	-0.0292978	0.00713195	0.864668	0.940452	0.0195533	-0.00201341
A0MZ66	A0MZ66;A0MZ66-2;A0MZ66-3;A0MZ66-4;A0MZ66-5;A0MZ66-6;A0MZ66-7;A0MZ66-8	'SHTN1	57698	4.41681e-05	0.000523191	-0.261515	0.245412	4.70119e-05	0.000254177	0.951102	-0.092539	0.2668	0.430171	0.0934433	-0.0877871	0.665532	0.846913	0.02357	-0.0659023
O15400	O15400;O15400-2	'STX7	8417	4.50859e-05	0.000529939	-0.148659	0.230418	0.000915183	0.00302661	0.743698	-0.0223	0.0174216	0.0890211	0.25855	-0.0241476	0.153204	0.450043	0.24442	-0.00294591
P20338	P20338	'RAB4A	5867	4.50885e-05	0.000529939	-0.122059	0.183789	0.00405011	0.0101227	0.446292	-0.0201097	0.993865	0.99514	-0.0147011	-0.0154698	0.105455	0.384043	0.0833067	-0.028782
P49207	P49207	'RPL34	6164	4.51444e-05	0.000529939	0.305882	-0.557478	0.0125236	0.0249794	-0.881413	0.0180954	0.195826	0.350496	-0.356772	-0.0268329	0.00635742	0.114521	-0.895102	0.0240798
Q9GZT8	Q9GZT8;Q9GZT8-2;Q9GZT8-3	'NIF3L1	60491	4.53478e-05	0.000530732	-0.0791362	0.271708	0.00587109	0.0136228	0.26292	0.0378121	0.0997921	0.228424	0.168811	0.0437573	0.0312566	0.21546	0.248113	0.0414698
P40616	P40616	'ARL1	400	4.55732e-05	0.000531778	0.107673	-0.345902	0.0148217	0.0285972	-0.332533	-0.0435185	0.543102	0.680009	-0.140502	-0.0546668	0.62165	0.820724	-0.159848	-0.0578811
Q9Y2Q3	Q9Y2Q3;Q9Y2Q3-2;Q9Y2Q3-3;Q9Y2Q3-4	'GSTK1	373156	4.61802e-05	0.000537258	0.306616	-0.308548	0.00410246	0.0102274	-0.664735	0.101562	0.00598694	0.0505463	-0.506112	0.0750254	0.00186667	0.0588452	-0.644388	0.0542582
P62879	P62879	'GNB2	2783	4.6762e-05	0.000542412	-0.157103	0.534472	0.000373025	0.00144372	0.95049	0.0734223	0.42988	0.584284	0.215904	0.0750995	0.0664115	0.309233	0.390352	0.0609116
Q02809	Q02809	'PLOD1	5351	4.72481e-05	0.000544971	0.309543	-0.401077	0.145547	0.194245	-0.438702	0.0726697	0.00752351	0.0580067	-0.482222	0.0645985	0.0321925	0.217341	-0.402602	0.016458
Q86UE4	Q86UE4	'MTDH	92140	4.72615e-05	0.000544971	0.140129	-0.109363	0.00314681	0.008289	-0.168	0.0569651	0.503932	0.645245	-0.0145778	0.0520883	0.251639	0.556367	-0.0946867	0.0584668
P11177	P11177;P11177-2;P11177-3	'PDHB	5162	4.7456e-05	0.000545604	-0.163188	0.753574	1.53354e-07	1.89104e-06	1.33384	0.142399	0.00118585	0.0206021	0.755412	0.143955	0.191252	0.499402	0.574537	0.21031
P09543	P09543;P09543-2	'CNP	1267	4.795e-05	0.000548698	-0.529616	1.45138	2.27429e-09	4.88472e-08	2.83747	0.130716	0.282369	0.447056	0.660306	0.126062	0.256036	0.561126	0.817435	0.141061
P05026	P05026;P05026-2	'ATP1B1	481	4.81291e-05	0.000548698	-0.491367	1.55671	2.2624e-12	1.38183e-10	2.6394	0.191325	0.0282628	0.113188	1.21903	0.188232	0.366018	0.654346	0.832985	0.311156
Q00341	Q00341;Q00341-2	'HDLBP	3069	4.81462e-05	0.000548698	0.206731	-0.130685	0.82079	0.851956	0.0276725	0.094259	0.000426727	0.0117335	-0.197071	0.0744327	0.00248555	0.0714412	-0.238918	0.0616275
Q9BZE4	Q9BZE4	'GTPBP4	23560	4.89678e-05	0.000556439	0.29778	-0.273602	0.112387	0.156286	-0.154865	0.10732	0.0217797	0.0989964	-0.302147	0.120369	0.58824	0.797406	-0.0675833	0.0595748
O00213	O00213;O00213-2;O00213-3;O00213-4	'APBB1	322	4.94838e-05	0.000560673	-0.159723	0.372079	0.0485901	0.0764649	1.0166	0.0175441	0.347815	0.508075	0.194922	0.015068	0.100188	0.374411	0.368227	0.00369841
Q92686	Q92686	'NRGN	4900	5.03255e-05	0.000568562	-0.830075	1.92943	6.34545e-14	8.00141e-12	3.76291	0.089759	0.0208713	0.0973578	1.83853	0.0800795	0.368836	0.655951	1.1423	0.294915
O14950;P19105	O14950;P19105	'MYL12A;'MYL12B	103910;10627	5.05513e-05	0.000569467	0.283086	-0.326535	0.0186231	0.0346326	-0.229485	0.079879	0.0604064	0.174651	-0.154563	0.0562863	0.00515267	0.10799	-0.281867	0.0592698
Q5K4L6	Q5K4L6;Q5K4L6-2;Q5K4L6-3	'SLC27A3	11000	5.16674e-05	0.000578946	0.194913	-0.244099	0.0291389	0.0504	-0.304165	0.0485759	0.0383845	0.135665	-0.21878	0.0252812	0.0856364	0.345803	-0.270535	0.0156982
Q9BU23	Q9BU23;Q9BU23-2;Q9BU23-3	'LMF2	91289	5.16889e-05	0.000578946	0.166209	-0.260622	0.00910096	0.0194403	-0.297088	0.0239318	0.0038129	0.0421035	-0.390377	0.0233234	0.324612	0.620494	-0.212392	-0.0291541
P07237	P07237	'P4HB	5034	5.27023e-05	0.00058861	0.410611	-0.532313	0.000207238	0.000904122	-1.10583	0.0963028	0.00275327	0.0346063	-0.598838	0.0736846	0.0140481	0.155124	-0.581125	0.0254155
Q96F07	Q96F07;Q96F07-2	'CYFIP2	26999	5.31382e-05	0.000591723	-0.221053	0.602219	8.68722e-11	2.90242e-09	1.36123	0.053371	0.00086032	0.0168866	0.807492	0.0738495	0.0180774	0.174604	0.826797	0.121238
P23919	P23919	'DTYMK	1841	5.33691e-05	0.000591723	0.166635	-0.283032	0.0211304	0.0386697	-0.735505	0.0167462	0.0400964	0.138094	-0.258658	-0.00644244	0.00255784	0.0724535	-0.414048	-0.00244932
Q96T51	Q96T51;Q96T51-2	'RUFY1	80230	5.35044e-05	0.000591723	0.202957	-0.297242	0.0355138	0.059377	-0.502592	0.0362238	0.0763824	0.196563	-0.204084	0.0117512	0.0550499	0.282031	-0.349032	0.0168007
P09471	P09471	'GNAO1	2775	5.36466e-05	0.000591723	-0.654048	1.62447	1.22814e-09	2.85761e-08	2.61987	0.10546	0.0895585	0.215462	1.22259	0.108563	0.310865	0.606947	0.993702	0.215731
Q92542	Q92542;Q92542-2	'NCSTN	23385	5.39128e-05	0.000591723	0.156593	-0.223663	0.0162311	0.0308806	-0.410315	0.0298408	0.018401	0.0912813	-0.201996	0.0230478	0.124139	0.411586	-0.165483	0.002725
P52789	P52789	'HK2	3099	5.39759e-05	0.000591723	0.247226	-0.188271	0.0515772	0.0801971	-0.832555	0.102061	0.173129	0.322184	-0.290276	0.10325	0.0656448	0.309142	-0.386893	0.0895936
P00505	P00505	'GOT2	2806	5.40407e-05	0.000591723	-0.32683	0.784388	1.73477e-05	0.000109023	1.6309	0.0435762	0.00273835	0.0346063	0.982331	0.0480685	0.265426	0.569145	0.657358	0.156083
P61009	P61009	'SPCS3	60559	5.42412e-05	0.000592259	0.213707	-0.348875	0.0431957	0.0695436	-0.628495	0.02618	0.0247879	0.105816	-0.328372	0.0190361	0.0734881	0.323458	-0.335413	-0.00369068
P62906	P62906	'RPL10A	4736	5.49212e-05	0.0005968	0.177319	-0.353463	8.35978e-08	1.09659e-06	-0.691165	0.000391795	0.0138261	0.0797143	-0.357577	-0.00453537	0.0752218	0.323458	-0.395398	-0.0234489
P07196	P07196	'NEFL	4747	5.49624e-05	0.0005968	-0.897318	1.15591	1.98414e-08	3.11487e-07	2.40306	-0.212907	0.0110826	0.0707774	0.792311	-0.24648	0.566555	0.783247	0.272142	-0.104721
Q15349	Q15349;Q15349-2;Q15349-3	'RPS6KA2	6196	5.58032e-05	0.000604252	-0.254811	0.52332	0.000304491	0.00122707	0.881907	0.00456615	0.248326	0.409386	0.243984	0.000473902	0.412209	0.6886	0.22909	0.019108
O60613	O60613;O60613-2	'SELENOF	9403	5.60789e-05	0.000605559	0.157183	-0.306915	0.0158875	0.0303392	-0.215823	0.0024841	0.0355677	0.129673	-0.219272	-1.07317e-05	0.333965	0.630356	-0.140687	-0.0256766
O95757	O95757	'HSPA4L	22824	5.67374e-05	0.000610982	-0.256645	0.319145	1.68397e-05	0.000106343	0.73822	-0.0647151	0.0319588	0.122064	0.324354	-0.0776895	0.64686	0.83534	-0.0870667	0.00582545
P35612	P35612;P35612-2;P35612-3;P35612-4;P35612-5;P35612-6;P35612-7;P35612-8	'ADD2	119	5.7485e-05	0.000617332	-0.260017	0.832437	1.40857e-13	1.52947e-11	1.66045	0.104135	0.329445	0.491488	0.417191	0.112668	0.212372	0.520153	0.544555	0.116063
Q9UI15	Q9UI15	'TAGLN3	29114	5.83405e-05	0.000623604	-0.418778	1.18247	2.55607e-10	7.56945e-09	2.38409	0.114971	0.0532807	0.161203	0.901183	0.115701	0.284027	0.585127	0.734177	0.19203
P61011	P61011;P61011-2	'SRP54	6729	5.83881e-05	0.000623604	0.0973646	-0.210822	0.0273078	0.0478478	-0.380175	-0.0053641	0.0347986	0.128086	-0.212006	-0.00553244	0.71737	0.874459	-0.077075	-0.0380098
Q7Z6G3	Q7Z6G3	'NECAB2	54550	5.95935e-05	0.00063391	-0.274516	0.740718	0.000333496	0.00132081	2.20186	0.0638954	0.0737474	0.192958	0.597779	0.061368	0.575585	0.787668	0.351163	0.131571
P58400;Q9ULB1	P58400;Q9ULB1;Q9ULB1-2;Q9ULB1-3	'NRXN1	9378	5.96774e-05	0.00063391	-0.361515	0.618765	0.000210611	0.000915773	1.61992	-0.0347546	0.00046532	0.0120459	0.696683	-0.0214205	0.0359381	0.229512	0.586768	0.0425295
Q9NZH0	Q9NZH0;Q9NZH0-2	'GPRC5B	51704	6.02078e-05	0.000637811	-0.202052	0.472724	7.8013e-10	1.94238e-08	0.641088	0.0228731	0.37346	0.532153	0.239022	0.0348278	0.3388	0.633424	0.323648	0.0372102
P25398	P25398	'RPS12	6206	6.08945e-05	0.000641937	0.146464	-0.361905	0.000339738	0.0013401	-0.933373	-0.0229921	0.111108	0.24524	-0.264003	-0.0253173	0.582317	0.792132	-0.147133	-0.0575282
Q9UBQ5	Q9UBQ5	'EIF3K	27335	6.09257e-05	0.000641937	0.0665062	-0.114988	0.0488345	0.076695	-0.206017	0.00600795	0.977581	0.986972	0.00392333	0.00613049	0.665237	0.846913	0.0469417	0.000113864
Q9UNE7	Q9UNE7;Q9UNE7-2	'STUB1	10273	6.15286e-05	0.000646547	-0.143805	0.143318	0.0030528	0.00807401	0.284058	-0.0480974	0.0256552	0.107865	0.13034	-0.0539939	0.253507	0.558486	0.113813	-0.039172
Q16643	Q16643;Q16643-2;Q16643-3	'DBN1	1627	6.25637e-05	0.000655661	-0.207574	0.281264	0.0113677	0.023265	0.387185	-0.0446279	0.267548	0.430922	0.147848	-0.0345915	0.000136942	0.0107061	0.269692	-0.0387675
Q13972	Q13972;Q13972-2	'RASGRF1	5923	6.27392e-05	0.000655742	-0.581903	0.311658	2.14873e-06	1.77638e-05	0.51842	-0.284049	4.20904e-05	0.00357677	0.495076	-0.265251	0.0386618	0.237251	0.421338	-0.203356
P52758	P52758	'RIDA	10247	6.39628e-05	0.000666748	-0.292138	0.762238	0.0284311	0.0495263	0.502382	0.0593205	0.221203	0.381254	0.392544	0.129825	0.0201075	0.182367	0.966758	0.0694357
P26373	P26373;P26373-2	'RPL13	6137	6.45147e-05	0.000670713	0.197685	-0.518108	0.0314015	0.0535085	-0.779107	-0.0409126	0.19536	0.349982	-0.403339	-0.072381	0.0238437	0.191386	-0.838135	-0.0356559
Q9Y2T3	Q9Y2T3;Q9Y2T3-2;Q9Y2T3-3	'GDA	9615	6.5974e-05	0.000682374	-0.365235	1.24121	7.62341e-05	0.000387515	2.75963	0.170246	0.0433257	0.14388	1.0537	0.172239	0.391073	0.672253	0.755773	0.272964
Q16620	Q16620;Q16620-2;Q16620-3;Q16620-4;Q16620-5;Q16620-6;Q16620-7	'NTRK2	4915	6.59855e-05	0.000682374	-0.280304	0.667213	0.0117367	0.0237961	0.662347	0.0355349	0.0976024	0.226023	0.435259	0.0492437	0.0671253	0.310135	0.652458	0.0459448
Q15363	Q15363	'TMED2	10959	6.61628e-05	0.000682402	0.188119	-0.356542	2.08884e-08	3.21467e-07	-0.576025	0.00656538	0.119928	0.256147	-0.284963	-0.00300732	0.44077	0.702951	-0.130747	-0.0432611
Q06278	Q06278	'AOX1	316	6.72441e-05	0.00069173	-0.39163	1.05529	3.11665e-08	4.61477e-07	2.26638	0.0906777	0.0118573	0.0732234	0.917022	0.101275	0.252034	0.556926	0.668632	0.190766
P00441	P00441	'SOD1	6647	6.76183e-05	0.000693753	-0.347743	0.408205	0.00362191	0.00924155	0.588773	-0.0957603	0.00541138	0.0484052	0.408181	-0.0774434	0.0290111	0.212147	0.362793	-0.0381434
Q8IW45	Q8IW45;Q8IW45-2;Q8IW45-3;Q8IW45-4	'NAXD	55739	6.90065e-05	0.000706142	-0.182634	0.187197	0.00296804	0.0078872	0.574725	-0.0593569	0.0413095	0.140117	0.194649	-0.0571683	0.0423525	0.245442	0.29806	-0.0541005
O94855	O94855;O94855-2	'SEC24D	9871	7.04259e-05	0.000718786	0.243843	-0.268253	0.0337422	0.056701	-0.454543	0.0731444	0.0108989	0.0705021	-0.407649	0.0417837	6.96972e-05	0.0075202	-0.590238	0.0360391
P50454	P50454	'SERPINH1	871	7.10576e-05	0.000723345	0.643349	-0.908222	1.15074e-09	2.74284e-08	-1.68824	0.126159	6.39832e-05	0.00445233	-1.12502	0.063461	0.00135523	0.0490519	-1.12494	-0.0175843
P61266	P61266;P61266-2	'STX1B	112755	7.17689e-05	0.000728688	-0.37188	1.88297	2.10561e-13	2.11046e-11	3.04374	0.379736	0.0356279	0.129673	1.55965	0.379074	0.315716	0.611261	1.16711	0.513096
Q08945	Q08945	'SSRP1	6749	7.23303e-05	0.000732485	0.284205	-0.29306	0.0115314	0.0234527	-0.853925	0.0917833	0.0774737	0.197422	-0.305516	0.0866607	0.882917	0.948244	-0.00963667	0.0195743
O75390	O75390	'CS	1431	7.36395e-05	0.000743816	-0.21365	0.505887	1.76403e-06	1.5222e-05	0.914693	0.0261954	0.00561391	0.0493417	0.515101	0.0195176	0.573856	0.786539	0.234548	0.0915645
Q13561	Q13561;Q13561-2;Q13561-3	'DCTN2	10540	7.39338e-05	0.000744864	-0.205077	0.302192	1.18048e-13	1.35721e-11	0.759103	-0.0359869	0.0280788	0.113154	0.233704	-0.0285437	0.00867125	0.126951	0.339722	-0.02512
Q9NZ45	Q9NZ45	'CISD1	55847	7.41603e-05	0.000745226	-0.41848	0.914443	4.3698e-09	8.41456e-08	1.79171	0.0258277	2.15155e-05	0.00280347	1.14841	0.0402459	0.0555316	0.283756	0.884797	0.15175
P43003	P43003;P43003-2	'SLC1A3	6507	7.49087e-05	0.000750816	-0.464799	0.653391	0.11214	0.155998	0.268832	-0.0920692	0.522305	0.662378	0.295733	-0.103181	0.867268	0.940663	0.0346167	-0.0403752
Q8IWT6	Q8IWT6	'LRRC8A	56262	7.62956e-05	0.000759501	-0.128827	0.329593	0.00111406	0.00353766	0.42343	0.0239795	0.269018	0.432026	0.200024	0.0451673	0.00641254	0.114978	0.483842	0.0170234
O43181	O43181	'NDUFS4	4724	7.62969e-05	0.000759501	-0.259621	0.54323	8.63434e-06	5.93175e-05	1.18063	0.0079959	0.000369365	0.010775	0.590521	0.0054422	0.268753	0.571887	0.326947	0.0812759
O75689	O75689	'ADAP1	11033	7.63582e-05	0.000759501	-0.249999	0.671915	1.89217e-06	1.59752e-05	1.57211	0.0573059	0.027885	0.112839	0.566786	0.0500359	0.303733	0.602381	0.425052	0.104596
P50148	P50148	'GNAQ	2776	7.68779e-05	0.00076273	-0.217441	0.421605	2.46633e-09	5.18326e-08	1.05973	-0.0044259	0.087129	0.212204	0.31167	0.00398073	0.153353	0.450043	0.294142	0.0273498
P07197	P07197;P07197-2	'NEFM	4741	7.71992e-05	0.000763979	-0.75393	1.19228	2.48602e-11	1.03382e-09	2.3847	-0.105192	0.200526	0.356622	0.492646	-0.143433	0.645561	0.834214	0.241562	-0.0658255
P39023;Q92901	P39023;Q92901	'RPL3;'RPL3L	6122;6123	7.76247e-05	0.00076625	0.181267	-0.414973	3.24047e-13	2.81944e-11	-0.84779	-0.0174797	0.0261013	0.108959	-0.411248	-0.0426902	0.0613408	0.296878	-0.583547	-0.0443239
P12532	P12532;P12532-2	'CKMT1B;CKMT1A	1159;548596	7.78357e-05	0.000766398	-0.459384	1.55417	1.36904e-09	3.12958e-08	2.67214	0.211799	0.0360242	0.130629	1.41834	0.198005	0.333188	0.629499	0.99702	0.338662
P07195	P07195	'LDHB	3945	7.87685e-05	0.000773633	-0.255501	0.219254	0.000429775	0.00162318	0.37399	-0.0972495	0.0191589	0.0931493	0.514582	-0.070849	0.00889105	0.128723	0.525977	-0.032487
Q13885	Q13885	'TUBB2A	7280	7.94492e-05	0.000778363	-0.300357	1.09505	9.92706e-05	0.000482048	1.98214	0.164779	0.16478	0.312681	0.743973	0.147219	0.489263	0.733613	0.544075	0.215165
Q96PE3	Q96PE3;Q96PE3-2;Q96PE3-3;Q96PE3-4	'INPP4A	3631	8.02849e-05	0.000784584	-0.0925504	0.296805	2.82536e-20	1.10443e-16	0.805945	0.0372346	0.0726893	0.191793	0.238689	0.0353995	0.324515	0.620494	0.189423	0.0559782
P02545	P02545;P02545-2;P02545-3;P02545-4;P02545-5;P02545-6	'LMNA	4000	8.08509e-05	0.000785756	0.269153	-0.42338	0.000673855	0.00235819	-0.840715	0.038309	0.582201	0.711086	-0.170713	0.00722805	0.0040234	0.0947887	-0.425973	0.0299039
O76041	O76041;O76041-2	'NEBL	10529	8.09714e-05	0.000785756	-0.395296	0.526967	0.000635971	0.00224775	0.89727	-0.0878749	0.0003044	0.00959596	0.614437	-0.0678188	0.0208058	0.182768	0.487023	-0.00392682
Q8IUX7	Q8IUX7;Q8IUX7-2	'AEBP1	165	8.10078e-05	0.000785756	0.38105	-0.235922	0.0563731	0.0864845	-0.421745	0.175393	0.000367965	0.010775	-0.350496	0.142281	0.00304067	0.0797716	-0.365965	0.110792
Q16352	Q16352	'INA	9118	8.14616e-05	0.000788201	-0.64025	1.43078	5.44496e-10	1.43813e-08	2.24545	0.0500938	0.0617255	0.176636	0.87443	0.029119	0.259713	0.563697	0.735632	0.105681
Q08462	Q08462	'ADCY2	108	8.18397e-05	0.000788666	-0.267659	0.361109	0.00107904	0.00344887	0.523347	-0.0580697	0.119636	0.256111	0.216736	-0.0377056	0.218475	0.525325	0.289895	-0.0303336
Q9Y2E4	Q9Y2E4	'DIP2C	22982	8.19131e-05	0.000788666	-0.201712	0.231203	0.000253356	0.00106452	0.579913	-0.0574067	0.142465	0.286469	0.135444	-0.0627293	0.16073	0.458727	0.167402	-0.0535752
Q8NBU5	Q8NBU5;Q8NBU5-2	'ATAD1	84896	8.27983e-05	0.00079523	-0.213744	0.126821	0.000203599	0.00089524	0.51902	-0.100223	4.93678e-05	0.00380002	0.405579	-0.0896456	0.016224	0.165587	0.408795	-0.0563189
P50213	P50213;P50213-2	'IDH3A	3419	8.33125e-05	0.000798207	-0.21388	0.818948	5.27278e-08	7.28314e-07	1.4552	0.130396	0.000239028	0.00865149	1.01464	0.129574	0.245812	0.553515	0.62705	0.242772
P30531	P30531	'SLC6A1	6529	8.36313e-05	0.000799302	-0.395247	0.764557	1.61852e-05	0.000103042	1.71054	-0.00864538	0.0047164	0.0468193	0.970042	-0.00632585	0.0879933	0.350628	0.716368	0.0948366
Q96HU8	Q96HU8	'DIRAS2	54769	8.39465e-05	0.000799764	-0.289774	1.06529	3.11012e-08	4.61477e-07	2.20877	0.161913	0.038698	0.13628	0.959159	0.162642	0.427655	0.695696	0.629302	0.26193
Q07812	Q07812;Q07812-2;Q07812-3;Q07812-4;Q07812-5;Q07812-6;Q07812-7;Q07812-8	'BAX	581	8.40888e-05	0.000799764	0.186671	-0.187885	0.0310935	0.0530763	-0.481662	0.061819	0.0288964	0.115026	-0.16273	0.0502983	0.0207667	0.182768	-0.261313	0.0492168
Q08722	Q08722;Q08722-2;Q08722-3;Q08722-4	'CD47	961	8.4369e-05	0.000800481	-0.31518	1.04668	5.26286e-09	9.84332e-08	2.31834	0.138774	0.0270047	0.111156	0.942028	0.14717	0.29156	0.589301	0.706952	0.23342
P62266	P62266	'RPS23	6228	8.50163e-05	0.00080467	0.181465	-0.242352	2.43344e-06	1.97351e-05	-0.75036	0.0401923	0.0553277	0.164593	-0.324512	0.0244951	0.0768541	0.325401	-0.434708	0.0157259
Q12756	Q12756;Q12756-2;Q12756-3	'KIF1A	547	8.57909e-05	0.00081004	-0.225215	0.462472	5.67577e-06	4.16258e-05	0.812005	0.00401436	0.0300089	0.118013	0.318417	0.0157334	0.12208	0.409271	0.278515	0.041812
O60664	O60664;O60664-2;O60664-4	'PLIN3	10226	8.67574e-05	0.000817192	0.304405	-0.276296	0.00024361	0.00103256	-0.350293	0.110838	0.00223989	0.0316091	-0.267919	0.116472	0.286613	0.585674	-0.134327	0.0720464
P06732;P12277	P06732;P12277	'CKB;'CKM	1152;1158	8.92426e-05	0.00083858	-0.82167	0.341123	2.70017e-07	3.05941e-06	0.816875	-0.434073	1.75494e-06	0.00076223	0.520101	-0.400175	0.011704	0.145241	0.41638	-0.323285
O43837	O43837;O43837-2;O43837-3	'IDH3B	3420	9.15874e-05	0.000858465	-0.129318	0.651103	1.36926e-07	1.73218e-06	1.21579	0.130823	0.00467855	0.0467735	0.823493	0.127486	0.534632	0.762336	0.420808	0.229853
Q8TDY2	Q8TDY2;Q8TDY2-2	'RB1CC1	9821	9.1798e-05	0.000858465	-0.203017	0.145625	0.343293	0.40441	0.192878	-0.0868031	0.195507	0.350086	0.0482389	-0.0723188	0.215646	0.523577	0.0944967	-0.0704068
P62753	P62753	'RPS6	6194	9.29147e-05	0.000865516	0.232916	-0.504738	8.56789e-07	8.2696e-06	-0.77165	-0.0129687	0.107006	0.240394	-0.461534	-0.0462749	0.0338576	0.223563	-0.82091	-0.0255823
Q99747	Q99747	'NAPG	8774	9.31371e-05	0.000865516	-0.19095	0.643958	9.45713e-10	2.26797e-08	1.42351	0.0873528	0.0238409	0.10378	0.510016	0.0829763	0.386762	0.668666	0.346682	0.134365
Q9UI09	Q9UI09;Q9UI09-2	'NDUFA12	55967	9.32162e-05	0.000865516	-0.294031	0.533412	0.00143892	0.00432008	1.13867	-0.0182167	0.00839223	0.062249	0.395151	-0.0158312	0.309903	0.606947	0.233878	0.034182
P83731	P83731	'RPL24	6152	9.37269e-05	0.000868195	0.362746	-0.617905	0.0130686	0.0258594	-0.893065	0.0358623	0.135943	0.278141	-0.434558	-0.00415878	0.033458	0.221674	-0.860173	0.0245343
O43678	O43678;O43678-2	'NDUFA2	4695	9.44124e-05	0.000872478	-0.23363	0.60551	1.40483e-08	2.3269e-07	1.30192	0.0460833	5.92526e-06	0.00144761	0.712758	0.0359417	0.302729	0.601305	0.393075	0.125681
Q9UDY4	Q9UDY4	'DNAJB4	11080	9.47141e-05	0.000873201	-0.200266	0.428308	0.000665195	0.00233415	0.943515	0.00925872	0.0771012	0.197079	0.533104	0.0132146	0.897764	0.954901	0.0857183	0.109669
P78356	P78356;P78356-2	'PIP4K2B	8396	9.57337e-05	0.000880524	-0.178955	0.522579	2.01856e-08	3.14365e-07	1.24038	0.05489	0.0614656	0.176527	0.365069	0.0620076	0.112226	0.392739	0.35538	0.083992
Q9HC56	Q9HC56;Q9HC56-2	'PCDH9	5101	9.63756e-05	0.000884238	-0.199966	0.332281	5.62988e-06	4.15491e-05	0.899743	-0.0225503	0.405225	0.562708	0.171978	-0.0329163	0.706735	0.869571	-0.0898367	0.0167557
A6NEC2;P55786	A6NEC2;A6NEC2-2;A6NEC2-3;P55786	'NA;'NPEPPS	9520	9.69442e-05	0.000884238	-0.21533	0.198612	0.00502682	0.0119962	0.2594	-0.077349	0.347783	0.508075	0.0648289	-0.0568961	0.194116	0.503382	0.220592	-0.069837
Q9BUJ2	Q9BUJ2;Q9BUJ2-2;Q9BUJ2-3;Q9BUJ2-4;Q9BUJ2-5	'HNRNPUL1	11100	9.69984e-05	0.000884238	0.146129	-0.198241	1.06676e-18	2.08498e-15	-0.79296	0.031339	0.00908908	0.0648343	-0.356008	0.0331198	0.337433	0.632968	-0.170562	-0.0186998
P18085	P18085	'ARF4	378	9.70781e-05	0.000884238	0.222703	-0.263314	0.000141142	0.000648324	-0.363573	0.0606972	0.0413289	0.140117	-0.194	0.0467541	0.0315511	0.215594	-0.27949	0.0419968
Q9P0I2	Q9P0I2;Q9P0I2-2	'EMC3	55831	9.72685e-05	0.000884238	0.108329	-0.189077	0.513983	0.570136	-0.06026	0.00919385	0.238094	0.398761	-0.101382	0.00567049	0.367365	0.654346	-0.0963483	-0.002315
P15882	P15882;P15882-2;P15882-3	'CHN1	1123	9.76572e-05	0.000885712	-0.119447	0.178752	0.00381814	0.00967279	0.313005	-0.0200477	0.437759	0.589865	-0.102814	-0.0373702	0.290514	0.588099	-0.162578	-0.0336827
P46783;Q9NQ39	P46783;Q9NQ39	'RPS10;'RPS10P5	6204	9.81057e-05	0.00088772	0.186849	-0.21802	0.000457713	0.00171708	-0.904702	0.0518926	0.00202094	0.0301521	-0.290937	0.0494451	0.202901	0.511867	-0.15154	0.00722864
P55327	P55327;P55327-2;P55327-3;P55327-4;P55327-5;P55327-6;P55327-7;P55327-8	'TPD52	7163	9.83425e-05	0.000887808	-0.306066	0.617589	7.94371e-11	2.74258e-09	1.57616	0.00181923	0.0762191	0.196272	0.40684	-0.00897195	0.83975	0.927808	0.127355	0.0574905
O15123	O15123;O15123-2;O15123-3	'ANGPT2	285	9.90942e-05	0.000892532	0.454791	-0.256769	0.0118163	0.0238832	-0.76965	0.217604	0.672737	0.776845	0.0798411	0.211785	0.901775	0.957221	0.236057	0.181487
Q6PUV4	Q6PUV4	'CPLX2	10814	0.000100233	0.000900717	-0.500291	1.6857	2.50596e-10	7.4777e-09	2.88838	0.228371	0.0329156	0.124196	1.37051	0.205404	0.409728	0.687381	0.905763	0.348217
Q9Y2X3	Q9Y2X3	'NOP58	51602	0.000100506	0.000901098	0.0897419	-0.282301	0.000466098	0.00174352	-0.65633	-0.0342723	0.202951	0.358975	-0.198037	-0.0212156	0.243819	0.551238	0.0817567	-0.0714252
P05165	P05165;P05165-2;P05165-3	'PCCA	5095	0.000101026	0.000903686	-0.141347	0.235908	0.00687576	0.0155091	0.494695	-0.0155951	0.0644174	0.180846	0.230768	-0.00642122	0.0864328	0.346062	0.305012	-0.000373409
O14880	O14880	'MGST3	4259	0.000101741	0.000908006	-0.33201	0.733351	2.28436e-06	1.86681e-05	1.58273	0.0231105	0.000865318	0.0168866	0.971107	0.0321105	0.299017	0.597576	0.523468	0.157175
P14927	P14927;P14927-2	'UQCRB	7381	0.000103582	0.000922331	-0.212363	0.503005	2.76617e-12	1.63833e-10	1.22678	0.0260931	4.78933e-06	0.00133778	0.746792	0.0342044	0.0464478	0.260303	0.566257	0.107408
O14810	O14810	'CPLX1	10815	0.000104202	0.000925358	-0.662065	1.10088	7.28066e-07	7.24176e-06	1.68555	-0.0744172	0.000704695	0.0150265	1.28837	-0.0692851	0.0717941	0.320758	0.934705	0.0715089
P11586	P11586	'MTHFD1	4522	0.000104622	0.000925358	0.177056	-0.227844	3.02932e-05	0.000175952	-0.288658	0.0420892	0.0344616	0.127674	-0.164897	0.032661	0.291061	0.588857	-0.088945	0.00883409
Q969V3	Q969V3;Q969V3-2	'NCLN	56926	0.000104711	0.000925358	0.153976	-0.136225	0.00660418	0.014957	-0.172957	0.0572421	0.00325428	0.0390214	-0.205576	0.0405285	0.00175599	0.0580408	-0.286677	0.034808
Q99873	Q99873;Q99873-2;Q99873-3;Q99873-4	'PRMT1	3276	0.000104869	0.000925358	0.246147	-0.192287	5.65488e-09	1.03294e-07	-0.427212	0.100003	0.0156277	0.0849949	-0.198929	0.0908173	0.0383325	0.237177	-0.197043	0.0708048
P49721	P49721	'PSMB2	5690	0.000107019	0.000942202	0.0879135	-0.143492	0.00524987	0.0124655	-0.211835	0.0107782	0.316845	0.478018	-0.0756378	0.0099122	0.915456	0.96374	0.00354	-0.00671773
A6NCE7;Q9GZQ8	A6NCE7;Q9GZQ8	'MAP1LC3B;'MAP1LC3B2	643246;81631	0.000108108	0.000949649	-0.368658	0.265198	5.61205e-09	1.03263e-07	0.496667	-0.157373	0.326642	0.48865	0.0236522	-0.139552	0.121143	0.40753	0.133223	-0.143366
Q9Y6K8	Q9Y6K8;Q9Y6K8-2;Q9Y6K8-3	'AK5	26289	0.000108489	0.000950857	-0.294565	0.811914	3.82477e-07	4.10742e-06	1.93866	0.0742615	0.0940077	0.221105	0.647082	0.068101	0.562786	0.779283	0.407683	0.140222
P22087	P22087	'FBL	2091	0.000109162	0.000952102	0.179955	-0.15727	0.0090696	0.0193838	-0.57441	0.0675469	0.00797656	0.0605444	-0.247341	0.0734593	0.884705	0.948783	0.00438667	0.01726
P46063	P46063	'RECQL	5965	0.000109176	0.000952102	0.191226	-0.371788	6.54581e-05	0.000337567	-0.901115	0.00355462	0.108605	0.242039	-0.25018	-0.00670463	0.604287	0.808426	-0.128947	-0.039837
P56539;Q03135	P56539;Q03135;Q03135-2	'CAV1;'CAV3	857;859	0.000109361	0.000952102	0.385252	-0.53759	0.0160125	0.030533	-0.432685	0.0776377	0.850538	0.900529	-0.00762444	0.0742022	0.0768579	0.325401	-0.427728	0.12591
Q3SXM5	Q3SXM5;Q3SXM5-2	'HSDL1	83693	0.000110832	0.000962757	-0.168586	0.355904	0.00844229	0.0183135	0.577148	0.0062441	0.0192319	0.0931862	0.330207	0.0280607	0.0778641	0.326234	0.343798	0.0468082
P62854;Q5JNZ5	P62854;Q5JNZ5	'RPS26;'RPS26P11	6231	0.000113592	0.000983168	0.271222	-0.351326	0.0013095	0.00398973	-0.925277	0.0637056	0.0824445	0.2046	-0.271182	0.0428671	0.0633768	0.301713	-0.422373	0.0420716
P13611	P13611;P13611-2;P13611-3;P13611-4;P13611-5	'VCAN	1462	0.000113684	0.000983168	-0.410115	0.821272	0.00233213	0.00648848	1.45642	0.000347179	0.0557643	0.165051	0.86463	0.072019	0.0579964	0.289359	1.44362	0.0471073
Q13825	Q13825;Q13825-2	'AUH	549	0.00011621	0.0010028	-0.227612	0.694554	0.0200134	0.0368277	1.22686	0.0797764	0.00595136	0.0505463	0.653589	0.0798929	0.486953	0.730991	0.35302	0.159995
P62888	P62888	'RPL30	6156	0.000117452	0.00101018	0.166973	-0.288382	1.83827e-07	2.21101e-06	-0.77246	0.0151879	0.00196059	0.0297052	-0.35256	0.0104888	0.0640786	0.30348	-0.32926	-0.0174418
Q8IZ83	Q8IZ83;Q8IZ83-2;Q8IZ83-3	'ALDH16A1	126133	0.000117631	0.00101018	0.125304	-0.253228	0.065435	0.0979271	-0.311105	-0.000873333	0.0982724	0.226368	-0.206124	-0.0129651	0.0581087	0.289359	-0.275753	-0.0166402
Q9Y678	Q9Y678	'COPG1	22820	0.000117842	0.00101018	0.153439	-0.135077	0.000630066	0.00223551	-0.389497	0.0572669	0.218459	0.378191	-0.0333633	0.0454134	0.0303992	0.214884	-0.104643	0.0497623
P13807	P13807;P13807-2	'GYS1	2997	0.000118611	0.00101455	0.173273	-0.388956	0.000133279	0.000618014	-0.473735	-0.0141364	0.564795	0.697839	0.0886167	-0.0184885	0.053085	0.277928	-0.201218	0.028337
P16298	P16298;P16298-2;P16298-3;P16298-4	'PPP3CB	5532	0.000119595	0.00101944	-0.220771	0.810318	5.54757e-05	0.000295442	1.72304	0.122926	0.0216911	0.0988244	0.743263	0.123224	0.209764	0.517003	0.60767	0.18399
Q9P0K1	Q9P0K1;Q9P0K1-2;Q9P0K1-3;Q9P0K1-4;Q9P0K1-5	'ADAM22	53616	0.000119704	0.00101944	-0.234066	0.682612	0.0124481	0.0249026	0.985862	0.0714933	0.187786	0.339854	0.349708	0.0643463	0.264307	0.567992	0.320323	0.0878098
Q9UPP5	Q9UPP5;Q9UPP5-2	'KIAA1107	23285	0.000121423	0.00103025	-0.270649	0.72237	0.000278862	0.00114503	1.51977	0.0603572	0.0233457	0.10217	0.587166	0.0661359	0.280244	0.581225	0.406417	0.126308
P14618	P14618;P14618-3	'PKM	5315	0.000121943	0.00103025	0.174538	-0.674057	0.00484153	0.0116491	-1.3678	-0.108327	0.607531	0.732018	-0.00160444	-0.13755	0.101466	0.375797	-0.508272	-0.05919
Q12805	Q12805;Q12805-2;Q12805-3;Q12805-4	'EFEMP1	2202	0.000122084	0.00103025	0.444527	-0.256826	0.0169804	0.0320659	-0.102498	0.210742	0.215443	0.375129	-0.134222	0.196443	0.00829671	0.125538	-0.235717	0.187738
O14639	O14639;O14639-2	'ABLIM1	3983	0.000122646	0.00103025	-0.216978	0.390502	6.01172e-07	6.10385e-06	0.47587	-0.0144849	0.197921	0.353275	0.23279	0.00789073	0.4826	0.730478	0.225593	0.0242061
Q13618	Q13618;Q13618-2;Q13618-3	'CUL3	8452	0.000122648	0.00103025	-0.113887	0.192753	0.00336138	0.00869025	0.344865	-0.0116736	0.0545792	0.163586	0.134846	-0.0103337	0.0744731	0.323458	0.178495	-0.00638727
Q9BQA9	Q9BQA9;Q9BQA9-2	'CYBC1	79415	0.000122804	0.00103025	0.218833	-0.422408	0.00398463	0.0100102	-0.687547	0.0050859	0.00543607	0.0484787	-0.417264	0.00109244	0.04852	0.26379	-0.319318	-0.0407882
P05164	P05164;P05164-2;P05164-3	'MPO	4353	0.000122819	0.00103025	0.713123	-0.270701	0.00776888	0.0170802	-0.299822	0.385182	0.0705303	0.189878	-0.299702	0.366205	0.0883521	0.35063	-0.314583	0.322831
Q9H7Z7	Q9H7Z7	'PTGES2	80142	0.000123157	0.00103088	-0.153803	0.355889	0.000357044	0.00139568	0.527698	0.0160946	3.92062e-05	0.00344795	0.402806	0.023648	0.0286581	0.210813	0.318997	0.0609282
Q16270	Q16270;Q16270-2	'IGFBP7	3490	0.000123829	0.00103429	0.309202	-0.508947	0.00104011	0.00334634	-1.30955	0.0364854	0.626005	0.744464	-0.114564	0.012652	0.0974064	0.369002	-0.477287	0.0534402
Q16798	Q16798	'ME3	10873	0.000124627	0.00103873	-0.277632	0.970885	1.98099e-06	1.66174e-05	2.07068	0.13854	0.010269	0.068784	1.06899	0.139224	0.442403	0.70396	0.63698	0.261529
Q16777;Q6FI13	Q16777;Q6FI13	'HIST2H2AA3;HIST2H2AA4;'HIST2H2AC	8337;723790;8338	0.000125883	0.00104697	0.443034	-0.217523	0.257257	0.31673	-0.1766	0.222848	0.0179277	0.0902728	-0.280866	0.239229	0.680406	0.853872	0.00191167	0.165208
Q6DD88	Q6DD88	'ATL3	25923	0.000126613	0.00104901	0.152165	-0.387675	0.00729201	0.016253	-0.725932	-0.0277813	0.0707262	0.190015	-0.325516	-0.0353685	0.0112432	0.142693	-0.50142	-0.0311643
Q8ND76	Q8ND76;Q8ND76-2;Q8ND76-3	'CCNY	219771	0.000126664	0.00104901	-0.226163	0.394927	0.0252205	0.0448939	0.834457	-0.0191328	0.000291284	0.00948858	0.59025	-0.0232976	0.109638	0.390637	0.461192	0.0361341
P0C866;Q658Y4	P0C866;Q658Y4	'FAM91A1;'LINC00869	157769	0.000127638	0.00105483	0.0944092	-0.159052	0.126149	0.172057	-0.154608	0.00992231	0.269398	0.432298	-0.105652	0.00270732	0.113905	0.39508	-0.216713	0.0104639
P01112	P01112;P01112-2	'HRAS	3265	0.000128534	0.00106	-0.232949	0.468389	5.8123e-06	4.25474e-05	1.27111	0.000830256	0.0319069	0.122064	0.531187	0.00629049	0.181672	0.490036	0.37311	0.0636348
P46777	P46777	'RPL5	6125	0.000130511	0.00107247	0.157315	-0.370178	0.000253536	0.00106452	-0.80248	-0.0185159	0.0397635	0.137764	-0.342827	-0.0374927	0.0415234	0.242693	-0.511943	-0.0352495
Q9NPA0	Q9NPA0	'EMC7	56851	0.000130788	0.00107247	0.118596	-0.136141	0.0120801	0.0242782	-0.139865	0.0336836	0.291275	0.455438	-0.0438489	0.0273873	0.547403	0.769372	-0.0332517	0.0210852
O15305	O15305	'PMM2	5373	0.000130869	0.00107247	0.20979	-0.4476	0.0115608	0.0235003	-0.46019	-0.00933974	0.498819	0.641831	-0.19772	-0.0145271	0.0450644	0.255297	-0.501368	0.0143891
P18669;Q8N0Y7	P18669;Q8N0Y7	'PGAM1;'PGAM4	441531;5223	0.000131591	0.00107416	-0.283212	0.340892	6.88385e-07	6.91747e-06	0.839248	-0.0751772	7.41085e-05	0.00449633	0.565768	-0.0604571	0.0285897	0.210813	0.470837	-0.00481477
Q8N9N7	Q8N9N7	'LRRC57	255252	0.000131718	0.00107416	-0.165253	0.398757	7.16005e-08	9.50204e-07	1.12138	0.02275	0.0733465	0.192409	0.32741	0.0197641	0.204604	0.511902	0.298348	0.044703
O15260	O15260;O15260-2	'SURF4	6836	0.0001319	0.00107416	0.180528	-0.258174	0.00312816	0.00824543	-0.517745	0.0342944	0.266735	0.430171	-0.238027	0.0203363	0.76758	0.89738	-0.0931533	-0.0170348
Q7Z4H3	Q7Z4H3;Q7Z4H3-2;Q7Z4H3-3	'HDDC2	51020	0.00013263	0.00107786	-0.0933773	0.149136	0.0215916	0.0393664	0.331813	-0.0125395	0.485186	0.630246	0.0263589	-0.0115163	0.0954064	0.366083	0.092545	-0.0179593
P62899	P62899;P62899-2;P62899-3	'RPL31	6160	0.000133102	0.00107945	0.202358	-0.316562	7.48432e-07	7.38793e-06	-0.766772	0.0293851	0.0169312	0.0884355	-0.431654	0.019658	0.0753547	0.323458	-0.519907	0.000921136
P29692	P29692;P29692-2;P29692-3;P29692-4	'EEF1D	1936	0.000133717	0.0010822	0.180241	-0.240032	0.0106996	0.0221529	-0.594825	0.04015	0.00247991	0.0330853	-0.233119	0.0459898	0.474444	0.725294	-0.09069	0.0075375
Q7L1V2	Q7L1V2	'MON1B	22879	0.00013457	0.00108621	-0.290759	1.01149	0.0409432	0.066714	1.32746	0.143325	0.0248082	0.105816	1.01125	0.133132	0.490393	0.734717	0.573448	0.252704
P60953-1	P60953-1	'CDC42	998	0.000134769	0.00108621	-0.285151	1.14418	7.56041e-15	1.13668e-12	2.5122	0.191294	0.0621117	0.177093	0.919131	0.191804	0.460692	0.717754	0.657945	0.27701
P51693	P51693;P51693-2	'APLP1	333	0.000135716	0.00109159	-0.45362	0.347352	0.00571744	0.0133749	1.22388	-0.186629	0.00351395	0.0406391	0.351977	-0.165922	0.0660068	0.309233	0.30099	-0.123658
Q6UX53	Q6UX53	'METTL7B	196410	0.000138141	0.00110882	0.904853	-0.498145	0.00984933	0.0207441	-1.45278	0.437187	0.00527761	0.0483328	-0.762296	0.348302	3.81665e-05	0.00573819	-1.22134	0.335177
Q8NFZ8	Q8NFZ8	'CADM4	199731	0.00013897	0.00111319	-0.318917	0.731002	0.00750911	0.016565	0.55832	0.0310559	0.414481	0.570285	0.214909	0.0388163	0.0747108	0.323458	0.40971	0.0242589
Q8N3C0	Q8N3C0;Q8N3C0-4	'ASCC3	10973	0.000141484	0.00113031	0.141532	-0.269679	0.0285229	0.0496009	-0.502228	0.00446179	0.0228194	0.101765	-0.239512	-0.00255073	0.0911528	0.35596	-0.258155	-0.016165
P55735	P55735;P55735-2	'SEC13	6396	0.000141686	0.00113031	0.126013	-0.282595	0.000531358	0.00195582	-0.417363	-0.01019	0.244654	0.406095	-0.131982	-0.0109959	0.647705	0.83588	-0.07571	-0.0269184
P05166	P05166;P05166-2	'PCCB	5096	0.000142091	0.00113123	-0.184535	0.248637	0.00537537	0.0126886	0.531508	-0.0401441	0.042978	0.14298	0.28756	-0.0300312	0.0246008	0.195456	0.456603	-0.0314286
P08133	P08133;P08133-2	'ANXA6	309	0.000143223	0.00113792	-0.219286	0.174507	0.103084	0.145366	0.127603	-0.0880218	0.300182	0.463905	0.0511744	-0.0776341	0.495907	0.73775	0.0390067	-0.0671925
P12235;Q9H0C2	P12235;Q9H0C2	'SLC25A31;'SLC25A4	291;83447	0.000144839	0.00114843	-0.399492	0.941624	3.33174e-06	2.60476e-05	1.55223	0.0475464	0.0036971	0.0415286	0.946899	0.0601024	0.246432	0.554147	0.582395	0.170271
P53597	P53597	'SUCLG1	8802	0.000146483	0.00115547	-0.175613	0.409891	4.19366e-08	5.98285e-07	0.853345	0.0195551	0.000463268	0.0120459	0.641224	0.0252107	0.130632	0.421333	0.430887	0.0958941
P22676	P22676	'CALB2	794	0.000146525	0.00115547	-0.333998	0.809984	0.00355242	0.00910782	1.88428	0.047329	0.185814	0.338259	0.571844	0.0472844	0.682853	0.854511	0.330892	0.115907
O95989	O95989	'NUDT3	11165	0.000146613	0.00115547	-0.167365	0.28535	0.00366914	0.00932552	0.576242	-0.01646	0.362954	0.522382	0.139489	-0.0130583	0.225518	0.532016	0.163903	-0.00598659
O94772	O94772;O94772-2	'LY6H	4062	0.000148348	0.00116678	-0.672442	1.31281	2.36193e-05	0.000142481	3.00667	-0.0106905	0.0172592	0.0885381	1.1233	-0.014192	0.462239	0.718455	0.613668	0.132859
Q14554	Q14554	'PDIA5	10954	0.000150388	0.00117991	0.282736	-0.347689	8.52901e-05	0.000425254	-0.675157	0.0725944	0.0105605	0.0696715	-0.576793	0.0598139	0.0091881	0.131561	-0.695852	0.0326441
Q15459	Q15459	'SF3A1	10291	0.00015062	0.00117991	0.149035	-0.237042	0.00100306	0.00326464	-0.704048	0.0203426	0.524696	0.663981	-0.0801878	0.0442754	0.605622	0.808426	0.115518	0.00910205
O00330	O00330;O00330-2;O00330-3	'PDHX	8050	0.000152017	0.00118847	-0.265645	0.579149	5.33832e-07	5.50594e-06	1.2623	0.0159528	0.000484679	0.0121449	0.650628	0.0262263	0.119541	0.405825	0.44885	0.0963143
Q12769	Q12769;Q12769-2;Q12769-3	'NUP160	23279	0.000154933	0.00120724	0.0924135	-0.255758	0.0683296	0.101559	-0.417253	-0.0236438	0.219288	0.378944	-0.17472	-0.0207276	0.305288	0.603932	0.0299933	-0.0591425
P05387	P05387	'RPLP2	6181	0.000155035	0.00120724	0.209321	-0.323172	7.98703e-11	2.74258e-09	-0.964207	0.0318236	0.0085856	0.0632036	-0.290999	0.0254224	0.146349	0.442637	-0.209577	-0.00725477
Q5VWQ8	Q5VWQ8;Q5VWQ8-2;Q5VWQ8-3;Q5VWQ8-4;Q5VWQ8-5	'DAB2IP	153090	0.000156749	0.00121641	-0.107932	0.247283	0.0194564	0.036045	0.46979	0.0104733	0.0155946	0.0849949	0.272231	0.00908171	0.415432	0.689857	0.146998	0.0441009
Q9GZV7	Q9GZV7	'HAPLN2	60484	0.000157154	0.00121641	-0.240985	1.1807	0.000133268	0.000618014	2.8709	0.232909	0.577484	0.707914	0.393462	0.213232	0.695422	0.862438	0.396768	0.225069
Q9NQR4	Q9NQR4	'NIT2	56954	0.000157219	0.00121641	-0.132671	0.206133	0.0010186	0.00330157	0.321355	-0.0197362	0.00276213	0.0346063	0.288069	-0.01455	0.0778366	0.326234	0.267075	0.00894591
Q07020	Q07020	'RPL18	6141	0.000157457	0.00121641	0.26547	-0.288028	3.13381e-07	3.46047e-06	-0.541915	0.0809705	0.0567909	0.167291	-0.312022	0.0478449	0.0154477	0.161457	-0.639222	0.0679266
P11387	P11387	'TOP1	7150	0.000158214	0.00121984	0.244582	-0.432952	6.84877e-05	0.000351798	-1.00934	0.0187374	0.013941	0.0800594	-0.41062	0.0349327	0.762967	0.895248	-0.108403	-0.0366573
O75935	O75935;O75935-2;O75935-3	'DCTN3	11258	0.000160389	0.00123418	-0.151915	0.286449	0.000882856	0.0029421	0.73266	-0.00579385	0.0376773	0.13436	0.206387	0.00150683	0.0101263	0.134639	0.251283	0.00935364
P31321	P31321	'PRKAR1B	5575	0.00016542	0.00127039	-0.22406	0.513713	0.00988549	0.0207867	0.726745	0.0218644	0.0132116	0.0783129	0.516499	0.030742	0.294122	0.592641	0.323245	0.0902145
Q13546	Q13546;Q13546-2	'RIPK1	8737	0.000166258	0.00127224	0.152933	-0.276383	0.52486	0.580554	-0.2749	0.00982769	0.000897711	0.0170347	-0.289208	-0.00111073	0.000641144	0.0313279	-0.278598	-0.0222005
P55809	P55809	'OXCT1	5019	0.000166313	0.00127224	-0.265602	0.67887	0.000858593	0.00287863	1.70348	0.0492223	0.0117882	0.0732234	0.739612	0.0639895	0.239541	0.548087	0.55228	0.1356
Q969U7	Q969U7	'PSMG2	56984	0.000167572	0.00127843	0.080085	-0.267725	0.0439313	0.0704668	-0.350612	-0.0358515	0.0302224	0.118614	-0.176573	-0.0229046	0.948497	0.977597	-0.0437333	-0.0514966
P63241;Q6IS14	P63241;P63241-2;Q6IS14	'EIF5A;'EIF5AL1	143244;1984	0.000167775	0.00127843	0.0656854	-0.554879	0.00364019	0.00926839	-0.695532	-0.141169	0.696906	0.793072	-0.200249	-0.126391	0.237491	0.547117	0.0375567	-0.163855
Q9H936	Q9H936	'SLC25A22	79751	0.000168135	0.00127867	-0.264042	0.890245	8.75201e-05	0.000434174	1.87751	0.12072	0.0380301	0.135022	0.852776	0.116879	0.513869	0.749166	0.503717	0.214653
P23515	P23515	'OMG	101927057;4974	0.000169164	0.00127942	-0.479639	0.798415	1.89679e-07	2.25631e-06	1.83957	-0.053621	0.0625155	0.177726	0.596478	0.00595146	0.086889	0.346935	0.907742	0.00376955
Q9P2R7	Q9P2R7;Q9P2R7-2	'SUCLA2	8803	0.000169223	0.00127942	-0.243011	0.639512	7.90957e-07	7.72962e-06	1.30272	0.0511633	0.000498963	0.0123446	0.767941	0.0540417	0.168089	0.471625	0.521203	0.136363
Q9Y2J2	Q9Y2J2	'EPB41L3	23136	0.000169285	0.00127942	-0.267436	1.03477	2.04784e-07	2.41115e-06	1.76702	0.166631	0.0956399	0.22348	0.664761	0.152481	0.676898	0.852447	0.386707	0.225326
P30050	P30050;P30050-2	'RPL12	6136	0.000169541	0.00127942	0.159688	-0.336548	1.40178e-05	9.02727e-05	-0.745875	-0.0057241	0.155993	0.301274	-0.194812	0.00485585	0.973561	0.986431	-0.036435	-0.0303548
P19838	P19838;P19838-2;P19838-3	'NFKB1	4790	0.000170118	0.00128	0.0792542	-0.286462	0.0383108	0.0634027	-0.291575	-0.0426513	0.314198	0.475664	-0.167663	-0.0481124	0.143475	0.438572	-0.286423	-0.0400691
P01303	P01303	'NPY	4852	0.000170352	0.00128	-0.422008	1.21567	0.00161976	0.00474993	1.98222	0.123884	0.139244	0.282609	0.790791	0.11239	0.788991	0.907316	0.355848	0.217955
P49815	P49815;P49815-2;P49815-3;P49815-4;P49815-5;P49815-6	'TSC2	7249	0.000171073	0.00128	-0.118971	0.189414	0.000855464	0.00287286	0.490717	-0.0161762	0.0662196	0.183194	0.15491	-0.0172712	0.417677	0.690296	0.0840383	0.00413273
P36969	P36969;P36969-2	'GPX4	2879	0.000171136	0.00128	-0.20943	0.202173	0.0206437	0.0378323	0.511308	-0.0722292	0.00154468	0.0250547	0.248094	-0.0624468	0.0847127	0.343508	0.210372	-0.0361295
P49821	P49821;P49821-2	'NDUFV1	4723	0.000171256	0.00128	-0.248952	0.563159	3.2926e-11	1.29081e-09	1.3113	0.0217515	4.75548e-05	0.00380002	0.65507	0.021829	0.172119	0.474857	0.408803	0.0985864
O00232	O00232;O00232-2	'PSMD12	5718	0.000171964	0.00128284	0.167888	-0.0794877	0.0135508	0.0266718	-0.365972	0.0854295	0.0607457	0.17525	-0.0533767	0.0816824	0.287214	0.586277	-0.023645	0.0684195
P78536	P78536;P78536-2	'ADAM17	6868	0.000172381	0.0012835	0.314892	-0.197368	0.385836	0.446884	-0.262672	0.144138	0.816178	0.876736	0.0794611	0.122135	0.590468	0.798112	-0.0255683	0.133548
Q9H0A8	Q9H0A8;Q9H0A8-2	'COMMD4	54939	0.000172956	0.00128533	0.0713442	-0.202916	0.271051	0.330796	-0.0886875	-0.0200759	0.716855	0.807314	0.0146911	-0.0190493	0.9221	0.965833	-0.00181833	-0.0144975
P62244	P62244	'RPS15A	6210	0.000173883	0.00128977	0.195833	-0.335843	0.00153177	0.00455645	-0.833523	0.0186079	0.00949917	0.0668185	-0.338654	0.0113695	0.237996	0.547117	-0.237658	-0.026268
O75844	O75844	'ZMPSTE24	10269	0.000174531	0.00129177	0.166785	-0.229208	6.39223e-05	0.000331396	-0.5141	0.0347872	0.00201862	0.0301521	-0.293164	0.0853629	0.895516	0.953655	0.0681717	0.0102811
P51553	P51553;P51553-2	'IDH3G	3421	0.000174971	0.00129177	-0.171394	0.674845	1.24875e-09	2.88838e-08	1.14547	0.110686	0.0045981	0.0466856	0.751439	0.109079	0.372485	0.659441	0.471688	0.191024
P18065	P18065	'IGFBP2	3485	0.000175471	0.00129177	0.409716	-0.361216	0.118018	0.162442	-0.44346	0.152738	0.000276454	0.00925239	-0.542554	0.131275	0.0111382	0.141822	-0.531262	0.083792
Q01813	Q01813;Q01813-2	'PFKP	5214	0.000175475	0.00129177	-0.333753	0.502152	5.39237e-05	0.000287961	1.09851	-0.0551179	0.000498343	0.0123446	0.750251	-0.0512283	0.231374	0.541257	0.43196	0.0468214
P21579	P21579	'SYT1	6857	0.000175875	0.00129191	-0.329154	1.85137	3.24571e-13	2.81944e-11	3.50773	0.397686	0.0317644	0.122064	1.78066	0.396699	0.432298	0.69789	1.18885	0.571761
O94925	O94925;O94925-2	'GLS	2744	0.000176154	0.00129191	-0.452139	0.804273	0.000294448	0.00119274	1.78359	-0.0333349	0.0229912	0.102136	0.787924	-0.0197934	0.414396	0.689731	0.44959	0.0814148
Q96FW1	Q96FW1;Q96FW1-2	'OTUB1	55611	0.000177874	0.00130032	-0.119343	0.272606	0.000327194	0.00130377	0.888702	0.0113067	0.00108958	0.0195374	0.373152	0.0158832	0.0184094	0.174665	0.391993	0.0376732
O43592	O43592	'XPOT	11260	0.000177967	0.00130032	0.132848	-0.234841	6.21835e-08	8.49914e-07	-0.386657	0.0102854	0.435203	0.58828	0.100877	0.00732634	0.779765	0.901719	0.0645483	0.0186586
P61353	P61353	'RPL27	6155	0.000178854	0.00130047	0.177439	-0.420756	0.0075076	0.016565	-0.825418	-0.0219595	0.157249	0.302802	-0.394676	-0.0438	0.0423826	0.245442	-0.717413	-0.0237136
Q9BUR5	Q9BUR5;Q9BUR5-2	'APOO	79135	0.000178877	0.00130047	-0.107581	0.294286	1.2261e-06	1.12244e-05	0.78679	0.0263749	0.0712319	0.190647	0.37472	0.025971	0.861901	0.938487	0.0625367	0.0923198
P09525	P09525	'ANXA4	307	0.000178985	0.00130047	0.166295	-0.432022	0.0110286	0.0227487	-0.474305	-0.0331444	0.905175	0.937803	-0.0766989	-0.0455024	0.00827245	0.125538	-0.510623	0.011542
Q05193-2	Q05193-2;Q05193-5	'DNM1	1759	0.000179672	0.00130105	-0.762147	1.40821	2.27293e-11	9.76362e-10	3.36939	-0.0386941	0.0211444	0.0979306	1.41612	-0.0268746	0.247321	0.554261	0.998648	0.128439
P63098	P63098	'PPP3R1	5534	0.000179731	0.00130105	-0.31344	1.16764	4.2253e-10	1.14699e-08	2.28076	0.180254	0.0423594	0.141766	0.9506	0.192612	0.217979	0.525325	0.821078	0.261955
P45880	P45880;P45880-1;P45880-2	'VDAC2	7417	0.000181411	0.00131079	-0.406043	0.62652	4.39736e-09	8.42612e-08	1.23361	-0.0618556	0.000393294	0.0113043	0.859443	-0.0487698	0.0756294	0.323458	0.561232	0.0538191
Q96GQ7	Q96GQ7	'DDX27	55661	0.000182892	0.00131905	0.156992	-0.190964	0.0384485	0.0636035	-0.41237	0.0410069	0.0768497	0.197046	-0.146556	0.036039	0.199844	0.508256	-0.145968	0.0235093
P05129	P05129	'PRKCG	5582	0.000183308	0.00131961	-0.204797	0.873585	0.000779873	0.00266247	2.32917	0.154664	0.332358	0.493425	0.457654	0.138654	0.849994	0.932798	0.276985	0.185041
Q8WXD9	Q8WXD9	'CASKIN1	57524	0.000183897	0.00132143	-0.25239	0.773896	2.27167e-05	0.000137887	1.58911	0.0897056	0.0143478	0.0809396	0.662021	0.0796632	0.45403	0.713059	0.381432	0.157632
Q6UX71	Q6UX71;Q6UX71-2;Q6UX71-3	'PLXDC2	84898	0.000185928	0.00133356	-0.283998	0.931193	1.98991e-05	0.00012269	2.13422	0.121066	0.203432	0.3595	0.684639	0.121829	0.689749	0.85838	0.418388	0.196509
P11137	P11137;P11137-2;P11137-3	'MAP2	4133	0.000186643	0.00133624	-0.399864	0.925489	4.11334e-08	5.91141e-07	1.88109	0.0419203	0.0075395	0.0580156	1.06763	0.063531	0.0139534	0.154515	1.11702	0.125257
Q00577	Q00577	'PURA	5813	0.000187022	0.00133651	-0.274606	0.544882	1.36383e-05	8.82649e-05	0.8778	-0.00144359	6.8006e-05	0.00446625	0.749511	0.0162476	0.0205426	0.182768	0.623928	0.0833677
Q9BVG4	Q9BVG4	'PBDC1	51260	0.00018792	0.0013384	0.16088	-0.159841	0.0630016	0.0950863	-0.242825	0.0539733	0.00438473	0.045105	-0.265214	0.0532466	0.437414	0.701921	-0.0891633	0.00752636
Q8IYQ7	Q8IYQ7	'THNSL1	79896	0.000188079	0.0013384	-0.186093	0.307628	0.141159	0.189293	0.327043	-0.0215195	0.00500323	0.0475855	0.309768	-0.023461	0.291996	0.589612	0.201087	0.0140793
O43674	O43674;O43674-2	'NDUFB5	4711	0.000188314	0.0013384	-0.148198	0.576012	1.56272e-06	1.37274e-05	1.45323	0.0932051	0.00507137	0.0477467	0.646379	0.0932666	0.483192	0.730478	0.349878	0.171411
O00299	O00299	'CLIC1	1192	0.000189571	0.00134118	0.396004	-0.859585	3.77317e-15	7.02348e-13	-1.77465	-0.0225259	0.0117926	0.0732234	-0.938246	-0.0798839	0.000281943	0.0193353	-1.40189	-0.0751841
O43920	O43920	'NDUFS5	4725	0.000189575	0.00134118	-0.277862	0.577915	1.35117e-11	6.36352e-10	1.14077	0.00739692	0.00183411	0.0283624	0.524676	0.00906512	0.249483	0.554261	0.326547	0.071238
P48163	P48163	'ME1	4199	0.000189735	0.00134118	-0.302032	0.587975	5.71574e-09	1.0392e-07	1.09078	-0.00536308	0.221511	0.381617	0.251182	-0.00352512	0.530887	0.759395	0.200603	0.0207384
Q9HC07	Q9HC07	'TMEM165	55858	0.000190202	0.00134158	0.185528	-0.289822	0.000177271	0.000791944	-0.769092	0.0270782	0.0106284	0.0699437	-0.326973	0.0236129	0.21538	0.523577	-0.226378	-0.0140082
Q16666;Q6K0P9	Q16666;Q16666-2;Q16666-3;Q16666-6;Q6K0P9;Q6K0P9-2;Q6K0P9-3;Q6K0P9-4;Q6K0P9-5;Q6K0P9-6	'IFI16;'PYHIN1	149628;3428	0.000190477	0.00134158	0.324166	-0.518714	1.34576e-05	8.72398e-05	-1.05783	0.0432062	0.000431582	0.0117335	-0.790147	0.0222883	0.0138056	0.154194	-0.758692	-0.0373943
O76024	O76024	'WFS1	7466	0.000192059	0.00135028	-0.157857	0.249979	0.00285475	0.00765183	0.563037	-0.0219113	0.373555	0.532153	0.127359	-0.0321771	0.751257	0.890021	-0.0684433	0.00540068
Q9BQG0	Q9BQG0;Q9BQG0-2	'MYBBP1A	10514	0.000192594	0.00135162	0.10124	-0.255804	0.0015726	0.00465	-0.704557	-0.0177744	0.00170687	0.0270128	-0.316521	-0.0138927	0.348226	0.641478	-0.182968	-0.0527382
Q6VY07	Q6VY07;Q6VY07-2	'PACS1	55690	0.000193179	0.00135329	-0.129168	0.436221	1.24888e-08	2.10425e-07	1.01151	0.0592946	0.072084	0.19154	0.382219	0.0511327	0.595516	0.801689	0.225288	0.0951064
P11717	P11717	'IGF2R	3482	0.000196786	0.00137609	0.184277	-0.21112	0.140564	0.188754	-0.231795	0.0524782	0.0979518	0.226217	-0.177027	0.0448432	0.529031	0.758892	-0.0687867	0.0149557
Q4G0F5	Q4G0F5	'VPS26B	112936	0.000197405	0.00137795	-0.108284	0.281988	0.00229634	0.0064163	0.538907	0.0218067	0.344097	0.504908	0.128296	0.0174863	0.348066	0.641478	0.122528	0.025828
Q32P28	Q32P28;Q32P28-2;Q32P28-3	'P3H1	64175	0.000198299	0.00138173	0.55197	-0.377297	0.0550982	0.0848951	-0.906578	0.242214	0.000432241	0.0117335	-0.489029	0.220497	0.000192726	0.0139512	-0.476142	0.170363
Q7Z4W1	Q7Z4W1	'DCXR	51181	0.000199774	0.00138901	-0.222196	0.296295	0.000516005	0.00190829	0.288758	-0.0493654	0.000278585	0.00925239	0.33449	-0.0190607	0.0411444	0.242036	0.436887	-0.00891818
P06865	P06865	'HEXA	3073	0.000200054	0.00138901	0.286984	-0.272615	6.73884e-14	8.23191e-12	-0.766572	0.100451	0.055777	0.165051	-0.235222	0.0775766	0.0884822	0.350788	-0.332555	0.069522
Q8WXF7	Q8WXF7;Q8WXF7-2	'ATL1	51062	0.000200972	0.0013929	-0.31847	0.677004	1.41376e-06	1.26752e-05	1.69624	0.0133544	0.0215116	0.0987797	0.536609	0.0257456	0.17465	0.478087	0.440253	0.0737166
P62263	P62263	'RPS14	6208	0.000201863	0.00139615	0.140797	-0.404744	0.000752928	0.00259084	-0.690805	-0.0410497	0.0867976	0.211925	-0.29252	-0.0523902	0.13093	0.421333	-0.360018	-0.0595584
P35579	P35579;P35579-2	'MYH9	4627	0.000202154	0.00139615	0.360543	-0.535408	0.000106929	0.000512864	-0.663365	0.0618931	0.0193076	0.0934077	-0.432304	0.0259288	0.0173007	0.171646	-0.576947	0.0144095
Q14894	Q14894	'CRYM	1428	0.000203917	0.00140334	-0.381308	1.42318	3.14697e-09	6.30846e-08	2.80308	0.220188	0.0644459	0.180846	1.2542	0.208102	0.65732	0.842447	0.655495	0.361067
P31323	P31323	'PRKAR2B	5577	0.000204168	0.00140334	-0.314274	0.946624	9.27746e-08	1.20885e-06	1.71782	0.106025	0.190606	0.343197	0.545383	0.0829098	0.820856	0.919569	0.265145	0.152656
Q9BTW9	Q9BTW9;Q9BTW9-2;Q9BTW9-3;Q9BTW9-4;Q9BTW9-5	'TBCD	6904	0.000204525	0.00140334	-0.0959615	0.0869608	0.000106655	0.00051218	0.381512	-0.0349874	0.657218	0.765058	-0.00441	-0.0291117	0.000715989	0.0333387	0.08004	-0.0389434
Q9HDC9	Q9HDC9;Q9HDC9-2	'APMAP	57136	0.000204631	0.00140334	0.110866	-0.209625	0.00211487	0.00598833	-0.149468	0.00403538	0.07177	0.19111	-0.150919	0.0119678	0.849346	0.932798	-0.0344767	-0.0150166
P53779	P53779;P53779-2;P53779-3;P53779-4	'MAPK10	5602	0.000207379	0.00141806	-0.229832	0.544615	0.000139259	0.000640429	1.39125	0.0283174	0.0295763	0.11679	0.463094	0.0595029	0.0498721	0.26599	0.609975	0.0669914
Q9HAR2	Q9HAR2;Q9HAR2-2;Q9HAR2-3	'ADGRL3	23284	0.000207503	0.00141806	-0.226012	0.441982	0.0060032	0.0138844	0.685523	-0.00334718	0.0124586	0.0755391	0.543702	0.0163444	0.0248103	0.196014	0.571967	0.0484464
Q9UDT6	Q9UDT6	'CLIP2	7461	0.000208017	0.00141909	-0.149199	0.261708	0.132718	0.1797	0.233478	-0.0122297	0.614082	0.737465	-0.0699889	-0.0208344	0.570701	0.785273	0.026225	-0.0373059
O15079	O15079;O15079-2	'SNPH	9751	0.000208429	0.00141942	-0.282233	0.878475	0.00137066	0.00414379	2.05305	0.10467	0.0243478	0.104934	0.726398	0.103735	0.28932	0.587812	0.500253	0.177028
Q13418	Q13418	'ILK	3611	0.000209365	0.00141989	0.202932	-0.251494	0.000242824	0.00103133	-0.3266	0.0514569	0.0556091	0.165051	-0.222323	0.0345234	7.44389e-05	0.0075202	-0.31201	0.0292411
Q6H8Q1	Q6H8Q1;Q6H8Q1-2;Q6H8Q1-3;Q6H8Q1-4;Q6H8Q1-5;Q6H8Q1-6;Q6H8Q1-7;Q6H8Q1-8;Q6H8Q1-9	'ABLIM2	84448	0.000209435	0.00141989	-0.232284	0.714808	2.73821e-10	7.9878e-09	1.51957	0.0834133	0.0829538	0.204851	0.480001	0.0817659	0.791584	0.907663	0.219732	0.14441
P60880	P60880	'SNAP25	6616	0.000209587	0.00141989	-0.393946	1.02939	1.47895e-06	1.31915e-05	2.24169	0.0805008	0.0552411	0.16451	0.884929	0.0771683	0.451847	0.712613	0.557878	0.176841
P68402	P68402;P68402-2;P68402-3;P68402-4	'PAFAH1B2	5049	0.000210774	0.00142546	-0.189553	0.146227	0.126964	0.172928	0.0369525	-0.0776262	0.00350548	0.0406391	0.130208	-0.0694171	0.0632835	0.301713	0.149205	-0.0583968
Q16623	Q16623;Q16623-2;Q16623-3	'STX1A	6804	0.000211146	0.00142551	-0.328637	1.36105	3.37984e-07	3.69045e-06	3.10487	0.234594	0.0510087	0.157043	1.14273	0.238527	0.388691	0.670518	0.837962	0.341737
Q9NPF5	Q9NPF5	'DMAP1	55929	0.0002123	0.00143083	0.2504	-0.502355	0.0515075	0.0801206	-0.416762	-0.000518718	0.841043	0.893402	-0.05681	-0.014182	0.89412	0.953383	-0.0597317	-0.01669
Q14738	Q14738;Q14738-2;Q14738-3	'PPP2R5D	5528	0.00021323	0.00143274	-0.0557085	0.330567	2.67565e-05	0.000158471	0.688645	0.07305	0.778727	0.852196	0.102406	0.067278	0.963603	0.982309	0.0800283	0.0727245
O15020	O15020;O15020-2	'SPTBN2	6712	0.000213317	0.00143274	-0.224856	0.719196	4.50529e-08	6.31225e-07	1.45097	0.0898279	0.0143492	0.0809396	0.595488	0.103083	0.023225	0.191349	0.626822	0.132383
Q92752	Q92752;Q92752-2	'TNR	7143	0.000214474	0.00143805	-0.29702	1.05344	4.53677e-05	0.000246309	1.82248	0.153132	0.0263544	0.109362	1.22274	0.225603	0.0110558	0.141234	2.00975	0.18627
P17174	P17174	'GOT1	2805	0.000217006	0.00145253	-0.394393	1.06855	8.45502e-13	6.23598e-11	2.16127	0.0932554	0.00540567	0.0484052	1.03403	0.0892034	0.415852	0.689968	0.563687	0.217762
Q96JE9	Q96JE9;Q96JE9-2	'MAP6	4135	0.000217418	0.0014528	-0.277533	1.2012	3.01202e-06	2.39308e-05	2.26877	0.215378	0.0169129	0.0884355	1.13921	0.220091	0.379936	0.66125	0.746935	0.33625
P48047	P48047	'ATP5PO	539	0.000218497	0.00145752	-0.15166	0.612552	1.38211e-05	8.93005e-05	1.20937	0.103077	0.000244097	0.00872216	0.836684	0.105483	0.190605	0.498496	0.544198	0.195222
Q96EQ0	Q96EQ0	'SGTB	54557	0.000219327	0.00146056	-0.126274	0.530734	3.92592e-05	0.000219548	1.11477	0.0927285	0.0783572	0.198508	0.372363	0.0892315	0.51446	0.749388	0.259315	0.123952
O75489	O75489	'NDUFS3	4722	0.000221383	0.00146483	-0.166097	0.492166	5.98131e-06	4.3459e-05	1.19671	0.0533244	5.75445e-05	0.00417392	0.524573	0.042882	0.35387	0.645788	0.323007	0.103211
Q86V21	Q86V21;Q86V21-2;Q86V21-3	'AACS	65985	0.000221479	0.00146483	0.22984	-0.40604	0.431675	0.491242	-0.268112	0.01788	0.104971	0.23705	-0.238236	0.0102278	0.251146	0.556367	-0.256488	-0.00422386
Q9H3Z4	Q9H3Z4;Q9H3Z4-2	'DNAJC5	80331	0.000221809	0.00146483	-0.334767	0.686758	1.427e-05	9.1746e-05	2.10358	0.00574128	0.109979	0.243988	0.673318	-0.00743585	0.313003	0.608418	0.589545	0.0504027
Q9H115	Q9H115	'NAPB	63908	0.000222057	0.00146483	-0.22178	1.38415	1.6456e-09	3.65491e-08	2.50128	0.313529	0.0392968	0.137142	1.19031	0.303494	0.474623	0.725294	0.823205	0.414019
P38606	P38606	'ATP6V1A	523	0.000222211	0.00146483	-0.268002	0.910723	1.48623e-06	1.31915e-05	2.02727	0.124906	0.021135	0.0979306	0.93265	0.12191	0.277806	0.579919	0.691025	0.210137
O00241-2;P78324;Q5TFQ8;Q9P1W8	O00241-2;P78324;P78324-4;Q5TFQ8;Q9P1W8;Q9P1W8-2;Q9P1W8-3;Q9P1W8-4	'SIRPA;'SIRPB1;'SIRPG	10326;140885;55423	0.000222394	0.00146483	-0.250526	0.817789	1.96807e-05	0.000121663	1.90064	0.105579	0.0210768	0.0979306	0.833112	0.104046	0.384862	0.666559	0.50233	0.198862
Q9GZZ1	Q9GZZ1;Q9GZZ1-2	'NAA50	80218	0.000222591	0.00146483	0.107848	-0.342041	9.10561e-08	1.19043e-06	-0.399965	-0.0421151	0.375314	0.533438	-0.158672	-0.0364939	0.810776	0.915271	-0.0988633	-0.05298
Q05329	Q05329	'GAD2	2572	0.000223428	0.00146637	-0.373741	1.06244	8.09852e-07	7.89454e-06	1.56465	0.104985	0.0193357	0.0934281	1.17702	0.118983	0.253741	0.558486	0.881112	0.231473
P49418	P49418;P49418-2	'AMPH	273	0.000223707	0.00146637	-0.385464	1.1974	4.9358e-12	2.68125e-10	2.52779	0.142156	0.0418176	0.140918	1.08586	0.141732	0.372948	0.659662	0.774008	0.248629
P51812	P51812	'RPS6KA3	6197	0.00022395	0.00146637	0.174664	-0.0874046	0.00749243	0.0165468	-0.09205	0.0873077	0.0385483	0.135875	-0.156123	0.0718322	0.00154751	0.054011	-0.328103	0.0797416
Q7KZF4	Q7KZF4	'SND1	27044	0.000224969	0.00147057	0.17626	-0.280937	1.73158e-05	0.000108998	-0.48407	0.0238608	0.00230099	0.0317589	-0.264247	0.0283646	0.393576	0.673122	-0.128573	-0.010087
Q9H0A0	Q9H0A0	'NAT10	55226	0.000228134	0.00148877	0.137919	-0.165274	0.00476998	0.0115169	-0.653423	0.0368549	0.0156552	0.0849949	-0.24688	0.0338029	0.40491	0.681526	-0.0973033	-0.00573136
Q04446	Q04446	'GBE1	2632	0.000229236	0.00149166	0.16273	-0.213789	0.00126621	0.00388814	-0.420023	0.0372238	0.983134	0.989207	0.0555689	0.0501671	0.189844	0.498496	-0.198543	0.085187
Q9P2J5	Q9P2J5	'LARS	51520	0.000229626	0.00149166	0.104364	-0.190443	0.000847542	0.0028487	-0.416818	0.00609487	0.0991941	0.227553	-0.0891056	0.0107983	0.721827	0.875792	-0.0383167	-0.00293909
Q8N766	Q8N766;Q8N766-2;Q8N766-3;Q8N766-4	'EMC1	23065	0.000229722	0.00149166	0.0694896	-0.103482	0.0127329	0.0253556	-0.15609	0.0118323	0.00509777	0.0477467	-0.142874	0.00706659	0.113015	0.393738	-0.10865	-0.00782364
Q86UN3	Q86UN3;Q86UN3-2	'RTN4RL2	349667	0.000231649	0.0015008	-0.269332	0.746351	0.0077997	0.0171249	1.02758	0.0692287	0.0577046	0.168964	0.714902	0.0511954	0.478347	0.728107	0.425072	0.13597
P05413	P05413	'FABP3	2170	0.000231897	0.0015008	-0.467642	0.989465	0.00285598	0.00765183	1.96038	0.0180603	0.0242372	0.104689	1.08077	0.012688	0.511958	0.747569	0.471878	0.168542
O43426	O43426;O43426-2;O43426-4;O43426-5	'SYNJ1	8867	0.000235047	0.00151807	-0.237016	0.6499	1.67866e-06	1.46145e-05	1.58914	0.0586228	0.0260603	0.108951	0.585196	0.0574441	0.274716	0.57838	0.42188	0.115697
O96000	O96000	'NDUFB10	4716	0.00023539	0.00151807	-0.135923	0.523582	2.03381e-09	4.44142e-08	1.16756	0.0839121	2.63851e-05	0.00322862	0.569662	0.0781844	0.314912	0.610612	0.328233	0.144616
P41222	P41222	'PTGDS	5730	0.000235767	0.00151807	-0.38182	0.839879	4.78981e-05	0.000258253	1.66795	0.0254133	0.0460399	0.148516	0.733296	0.0640915	0.0749341	0.323458	1.08397	0.0618993
P26641	P26641	'EEF1G	1937	0.000236119	0.00151807	0.175581	-0.132159	0.000529536	0.00195095	-0.558915	0.073001	0.0537874	0.162234	-0.0970756	0.0726234	0.419221	0.691742	-0.0431217	0.0536957
Q96FJ2	Q96FJ2	'DYNLL2	140735	0.000237917	0.00152712	-0.283848	0.769672	4.23261e-05	0.000232705	1.03752	0.0673251	0.197067	0.352073	0.415716	0.0788339	0.658023	0.842796	0.214125	0.129293
O94967	O94967;O94967-2;O94967-3;O94967-4	'WDR47	22911	0.00023855	0.0015282	-0.179367	0.523966	3.04325e-06	2.41299e-05	1.21561	0.0550774	0.108078	0.241415	0.404416	0.05424	0.786273	0.905676	0.1793	0.108813
Q96E17	Q96E17	'RAB3C	115827	0.000238867	0.0015282	-0.517953	1.41047	1.19007e-06	1.09717e-05	3.07574	0.124856	0.000960928	0.0180627	1.77805	0.144095	0.091538	0.35627	1.37785	0.310073
Q9H2J4	Q9H2J4	'PDCL3	79031	0.000241543	0.0015428	0.0911515	-0.113982	0.773063	0.810597	-0.0776875	0.0227738	0.0370586	0.133268	-0.192467	0.0284712	0.140649	0.435347	-0.17259	0.0106968
Q7LGA3	Q7LGA3;Q7LGA3-2;Q7LGA3-3	'HS2ST1	9653	0.000242163	0.00154423	0.155089	-0.296752	0.0286025	0.0496701	-0.404998	0.00447513	0.508715	0.649434	-0.115941	-0.00105268	0.0550035	0.282031	-0.281618	0.0137064
Q86UL8	Q86UL8;Q86UL8-2	'MAGI2	9863	0.000242602	0.00154452	-0.166244	0.25591	0.00531657	0.0125828	0.52283	-0.0255259	0.0186231	0.0915694	0.333591	-0.0133688	0.0467576	0.260746	0.324042	0.0115898
P63104	P63104;P63104-2	'YWHAZ	7534	0.000246178	0.00156286	-0.212645	0.518678	0.000715185	0.00247403	1.42413	0.0311292	0.00582657	0.0500573	0.532946	0.0325439	0.204331	0.511893	0.404775	0.08414
Q13907;Q9BXS1	Q13907;Q13907-2;Q9BXS1	'IDI1;'IDI2	3422;91734	0.000246283	0.00156286	-0.153228	0.279908	0.439737	0.499254	0.178235	-0.00884897	0.0726619	0.191793	0.230458	-0.00576098	0.133399	0.425118	0.227092	0.0108039
Q32MZ4-4	Q32MZ4-4	'LRRFIP1	9208	0.000246858	0.00156397	-0.211773	0.364148	0.0172802	0.0324907	0.293312	-0.0197992	0.0092798	0.0660742	0.586956	-0.0216393	0.473847	0.725205	0.206948	0.071675
Q9H008	Q9H008;Q9H008-2	'LHPP	64077	0.000251415	0.00159026	-0.25049	0.509525	1.80045e-05	0.000112916	0.77959	0.00284872	0.184037	0.336012	0.385456	0.0301827	0.00996907	0.133914	0.8844	-0.013632
O14994	O14994	'SYN3	8224	0.000251894	0.00159071	-0.465679	1.0716	4.51843e-13	3.65945e-11	2.77661	0.0467474	0.0123829	0.0753966	1.14071	0.0573471	0.406929	0.683578	0.610272	0.203545
O60825	O60825;O60825-2	'PFKFB2	5208	0.000253013	0.00159521	-0.158893	0.468648	0.0157145	0.0300694	0.445057	0.0502872	0.466549	0.615409	0.170977	0.0356712	0.934151	0.970497	0.044445	0.0621509
Q9BWD1	Q9BWD1	'ACAT2	39	0.000255556	0.00160524	-0.178432	0.26381	0.0554763	0.0853767	0.445885	-0.0310182	0.249958	0.411292	0.126383	-0.0391646	0.931108	0.970415	-0.0233867	-0.00745409
Q9UQ80	Q9UQ80	'PA2G4	5036	0.000256252	0.00160524	0.178485	-0.129296	0.00368926	0.00937057	-0.268058	0.0758913	0.765118	0.844379	0.0205856	0.0732598	0.390326	0.671855	0.226722	0.0415589
P18124	P18124	'RPL7	6129	0.000256268	0.00160524	0.137982	-0.257779	1.73035e-06	1.50309e-05	-0.536857	0.00606128	0.0500303	0.155428	-0.392054	-0.0147554	0.0765972	0.325401	-0.571627	-0.0159932
P49441	P49441	'INPP1	3628	0.000256467	0.00160524	-0.121355	0.360086	0.0496951	0.0779214	0.240773	0.0391251	0.000980606	0.0181837	0.55147	0.0569668	0.00988621	0.133914	0.629945	0.0799818
P34897	P34897;P34897-2;P34897-3	'SHMT2	6472	0.000256658	0.00160524	0.307735	-0.277905	0.0175051	0.0328189	-1.02378	0.112522	0.0959447	0.223642	-0.160374	0.100137	0.238979	0.547687	-0.106743	0.0750618
P46459	P46459	'NSF	4905	0.000259225	0.00161871	-0.166126	1.16546	4.22935e-07	4.50477e-06	2.22797	0.277736	0.0740602	0.193001	0.898202	0.274885	0.431953	0.69789	0.666387	0.348995
Q8WWY3	Q8WWY3;Q8WWY3-2;Q8WWY3-3	'PRPF31	26121	0.000261453	0.00162759	0.160987	-0.164552	0.119756	0.164602	-0.375648	0.0524738	0.0142331	0.0808469	-0.251762	0.051378	0.729158	0.879785	-0.0421867	0.00213091
O95299	O95299	'NDUFA10	4705	0.000262045	0.00162759	-0.183075	0.558988	2.25048e-06	1.84427e-05	1.31274	0.0642792	0.000404306	0.0115034	0.558669	0.0641932	0.223237	0.529516	0.352713	0.125992
Q9BY11	Q9BY11	'PACSIN1	29993	0.00026214	0.00162759	-0.294081	1.68429	3.4665e-14	4.51686e-12	3.27059	0.365376	0.0351482	0.128462	1.43109	0.362509	0.444783	0.70591	0.988263	0.495753
Q9UPV7	Q9UPV7	'PHF24	23349	0.000262314	0.00162759	-0.373739	1.1087	5.67643e-17	5.54729e-14	2.43307	0.120408	0.0251758	0.106392	0.951828	0.12688	0.403383	0.679965	0.625393	0.22764
Q8WVM8	Q8WVM8;Q8WVM8-2;Q8WVM8-3	'SCFD1	23256	0.000263046	0.00162877	0.105929	-0.147538	0.176357	0.228726	-0.107042	0.02144	0.140765	0.28422	-0.0666156	0.0174202	0.899192	0.955778	-0.00779	0.00366886
P54764	P54764	'EPHA4	2043	0.000263337	0.00162877	-0.18213	0.674377	0.00041091	0.00156707	1.33083	0.103373	0.0189425	0.0927899	0.512049	0.104182	0.53071	0.759395	0.295355	0.16154
Q9NYS0	Q9NYS0	'NKIRAS1	28512	0.000263756	0.00162879	-0.208839	0.336872	0.00941887	0.0199991	0.78131	-0.0269351	0.00368539	0.0415286	0.44018	-0.0213915	0.0883502	0.35063	0.337415	0.0240927
Q13491-4	Q13491-4	'GPM6B	2824	0.000264776	0.00163251	-0.452008	1.08306	4.11564e-05	0.000227554	2.59143	0.05968	0.00399039	0.0430896	1.29454	0.0574585	0.118571	0.404809	0.949373	0.188873
Q96GY0	Q96GY0	'ZC2HC1A	51101	0.000265951	0.00163464	-0.170236	0.540098	3.0374e-05	0.00017616	1.10092	0.0665423	0.0383007	0.135664	0.413167	0.0692329	0.525316	0.758107	0.227082	0.118058
O00116	O00116	'AGPS	8540	0.000266431	0.00163464	0.151758	-0.164758	0.0788843	0.114759	-0.203655	0.0462523	0.0660577	0.183148	-0.156379	0.0356759	0.186809	0.497017	-0.155003	0.0223936
Q53FP2	Q53FP2	'TMEM35A	59353	0.000266762	0.00163464	-0.394762	0.385622	0.00607978	0.0140211	0.620895	-0.134634	0.00055137	0.0128206	0.4932	-0.112434	0.0181097	0.174604	0.391708	-0.0573007
P20472	P20472	'PVALB	5816	0.000266795	0.00163464	-0.618652	0.874978	0.0889909	0.127283	0.584105	-0.120776	0.154116	0.299126	0.416429	-0.130717	0.842966	0.930046	-0.084865	-0.0250534
O43236	O43236;O43236-2;O43236-3;O43236-4;O43236-5;O43236-6	'SEPT4	5414	0.000268581	0.00164026	-0.264395	0.816828	1.50956e-09	3.39131e-08	1.4627	0.0960128	0.224312	0.385253	0.459376	0.0913941	0.62393	0.8223	0.32614	0.134652
Q969P0	Q969P0;Q969P0-2;Q969P0-3	'IGSF8	93185	0.000268638	0.00164026	-0.285057	1.00913	2.64777e-10	7.78205e-09	2.67184	0.146337	0.0313443	0.121192	0.812466	0.148695	0.300759	0.599525	0.62825	0.219073
O43847	O43847;O43847-2	'NRDC	4898	0.000268972	0.00164026	0.127088	-0.183329	0.0657225	0.098309	-0.261	0.0236156	0.0549064	0.16409	-0.224741	0.0124268	0.0149542	0.158917	-0.400435	0.0202145
O75061	O75061;O75061-2;O75061-3;O75061-4	'DNAJC6	9829	0.000269805	0.00164279	-0.260687	1.01562	2.9968e-10	8.48875e-09	2.14096	0.164748	0.0349815	0.128276	0.936514	0.158083	0.378025	0.660532	0.679415	0.246217
Q8NC56	Q8NC56;Q8NC56-2	'LEMD2	221496	0.000272477	0.00165647	0.147033	-0.190592	0.0219443	0.0399349	-0.363542	0.0344918	0.215752	0.375501	-0.162977	0.0355788	0.31063	0.606947	-0.12405	0.0167327
Q9UBW8	Q9UBW8	'COPS7A	50813	0.000278998	0.00169349	-0.145662	0.0887015	0.000340468	0.00134162	0.203225	-0.067541	0.0543101	0.163056	0.07847	-0.0592093	0.243037	0.550794	0.0609233	-0.0474293
Q92888	Q92888;Q92888-2;Q92888-3	'ARHGEF1	100505585;9138	0.000280329	0.00169571	0.193176	-0.282895	0.0393916	0.0647799	-0.419702	0.0344856	0.000140092	0.00644258	-0.40891	0.0269888	0.0234328	0.191349	-0.382475	-0.00633636
P56385	P56385	'ATP5ME	521	0.000280348	0.00169571	-0.192125	0.567216	1.02938e-06	9.69599e-06	1.10448	0.060989	0.000302465	0.00959596	0.749911	0.0657851	0.183854	0.491914	0.46529	0.151242
Q53GQ0	Q53GQ0	'HSD17B12	51144	0.000280666	0.00169571	0.164452	-0.216578	0.00082023	0.00278081	-0.667223	0.0374423	0.935194	0.958368	0.0427711	0.032972	0.849034	0.932792	0.0662117	0.0304436
P24534	P24534	'EEF1B2	1933	0.000282055	0.00169821	0.112599	-0.222369	0.00469553	0.0113864	-0.4122	0.000942821	0.457303	0.606582	-0.0841056	0.00136463	0.494007	0.736864	0.051455	-0.0229484
Q16653	Q16653;Q16653-10;Q16653-11;Q16653-12;Q16653-2;Q16653-3;Q16653-4;Q16653-5;Q16653-6;Q16653-7;Q16653-8;Q16653-9	'MOG	4340	0.000282308	0.00169821	-0.334941	1.52506	4.03286e-09	7.80418e-08	2.90999	0.285059	0.530408	0.668827	0.565478	0.234954	0.858376	0.937297	0.410382	0.278639
O14949	O14949	'UQCRQ	27089	0.000282762	0.00169821	-0.23567	0.518603	0.0306676	0.0524408	0.65527	0.0157546	0.00263588	0.0343875	0.554337	0.0185456	0.247694	0.554261	0.348812	0.083103
Q99798	Q99798	'ACO2	50	0.000283239	0.00169821	-0.324108	0.478884	2.35451e-07	2.73921e-06	0.955427	-0.0564441	0.000237714	0.00865149	0.68203	-0.0483478	0.0422568	0.245441	0.51637	0.0240407
P19174	P19174;P19174-2	'PLCG1	5335	0.000283372	0.00169821	0.268105	-0.0565769	0.190232	0.244049	0.06762	0.159878	0.760523	0.84167	0.102243	0.143542	0.00277451	0.0749804	-0.13788	0.173471
Q8IU85	Q8IU85;Q8IU85-2	'CAMK1D	57118	0.000283686	0.00169821	-0.194853	0.533816	2.22602e-11	9.66833e-10	1.30282	0.0480364	0.0462317	0.148516	0.487611	0.0725744	0.0663265	0.309233	0.62112	0.0826666
P60201	P60201;P60201-2	'PLP1	5354	0.000284622	0.00169881	-0.935726	1.70527	6.28468e-11	2.29597e-09	3.24775	-0.0553926	0.396968	0.555038	0.595297	-0.0819988	0.505352	0.744193	0.665762	-0.0454284
Q8TB36	Q8TB36;Q8TB36-2	'GDAP1	54332	0.00028582	0.00169881	-0.316084	0.991004	3.17307e-06	2.50071e-05	1.74829	0.119612	0.00420478	0.0444584	1.06783	0.125275	0.140772	0.435347	0.843108	0.220183
P53004	P53004	'BLVRA	644	0.000285855	0.00169881	0.16425	-0.280294	4.22456e-05	0.000232589	-0.456682	0.0160685	0.305053	0.468547	-0.0934922	0.0283573	0.604993	0.808426	0.08062	-0.00369318
P15313;P21281	P15313;P21281	'ATP6V1B1;'ATP6V1B2	525;526	0.000285956	0.00169881	-0.268439	0.873872	2.65009e-07	3.02018e-06	1.83218	0.112331	0.0256044	0.107853	0.804664	0.107137	0.288187	0.587077	0.609712	0.18128
Q15257	Q15257;Q15257-2;Q15257-3;Q15257-4	'PTPA	5524	0.000286311	0.00169881	-0.199632	0.211785	1.09407e-05	7.28574e-05	0.612298	-0.0624928	0.00238144	0.0325491	0.241471	-0.0517317	0.025686	0.199219	0.266977	-0.0352186
Q5TF21	Q5TF21	'SOGA3	387104	0.000286394	0.00169881	-0.0978588	0.452183	4.53195e-08	6.32693e-07	0.928725	0.0854885	0.237973	0.398729	0.271062	0.0854288	0.0791655	0.329912	0.368942	0.0847384
Q86TI2	Q86TI2;Q86TI2-2;Q86TI2-4	'DPP9	91039	0.000287256	0.00170134	0.187771	-0.144568	0.0113509	0.023243	-0.115833	0.0769913	0.00100707	0.0184818	-0.0988189	0.0720354	0.0429842	0.24746	-0.0789133	0.0576718
Q92614	Q92614;Q92614-2;Q92614-3;Q92614-4;Q92614-5	'MYO18A	399687	0.000288559	0.00170389	-0.0972788	0.213588	0.00257155	0.0070246	0.454865	0.00634359	0.16817	0.316808	0.126417	0.00723561	0.469309	0.722356	0.102312	0.0186486
Q9NZ08	Q9NZ08;Q9NZ08-2	'ERAP1	51752	0.00028871	0.00170389	0.220428	-0.324868	9.53536e-09	1.64928e-07	-0.861662	0.0386626	0.00270769	0.0345816	-0.348484	0.049081	0.672624	0.849802	-0.0903067	-0.0132318
Q7Z3B1	Q7Z3B1	'NEGR1	257194	0.000288994	0.00170389	-0.355726	1.36954	3.51756e-08	5.08876e-07	2.55599	0.219362	0.173249	0.322184	0.801411	0.203557	0.645226	0.834185	0.550088	0.278591
P61313	P61313;P61313-2	'RPL15	6138	0.000289752	0.00170578	0.19185	-0.513562	0.2072	0.263054	-0.50127	-0.0432874	0.145693	0.289476	-0.468353	-0.0714266	0.0393629	0.239672	-0.891262	-0.0408205
Q96GD0	Q96GD0	'PDXP	57026	0.000291724	0.00171481	-0.225562	0.701186	7.01206e-09	1.25161e-07	1.53621	0.0833538	0.0104939	0.0696448	0.633622	0.0950298	0.0769176	0.325401	0.606215	0.135489
P48735	P48735	'IDH2	3418	0.000292465	0.00171659	-0.206817	0.359312	0.00063022	0.00223551	0.379588	-0.0181074	0.667865	0.772849	0.0880922	-0.0140863	0.16148	0.459408	0.316218	-0.0382277
Q9BQ69	Q9BQ69	'MACROD1	28992	0.000293071	0.00171756	-0.238837	0.221523	0.204319	0.260044	0.07647	-0.0853838	0.0376889	0.13436	0.236459	-0.0663898	0.00561673	0.110029	0.376188	-0.064795
P62760	P62760	'VSNL1	7447	0.000295479	0.00172908	-0.439219	1.46954	5.28936e-13	4.13522e-11	3.03277	0.197033	0.0439284	0.145097	1.32065	0.187935	0.527103	0.7588	0.765242	0.340903
P14415	P14415	'ATP1B2	482	0.000296478	0.00173233	-0.401689	0.578238	8.94325e-07	8.57476e-06	1.15923	-0.0750467	0.136046	0.278141	0.679246	-0.0620298	0.0396603	0.239716	0.532537	0.0085175
P07686	P07686	'HEXB	3074	0.000298051	0.00173887	0.252138	-0.400617	2.6951e-05	0.000159141	-0.847927	0.0345531	0.0377044	0.13436	-0.283067	0.00999951	0.041125	0.242036	-0.39228	0.00491045
P17252	P17252	'PRKCA	5578	0.000298695	0.00173887	-0.250455	0.250444	0.155513	0.205441	0.12788	-0.083489	0.0128402	0.0768228	0.612411	-0.0600088	0.229395	0.537592	0.391613	0.0159468
Q9Y2Z9	Q9Y2Z9;Q9Y2Z9-2;Q9Y2Z9-3	'COQ6	51004	0.00029914	0.00173887	-0.1569	0.195128	0.000242992	0.00103133	0.620895	-0.0395574	0.0101706	0.0685464	0.2256	-0.0328998	0.0532669	0.278153	0.23614	-0.016712
Q9NZ32	Q9NZ32	'ACTR10	55860	0.000299376	0.00173887	-0.129602	0.220587	0.000836004	0.00282694	0.743487	-0.0128721	0.00461873	0.0467297	0.244182	-0.00764024	0.00720745	0.11651	0.314137	-9.77273e-06
Q9NQT8;Q9P2P6-3	Q9NQT8;Q9P2P6-3	'KIF13B;'STARD9	23303;57519	0.000300446	0.00174071	0.137677	-0.157418	0.0481566	0.0759049	-0.513358	0.0393115	0.325065	0.48733	-0.0877933	0.0346559	0.240162	0.54836	-0.146035	0.0342491
P10606	P10606	'COX5B	1329	0.00030092	0.00174071	-0.172396	0.529328	6.62254e-08	8.92672e-07	1.27056	0.0615121	2.64302e-05	0.00322862	0.699433	0.0615724	0.117853	0.404113	0.48567	0.134213
P43034	P43034;P43034-2	'PAFAH1B1	5048	0.000301029	0.00174071	-0.108573	0.115198	0.0105286	0.0218471	0.241205	-0.0339828	0.0242853	0.104781	0.144236	-0.0183005	0.0802527	0.333023	0.246433	-0.0211545
Q9BW30	Q9BW30	'TPPP3	51673	0.000303043	0.00174977	-0.216031	0.921024	0.00321588	0.00841425	1.02236	0.162987	0.13995	0.283306	-0.413594	0.109832	0.170794	0.47451	-0.584848	0.0974968
P25705	P25705;P25705-2	'ATP5F1A	498	0.000304616	0.00175626	-0.226854	0.641707	2.16871e-07	2.5458e-06	1.13915	0.0626662	0.00034791	0.0106248	0.843154	0.0610829	0.236936	0.546743	0.531292	0.156933
P22695	P22695	'UQCRC2	7385	0.000305849	0.00176077	-0.218058	0.517264	3.2322e-07	3.55906e-06	1.13737	0.027049	9.2871e-06	0.0018777	0.726766	0.0329398	0.100051	0.374258	0.466492	0.115738
Q9ULP9	Q9ULP9;Q9ULP9-2	'TBC1D24	57465	0.000307668	0.00176864	-0.202067	0.470262	1.84971e-07	2.21117e-06	1.19887	0.0220423	0.0784814	0.198549	0.377761	0.0257241	0.206505	0.513178	0.301363	0.0601445
P37198	P37198	'NUP62	23636	0.00031009	0.00177893	0.147778	-0.467514	0.0162701	0.0309338	-0.652757	-0.057319	0.116174	0.252818	-0.328854	-0.0502229	0.733358	0.881789	-0.0503617	-0.107197
Q9BY43	Q9BY43	'CHMP4A	29082	0.000310368	0.00177893	0.102947	-0.375275	0.000121004	0.000571262	-0.30083	-0.0564603	0.140706	0.28422	-0.203523	-0.0617349	0.286769	0.585674	-0.216382	-0.0696489
Q9UBF2	Q9UBF2	'COPG2	26958	0.00031525	0.00180363	0.0748858	-0.0945646	0.144316	0.192997	-0.19592	0.0184023	0.00465614	0.0467297	-0.113737	0.0294922	0.719851	0.874696	-0.02914	0.00819068
Q9UF11	Q9UF11;Q9UF11-2;Q9UF11-3;Q9UF11-4	'PLEKHB1	58473	0.000315856	0.00180363	-0.17777	0.432838	0.0409228	0.0667085	0.908837	0.0257664	0.61371	0.737404	0.0923122	0.0289022	0.477002	0.727117	0.158093	0.0242555
P80404	P80404	'ABAT	18	0.000316255	0.00180363	-0.390038	0.313751	0.0238373	0.0427431	0.097455	-0.155442	0.0343566	0.127662	0.435726	-0.129601	0.00159429	0.0551513	0.65219	-0.120574
Q9H492	Q9H492;Q9H492-2	'MAP1LC3A	84557	0.000316524	0.00180363	-0.253329	0.481606	0.00256402	0.00701068	1.2711	-0.00835077	0.138049	0.281207	0.353469	-0.0483822	0.745436	0.886764	-0.0821583	0.0384205
O00483	O00483	'NDUFA4	4697	0.000317323	0.00180555	-0.320315	0.669989	3.60052e-09	7.07257e-08	1.4075	0.00978641	0.0032171	0.0386943	0.697114	0.0144824	0.0931694	0.360593	0.55753	0.0800598
O95970	O95970;O95970-2;O95970-3	'LGI1	9211	0.000319566	0.00181567	-0.303115	0.964071	5.21623e-06	3.88386e-05	1.8901	0.11928	0.143574	0.287776	0.676679	0.099512	0.892232	0.953193	0.25832	0.195913
P21333	P21333;P21333-2	'FLNA	2316	0.000320381	0.00181766	0.327681	-0.667748	0.0027939	0.00752678	-1.25202	-0.00412846	0.00200371	0.030125	-0.907172	-0.0274898	0.00127854	0.0480559	-0.938692	-0.08317
O43761	O43761	'SYNGR3	9143	0.000321044	0.00181878	-0.385793	1.26031	3.52571e-06	2.72911e-05	2.66337	0.162909	0.0372473	0.1337	0.985823	0.162949	0.394601	0.674168	0.693697	0.25889
P19404	P19404	'NDUFV2	4729	0.000323561	0.00183039	-0.225779	0.497384	2.38904e-05	0.000143894	1.05819	0.0152754	2.95614e-05	0.00323094	0.52704	0.00762122	0.310057	0.606947	0.287653	0.0756798
Q9ULD0	Q9ULD0;Q9ULD0-2;Q9ULD0-3	'OGDHL	55753	0.000324685	0.0018341	-0.256615	0.971535	0.00103319	0.0033268	1.74352	0.152768	0.00827542	0.0616198	0.998817	0.152607	0.41646	0.690097	0.630843	0.260481
P22307	P22307;P22307-2;P22307-3;P22307-4;P22307-5;P22307-6;P22307-7;P22307-8	'SCP2	6342	0.000325802	0.00183616	0.253471	-0.280695	0.000645594	0.00227559	-0.94074	0.0754159	0.00990562	0.0676942	-0.388201	0.0579973	0.000684318	0.0326219	-0.503435	0.0432884
Q13043	Q13043;Q13043-2	'STK4	6789	0.000326427	0.00183616	0.118807	-0.231584	0.00940243	0.0199859	-0.356183	0.00201026	0.0427882	0.142713	-0.181969	-0.00447585	0.573265	0.786278	-0.0768033	-0.0309184
Q9HC35	Q9HC35;Q9HC35-2	'EML4	27436	0.000326461	0.00183616	0.166528	-0.231665	0.0140899	0.0275113	-0.924968	0.0337972	0.0523117	0.159381	-0.197761	0.030209	0.0242653	0.193974	-0.288598	0.0270525
Q13283	Q13283	'G3BP1	10146	0.000327502	0.00183938	0.193587	-0.21984	0.000416414	0.00158113	-0.78728	0.0557779	0.0328845	0.124196	-0.1831	0.0502444	0.249303	0.554261	-0.151075	0.0299675
O00142	O00142;O00142-2;O00142-3;O00142-4	'TK2	7084	0.000329094	0.0018422	-0.180701	0.209489	0.531979	0.587598	0.0470625	-0.0506374	0.0310225	0.120185	0.220917	-0.0467063	0.0820707	0.337273	0.234318	-0.0302868
P07954	P07954;P07954-2	'FH	2271	0.000329195	0.0018422	-0.184649	0.387958	5.86229e-06	4.27663e-05	0.67481	0.00621974	0.0141306	0.0805195	0.55046	-0.000337317	0.792084	0.907663	0.158607	0.0906516
Q8WUK0	Q8WUK0;Q8WUK0-2;Q8WUK0-3	'PTPMT1	114971	0.000329418	0.0018422	-0.166158	0.226838	0.842422	0.869332	-0.0467175	-0.0351592	0.0659946	0.183148	0.185329	-0.0290049	0.0315172	0.215594	0.273783	-0.0264532
Q9Y2S2	Q9Y2S2;Q9Y2S2-2	'CRYL1	51084	0.000333798	0.00186402	-0.173718	0.384413	0.392296	0.452623	0.195525	0.0123259	0.798795	0.865534	0.0972911	0.0500137	0.00976564	0.133475	0.650352	-0.0221802
Q8N584	Q8N584;Q8N584-2	'TTC39C	125488	0.000335505	0.0018675	-0.0953373	0.299705	0.0108303	0.0224118	0.511865	0.0363433	0.326127	0.488254	0.146358	0.0175049	0.220815	0.52632	-0.123103	0.063035
Q16795	Q16795	'NDUFA9	4704	0.000336259	0.0018675	-0.240507	0.514434	4.18202e-08	5.98285e-07	1.28681	0.0111403	0.000711152	0.0150265	0.547872	0.00904951	0.360057	0.651171	0.277255	0.0826898
Q9HCN8	Q9HCN8	'SDF2L1	23753	0.000336348	0.0018675	0.270024	-0.173061	0.00872643	0.018789	-0.473435	0.122329	0.00367022	0.0415286	-0.374819	0.100533	0.154692	0.450926	-0.259433	0.052388
Q7L2H7	Q7L2H7	'EIF3M	10480	0.00033644	0.0018675	0.121248	-0.199228	0.110392	0.153895	-0.194488	0.0144226	0.999449	0.999449	0.0126633	0.0127493	0.733042	0.881681	0.0665967	0.00538886
Q9NVH1	Q9NVH1;Q9NVH1-2;Q9NVH1-3	'DNAJC11	55735	0.00033681	0.0018675	-0.219015	0.23777	1.78567e-09	3.94361e-08	0.743267	-0.0667533	0.00602853	0.0506785	0.402439	-0.0475485	0.235473	0.544654	0.189903	0.0121145
Q9Y4G8	Q9Y4G8	'RAPGEF2	9693	0.000337478	0.00186805	-0.137917	0.716827	6.35984e-06	4.5449e-05	1.38956	0.146998	0.0815885	0.203919	0.528787	0.145711	0.361879	0.651583	0.42165	0.18644
Q8IXJ6	Q8IXJ6;Q8IXJ6-2;Q8IXJ6-3;Q8IXJ6-4	'SIRT2	22933	0.000337865	0.00186805	-0.281582	1.02224	6.36908e-07	6.43326e-06	2.21644	0.153026	0.340127	0.501909	0.523354	0.146766	0.218477	0.525325	0.733267	0.143818
P31930	P31930	'UQCRC1	7384	0.000339737	0.00187575	-0.249834	0.485702	1.13543e-08	1.92138e-07	1.14766	-0.00465564	3.29904e-05	0.00330665	0.711008	0.00625317	0.0653036	0.308432	0.500197	0.0830516
Q5JTJ3	Q5JTJ3;Q5JTJ3-2;Q5JTJ3-3	'COA6	388753	0.000341037	0.00188028	-0.256465	0.235579	9.92421e-07	9.43886e-06	0.807172	-0.0924505	0.000145094	0.00659502	0.450909	-0.07998	0.0615761	0.297529	0.32556	-0.02669
Q16143	Q16143	'SNCB	6620	0.000342016	0.00188301	-0.735505	1.25217	5.16216e-07	5.35249e-06	2.71988	-0.0729482	0.0142689	0.0808469	1.35761	-0.0661546	0.275649	0.57838	0.874795	0.0967593
Q16890	Q16890;Q16890-2;Q16890-3;Q16890-4	'TPD52L1	7164	0.000342882	0.00188513	-0.153605	0.647897	0.000288402	0.00117189	0.984208	0.113562	0.138851	0.282103	0.472023	0.108989	0.958011	0.980871	0.185267	0.172844
Q92747	Q92747	'ARPC1A	10552	0.000347894	0.00191	-0.159152	0.137764	0.00635472	0.0144759	0.39095	-0.0601797	0.307882	0.470121	0.0683211	-0.0593241	0.0875117	0.349065	0.121523	-0.0578759
Q00169	Q00169	'PITPNA	5306	0.000349091	0.00191215	-0.162334	0.170997	0.0173579	0.0326211	0.195247	-0.0512238	0.169356	0.31797	0.0941711	-0.0446566	0.310998	0.606947	0.0911383	-0.0347775
P52788	P52788;P52788-2	'SMS	6611	0.000349265	0.00191215	0.267711	-0.14476	4.80476e-05	0.000258703	-0.33715	0.130221	0.605478	0.730724	-0.00451111	0.11861	0.00693182	0.116498	-0.397083	0.163747
Q9Y6Y8	Q9Y6Y8;Q9Y6Y8-2	'SEC23IP	11196	0.00034993	0.00191312	0.0793869	-0.173766	0.960848	0.968279	0.00016	-0.00499744	0.896347	0.931033	-0.01226	0.000556829	0.999083	0.999246	-0.001635	-0.00176591
Q9NY65	Q9NY65;Q9NY65-2	'TUBA8	51807	0.000352045	0.0019213	-0.302977	1.07671	2.6656e-16	9.47258e-14	2.3936	0.156918	0.0678315	0.185812	0.975332	0.152851	0.704526	0.86767	0.491077	0.274964
Q8N4Q0	Q8N4Q0	'ZADH2	284273	0.00035241	0.0019213	-0.178434	0.266399	0.0685486	0.101807	0.541037	-0.0301562	0.00213799	0.0310684	0.537367	-0.0348424	0.0718813	0.320758	0.54401	0.00326591
Q9Y5K8	Q9Y5K8	'ATP6V1D	51382	0.00035424	0.00192858	-0.213249	0.726092	0.000543664	0.00199548	1.62475	0.0998646	0.0418646	0.140925	0.591543	0.0945705	0.328366	0.623098	0.445062	0.14843
O75363-2	O75363-2	'BCAS1	8537	0.000355557	0.00193306	-0.694634	1.40578	2.15712e-05	0.000131959	1.64502	0.00550487	0.121696	0.258257	0.72169	-0.0288749	0.204346	0.511893	0.803457	0.01115
P28331	P28331;P28331-2;P28331-3;P28331-4;P28331-5	'NDUFS1	4719	0.000359247	0.00195041	-0.206642	0.5101	1.38097e-06	1.2467e-05	1.25788	0.0322721	0.000325952	0.0101123	0.52595	0.03011	0.287629	0.586816	0.300845	0.0946134
Q15365	Q15365	'PCBP1	5093	0.000360048	0.00195205	0.123665	-0.160175	0.000555058	0.00202589	-0.264912	0.0290518	0.421983	0.576356	-0.0642222	0.0287773	0.740572	0.883937	0.0485883	0.00705318
Q86TP1	Q86TP1;Q86TP1-2;Q86TP1-3;Q86TP1-4;Q86TP1-5;Q86TP1-6;Q86TP1-7	'PRUNE1	58497	0.000362587	0.0019627	-0.157733	0.178414	0.00960542	0.020307	0.542068	-0.0456844	0.168063	0.316759	0.0970989	-0.0372412	0.416671	0.690097	0.0591117	-0.0229016
P0C7P4;P47985	P0C7P4;P47985	'UQCRFS1;'UQCRFS1P1	7386	0.000363017	0.0019627	-0.176945	0.543648	0.000201875	0.00088966	1.03439	0.0632523	0.00336965	0.0397559	0.650352	0.0599788	0.663486	0.845912	0.252402	0.154498
P35249	P35249	'RFC4	5984	0.000365042	0.00197093	0.191284	-0.203607	0.0099476	0.020906	-0.742038	0.0596538	0.00610674	0.0511162	-0.369478	0.0603549	0.266044	0.569709	-0.234653	0.012663
Q7Z4H8	Q7Z4H8;Q7Z4H8-2;Q7Z4H8-3	'KDELC2	143888	0.000367539	0.00198167	0.25116	-0.45614	0.00631138	0.0143939	-0.654025	0.0153931	0.000530521	0.0128013	-0.598259	-0.00537195	0.000806569	0.0370922	-0.631278	-0.0412934
Q9BQI7	Q9BQI7	'PSD2	84249	0.000369846	0.00199136	-0.386804	0.441904	0.162921	0.214035	0.120292	-0.110568	0.0233765	0.10217	0.273457	-0.109035	0.272935	0.577328	0.11298	-0.0610732
O00541	O00541;O00541-2	'PES1	23481	0.000372469	0.00200273	0.130697	-0.312677	0.00153546	0.00456088	-0.689163	-0.0170946	0.0412217	0.140117	-0.24248	-0.0162661	0.391934	0.672521	-0.141675	-0.0454359
P36542	P36542;P36542-2	'ATP5F1C	509	0.000373208	0.00200394	-0.176911	0.673308	0.000282554	0.00115293	1.15427	0.106495	0.000475153	0.0121084	0.881771	0.105363	0.262166	0.56613	0.526348	0.206767
Q9Y570	Q9Y570;Q9Y570-2;Q9Y570-3	'PPME1	51400	0.00037435	0.00200422	-0.143227	0.162559	0.0259002	0.0459782	0.389472	-0.0412982	0.00594955	0.0505463	0.153081	-0.0343346	0.0407496	0.240984	0.130995	-0.0185445
Q13572	Q13572;Q13572-2	'ITPK1	3705	0.000374637	0.00200422	-0.13635	0.321713	0.0084297	0.0182963	0.334672	0.0163374	0.261733	0.424176	0.274298	0.00378463	0.132554	0.423673	0.481033	-0.0059625
Q13347	Q13347	'EIF3I	8668	0.000375286	0.00200422	0.128204	-0.222959	0.00172459	0.00500476	-0.384545	0.0111495	0.478126	0.623414	-0.0652422	0.00800146	0.784808	0.90496	0.0204417	-0.00867659
P08397	P08397;P08397-2;P08397-3;P08397-4	'HMBS	3145	0.000375311	0.00200422	0.178103	-0.133368	0.0635732	0.0958017	-0.366287	0.0742797	0.974945	0.986299	0.0823433	0.0791902	0.553106	0.773557	0.150357	0.0701307
P11940;Q4VXU2;Q9H361	P11940;P11940-2;Q4VXU2;Q9H361	'PABPC1;'PABPC1L;'PABPC3	26986;5042;80336	0.000379455	0.00202359	0.156748	-0.144848	3.20885e-16	9.64878e-14	-0.46789	0.0562162	0.00715756	0.0562956	-0.200467	0.0408949	0.059774	0.291054	-0.206697	0.025288
O60645	O60645;O60645-2;O60645-3	'EXOC3	11336	0.00038315	0.00203669	-0.0633492	0.119213	0.0062903	0.0143626	0.35284	-0.00249513	0.840976	0.893402	0.00549778	-0.00286707	0.540091	0.764126	0.0226683	-0.00463818
Q9NX14	Q9NX14;Q9NX14-2	'NDUFB11	54539	0.00038322	0.00203669	-0.285748	0.545946	7.18939e-09	1.27742e-07	1.18806	-0.00851641	0.00014773	0.00663765	0.581323	-0.00940268	0.280142	0.581225	0.297042	0.0696398
Q9BTE1	Q9BTE1;Q9BTE1-2;Q9BTE1-3	'DCTN5	84516	0.000383474	0.00203669	-0.130302	0.217322	0.000256865	0.00107619	0.53069	-0.0144272	0.0346155	0.127674	0.145057	-0.011389	0.0750121	0.323458	0.157262	-0.00238659
P09104	P09104	'ENO2	2026	0.000386124	0.00204382	-0.387727	0.99262	2.85641e-07	3.20853e-06	1.92372	0.0723885	0.00592326	0.0505463	0.944853	0.0797629	0.259601	0.563697	0.648757	0.179123
Q96FZ7	Q96FZ7	'CHMP6	79643	0.000386698	0.00204382	-0.182637	0.113258	1.71285e-08	2.73288e-07	0.367025	-0.0840049	0.0207786	0.0971572	0.0767722	-0.081649	0.126852	0.415296	0.0571367	-0.06817
Q15393	Q15393;Q15393-2;Q15393-3	'SF3B3	23450	0.000386951	0.00204382	0.130821	-0.209558	1.83441e-06	1.56565e-05	-0.660937	0.0173613	0.0277965	0.112785	-0.279141	0.0237788	0.949746	0.977597	-0.0393267	-0.0295768
Q86TV6	Q86TV6;Q86TV6-2	'TTC7B	145567	0.000387578	0.00204382	-0.139094	0.40555	0.000166126	0.000749869	1.22497	0.0424538	0.0838207	0.206202	0.312952	0.0471361	0.312765	0.608258	0.255397	0.0731084
P78357	P78357	'CNTNAP1	8506	0.00038775	0.00204382	-0.191301	0.782756	3.62917e-16	1.01332e-13	1.64527	0.133385	0.0970148	0.225196	0.592289	0.126321	0.566647	0.783247	0.368782	0.18857
Q9BRZ2	Q9BRZ2;Q9BRZ2-2;Q9BRZ2-3	'TRIM56	81844	0.000388347	0.00204382	0.139633	-0.168301	0.0626664	0.0947469	-0.500855	0.0369887	0.0051203	0.0477467	-0.297231	0.0198888	0.0064416	0.114978	-0.285377	-0.00334955
Q8NC96	Q8NC96;Q8NC96-2	'NECAP1	25977	0.000388477	0.00204382	-0.220788	0.663622	0.0002022	0.000890089	1.71999	0.0740151	0.00969017	0.0672804	0.752553	0.0635644	0.374023	0.660298	0.446393	0.15229
P26639	P26639;P26639-2	'TARS	6897	0.000390192	0.00205008	0.112752	-0.166679	8.92995e-06	6.12406e-05	-0.429535	0.0196079	0.759381	0.840674	-0.0110778	0.0122266	0.136779	0.430489	-0.118968	0.02535
Q9BS26	Q9BS26	'ERP44	23071	0.000391327	0.00205288	0.155316	-0.183539	0.00841045	0.0182748	-0.533602	0.0423644	0.0239128	0.103813	-0.256624	0.0370463	0.0896067	0.352861	-0.217422	0.0116775
P18031	P18031	'PTPN1	5770	0.000391774	0.00205288	0.244126	-0.284568	0.00465163	0.0113293	-0.365167	0.0678949	0.0557026	0.165051	-0.161977	0.0606971	0.14107	0.435381	-0.175475	0.0473555
Q9UPR5	Q9UPR5	'SLC8A2	6543	0.00039275	0.00205394	-0.374762	1.10225	2.15187e-06	1.77638e-05	2.68105	0.117577	0.0115281	0.0728005	1.11181	0.133539	0.195952	0.505522	0.813263	0.24095
Q14982	Q14982;Q14982-2;Q14982-3	'OPCML	4978	0.000393039	0.00205394	-0.376343	1.23117	6.44466e-10	1.66836e-08	2.4167	0.159495	0.0349327	0.128218	1.10093	0.160311	0.2418	0.550173	0.882945	0.254169
O94915	O94915;O94915-2	'FRYL	285527	0.000393555	0.00205394	0.123385	-0.147665	0.116677	0.160821	-0.122442	0.0330349	0.0743295	0.193226	-0.0782211	0.0418622	0.719468	0.874503	-0.0153967	0.0251077
P35222	P35222;P35222-2	'CTNNB1	1499	0.000397323	0.00207085	-0.216749	0.16061	0.0635313	0.0958017	0.0997975	-0.0909628	0.661912	0.76892	-0.0195789	-0.0793505	0.483846	0.730534	0.0574667	-0.0857814
P18859	P18859;P18859-2	'ATP5PF	522	0.00040098	0.00208659	-0.238006	0.558207	0.000916972	0.00302996	1.02953	0.0273985	0.000164104	0.00697265	0.724319	0.0267332	0.215788	0.523597	0.398227	0.118763
O14924	O14924;O14924-2;O14924-3;O14924-4;O14924-5;O14924-6	'RGS12	6002	0.000401412	0.00208659	-0.0802042	0.285582	0.011174	0.0230011	0.4943	0.0417246	0.225694	0.386279	0.178698	0.0319812	0.736988	0.883708	0.101418	0.0525227
P07737	P07737	'PFN1	5216	0.000403216	0.00209319	0.251402	-0.479896	9.74875e-06	6.61595e-05	-1.14393	0.00763615	0.000524347	0.0127309	-0.488902	-0.011491	0.00763395	0.120814	-0.509325	-0.0412568
Q5T848	Q5T848	'GPR158	57512	0.00040438	0.00209638	-0.250567	0.499056	0.00058669	0.00210982	1.18145	-0.000692564	0.000158097	0.00694382	0.676378	0.00348927	0.030299	0.214563	0.565118	0.0645398
P84074	P84074	'HPCA	3208	0.000404903	0.00209638	-0.257376	1.12116	5.55554e-05	0.000295464	2.47693	0.202137	0.0168725	0.0884355	1.40885	0.183988	0.524593	0.758057	0.69807	0.364426
P17050	P17050	'NAGA	4668	0.000409138	0.00211272	0.184334	-0.270507	0.113881	0.157635	-0.331182	0.0327203	0.0197802	0.0947936	-0.39346	0.0200707	0.242982	0.550794	-0.313003	-0.0190959
O75165	O75165	'DNAJC13	23317	0.000409372	0.00211272	0.0953704	-0.160535	0.537221	0.593052	-0.065975	0.0100685	0.024857	0.105816	-0.132581	0.00960463	0.139079	0.434175	-0.085165	-0.00655568
Q6P2Q9	Q6P2Q9	'PRPF8	10594	0.000409833	0.00211272	0.166487	-0.20228	0.00089738	0.00298287	-0.48635	0.0435649	0.0413036	0.140117	-0.187577	0.0513524	0.955709	0.980058	0.00138833	0.00929386
O43172	O43172;O43172-2	'PRPF4	9128	0.000411083	0.00211272	0.112581	-0.100277	2.82195e-10	8.17112e-09	-0.36783	0.0416282	0.0481215	0.151577	-0.177369	0.0435178	0.846176	0.931881	-0.0184017	0.00678
P61088;Q5JXB2	P61088;Q5JXB2	'UBE2N;'UBE2NL	389898;7334	0.000411127	0.00211272	-0.152426	0.21339	0.010202	0.0213489	0.32633	-0.0304874	0.22456	0.385361	0.114106	-0.0173939	0.0135257	0.154145	0.25565	-0.0277295
Q96HE7	Q96HE7	'ERO1A	30001	0.000411612	0.00211272	0.242111	-0.305973	0.49524	0.55327	-0.038265	0.0594162	0.471354	0.619543	-0.103193	0.0609915	0.262072	0.56613	-0.12132	0.0522689
Q9Y376	Q9Y376	'CAB39	51719	0.000411843	0.00211272	-0.104122	0.260839	3.94545e-05	0.000220011	0.423275	0.0175321	0.243339	0.405445	0.144438	0.0172012	0.361429	0.651583	0.162387	0.0234289
Q02252	Q02252	'ALDH6A1	4329	0.000412674	0.00211421	-0.26316	0.271824	0.0056456	0.0132385	0.270245	-0.0848321	0.0593397	0.172204	0.283983	-0.0633834	0.0301191	0.213898	0.519143	-0.0717666
O60313	O60313;O60313-2	'OPA1	4976	0.000413391	0.00211511	-0.197245	0.508517	3.80914e-05	0.000213936	1.28951	0.038009	0.0169916	0.0884355	0.50095	0.0394934	0.201665	0.510871	0.399448	0.0847975
Q9HD45	Q9HD45	'TM9SF3	56889	0.000414185	0.00211641	0.164404	-0.210498	0.0813893	0.118009	-0.274848	0.0394367	0.589657	0.716112	-0.0531333	0.0395307	0.679716	0.853794	0.0910783	0.0135475
Q13459	Q13459;Q13459-2	'MYO9B	4650	0.000416424	0.00212507	0.227143	-0.229458	0.00157735	0.00465348	-0.407595	0.0749431	0.00271592	0.0345816	-0.199922	0.0641815	0.0165268	0.167801	-0.220733	0.0490123
P30042	P30042;P30042-2	'C21orf33;LOC102724023	8209;102724023	0.000421461	0.00214797	-0.237108	0.328336	1.29342e-05	8.44073e-05	0.427425	-0.0486264	7.45251e-05	0.00449633	0.580977	-0.0373227	0.0619356	0.297859	0.353645	0.0358339
P25788	P25788;P25788-2	'PSMA3	5684	0.000425665	0.00216565	0.0887885	-0.136525	0.00181812	0.00524118	-0.284033	0.0136841	0.474741	0.621696	-0.0324933	0.0223932	0.691612	0.859349	0.0503567	0.00735318
O14561	O14561	'NDUFAB1	4706	0.000426038	0.00216565	-0.182314	0.392911	1.54171e-06	1.35733e-05	0.838975	0.00942769	0.000111171	0.00585467	0.597152	0.0102973	0.140752	0.435347	0.384337	0.0793305
Q16566	Q16566	'CAMK4	814	0.000427393	0.00216765	-0.231064	0.701245	1.02682e-05	6.90849e-05	1.69757	0.0797059	0.00488993	0.0473137	0.587226	0.0732468	0.251564	0.556367	0.41248	0.13212
P24593	P24593	'IGFBP5	3488	0.000427541	0.00216765	0.160877	-0.434352	0.301689	0.362973	0.199435	-0.0375323	0.911548	0.94166	0.0195744	-0.0181505	0.505218	0.744193	-0.176077	0.0111014
Q96RL7	Q96RL7;Q96RL7-2;Q96RL7-3;Q96RL7-4	'VPS13A	23230	0.000430087	0.00217735	-0.152481	0.206382	7.3878e-11	2.64944e-09	0.563373	-0.03286	0.0521064	0.159128	0.158008	-0.0286129	0.106091	0.384575	0.129777	-0.0120391
O43759	O43759;O43759-2;O43759-3	'SYNGR1	9145	0.000430568	0.00217735	-0.528791	1.18909	0.000134533	0.000622212	2.65465	0.0438377	0.0336032	0.125939	1.11692	0.0272422	0.608092	0.810167	0.526978	0.181986
Q9NVA2	Q9NVA2;Q9NVA2-2	'SEPT11	55752	0.000431998	0.00218176	-0.20632	0.302898	9.6748e-05	0.000474514	0.689427	-0.0365808	0.307059	0.469722	0.150324	-0.0334493	0.317546	0.612982	0.213143	-0.0294855
Q8IWA5	Q8IWA5;Q8IWA5-2;Q8IWA5-3	'SLC44A2	57153	0.00043323	0.00218516	-0.113282	0.348672	0.00298069	0.00791544	0.428893	0.0407031	0.301112	0.464318	0.241752	0.0510671	0.109833	0.390637	0.54345	0.0229277
A6NMY6;P07355	A6NMY6;P07355;P07355-2	'ANXA2;'ANXA2P2	302	0.000434296	0.00218771	0.323377	-1.05137	6.26841e-05	0.00032671	-1.97664	-0.134873	0.167596	0.316031	-0.953482	-0.18548	0.000996506	0.0417002	-1.81959	-0.119739
P20336	P20336	'RAB3A	5864	0.000434872	0.00218779	-0.365206	1.22307	5.49079e-09	1.02207e-07	2.7386	0.164218	0.0606487	0.175222	1.085	0.145782	0.656159	0.842357	0.554003	0.282229
P54750	P54750;P54750-2;P54750-3;P54750-4;P54750-5;P54750-6;P54750-7;P54750-8;P54750-9	'PDE1A	5136	0.000439242	0.00220413	-0.216952	0.897586	0.00128504	0.00393668	2.05145	0.154561	0.149436	0.293687	0.682031	0.158259	0.689401	0.85838	0.415055	0.230377
P78559	P78559;P78559-2	'MAP1A	4130	0.000439292	0.00220413	-0.239795	0.709132	3.1391e-16	9.64878e-14	1.7948	0.0765138	0.000724813	0.0151513	0.798438	0.072352	0.159761	0.458727	0.589567	0.15034
Q5ZPR3	Q5ZPR3;Q5ZPR3-2;Q5ZPR3-3;Q5ZPR3-4	'CD276	80381	0.000440313	0.00220413	0.218283	-0.231382	0.041844	0.0678988	-0.61792	0.0683951	0.302089	0.465641	-0.100819	0.0560607	0.0663186	0.309233	-0.302772	0.0729034
Q8N1F7	Q8N1F7;Q8N1F7-2	'NUP93	9688	0.00044043	0.00220413	0.126804	-0.152082	3.1283e-05	0.000180628	-0.621483	0.0338421	0.0020614	0.0304076	-0.331752	0.0381883	0.669217	0.847694	-0.08015	-0.0213443
Q92616	Q92616	'GCN1	10985	0.000440939	0.00220413	0.144525	-0.160004	6.24128e-06	4.49303e-05	-0.699407	0.0430151	0.00783176	0.0598866	-0.177302	0.0411598	0.232553	0.542337	-0.122455	0.0187855
P19086	P19086	'GNAZ	2781	0.000444525	0.00221922	-0.244155	0.841695	2.77081e-09	5.70058e-08	2.03627	0.117795	0.00739183	0.0573307	0.873882	0.126546	0.170498	0.474377	0.68054	0.203865
P08247	P08247	'SYP	6855	0.00044619	0.00222469	-0.357278	1.59094	1.02885e-15	2.36575e-13	3.26385	0.292128	0.0213471	0.0983868	1.55514	0.282574	0.366735	0.654346	1.05796	0.437137
Q9H0E2	Q9H0E2	'TOLLIP	54472	0.000449627	0.00223897	-0.143646	0.342993	0.00248079	0.0068388	0.876815	0.0185669	0.0283188	0.113188	0.256244	0.00721366	0.895592	0.953655	0.0687967	0.0497541
Q9P0J0	Q9P0J0	'NDUFA13	51079	0.000451244	0.00224416	-0.185471	0.341713	1.57005e-05	0.000100259	1.00174	-0.00974282	0.0923516	0.219722	0.186471	-0.024861	0.882589	0.948244	-0.01346	0.0168114
Q8TBX8	Q8TBX8;Q8TBX8-2;Q8TBX8-3	'PIP4K2C	79837	0.0004528	0.00224904	-0.10421	0.404842	4.49285e-08	6.31225e-07	1.09828	0.0654736	0.485301	0.630246	0.16623	0.0576549	0.55741	0.775924	-0.0268817	0.0913911
P24539	P24539	'ATP5PB	515	0.000453578	0.00225005	-0.230187	0.509273	7.3565e-05	0.000374434	1.15316	0.0163	0.000238959	0.00865149	0.806839	0.0163732	0.247921	0.554261	0.427862	0.121947
Q9UD71	Q9UD71;Q9UD71-2	'PPP1R1B	84152	0.000454287	0.00225071	-0.1537	0.588041	0.0323215	0.0547342	1.15061	0.0935472	0.580751	0.710311	0.183986	0.0936539	0.496573	0.738063	0.202262	0.0973207
Q8TAM6	Q8TAM6;Q8TAM6-2	'ERMN	57471	0.000456361	0.00225812	-0.245302	0.879572	0.000206934	0.000904122	1.91705	0.129656	0.732999	0.819592	0.230999	0.119126	0.70082	0.865124	0.27779	0.120373
P40123	P40123	'CAP2	10486	0.00045886	0.00226532	-0.16888	0.50046	2.41086e-10	7.24927e-09	0.968653	0.0542336	0.815428	0.876412	0.0727456	0.0285502	0.528321	0.75884	-0.11931	0.057753
P62841	P62841	'RPS15	6209	0.000459563	0.00226532	0.242157	-0.258628	0.224853	0.282439	-0.381997	0.0752287	0.00169634	0.0269553	-0.437161	0.0540112	0.0213401	0.184554	-0.48671	0.0272789
P34949	P34949;P34949-2	'MPI	4351	0.000459652	0.00226532	-0.165527	0.166916	0.00597367	0.0138254	0.283793	-0.0547123	0.115871	0.252476	0.118216	-0.0515446	0.123598	0.411465	0.212658	-0.0528486
P15586	P15586	'GNS	2799	0.000460135	0.00226532	0.277803	-0.359839	0.000274719	0.00113278	-0.594725	0.0652556	0.00645576	0.0531275	-0.207316	0.0401544	0.00993998	0.133914	-0.276685	0.0327409
Q9UQM7	Q9UQM7	'CAMK2A	815	0.00046278	0.00227548	-0.514129	1.39639	1.00137e-16	6.79786e-14	3.74574	0.122711	0.118892	0.255497	1.04177	0.111996	0.505246	0.744193	0.7502	0.215149
Q9P0L2	Q9P0L2;Q9P0L2-2;Q9P0L2-3	'MARK1	4139	0.000466256	0.00228769	-0.174191	0.507531	0.0454979	0.072479	0.803515	0.0530495	0.0947335	0.22201	0.352379	0.0489888	0.56102	0.777945	0.238032	0.0852673
O95571	O95571	'ETHE1	23474	0.000466997	0.00228769	0.115218	-0.155849	0.0325111	0.0549679	-0.20909	0.0248621	0.549879	0.684329	0.121124	0.027342	0.319058	0.614686	-0.0883367	0.0622991
P23284	P23284	'PPIB	5479	0.000467018	0.00228769	0.27545	-0.574418	0.000221913	0.000954301	-1.36848	-0.00783897	0.000300911	0.00959596	-0.696212	-0.0160966	0.0757069	0.323458	-0.47515	-0.092613
Q13576	Q13576;Q13576-2	'IQGAP2	10788	0.000471737	0.00230791	0.253025	-0.30053	0.0285015	0.0496009	-0.668312	0.0685064	0.0275832	0.112255	-0.401037	0.0537505	0.0315799	0.215594	-0.501222	0.0364039
Q9P1Y5	Q9P1Y5;Q9P1Y5-2	'CAMSAP3	57662	0.00047311	0.00231173	-0.315994	0.547117	8.49192e-05	0.000424488	1.55582	-0.0282905	0.00249621	0.0331893	0.561228	-0.0154239	0.0906785	0.354729	0.482815	0.0345859
P06576	P06576	'ATP5F1B	506	0.000475025	0.0023182	-0.175697	0.617208	2.38905e-06	1.94154e-05	1.16177	0.0886046	0.00054795	0.0128206	0.80407	0.0858346	0.286714	0.585674	0.492403	0.177305
Q15075	Q15075	'EEA1	8411	0.000478978	0.00233457	0.223655	-0.191502	0.00162235	0.00475394	-0.195215	0.0852692	0.271591	0.434641	-0.0757822	0.0706256	0.00621172	0.114521	-0.189483	0.076148
P51153	P51153	'RAB13	5872	0.00048164	0.0023398	0.166939	-0.271332	0.000600164	0.00214839	-1.13717	0.020849	0.0998576	0.228424	-0.312229	0.0132668	0.0545903	0.281237	-0.425515	0.00652205
Q9GZM7	Q9GZM7;Q9GZM7-2;Q9GZM7-3	'TINAGL1	64129	0.000482328	0.0023398	-0.185891	0.35459	0.024172	0.043266	0.512485	-0.00573077	0.0107305	0.0700051	0.492909	-0.0043139	0.453059	0.712679	0.204633	0.068898
O95479	O95479	'H6PD	9563	0.000482351	0.0023398	0.292743	-0.398232	0.160912	0.211715	-0.35943	0.0624177	0.0529815	0.160796	-0.372273	0.0522715	0.0359967	0.229512	-0.356798	0.021215
P14854	P14854	'COX6B1	1340	0.000482445	0.0023398	-0.237827	0.475723	1.50727e-06	1.33001e-05	1.46837	2.30769e-05	3.57547e-05	0.0034089	0.852114	0.00974976	0.0641276	0.30348	0.56765	0.105974
O43676	O43676	'NDUFB3	4709	0.000483698	0.00234297	-0.199059	0.455531	3.13267e-07	3.46047e-06	1.16897	0.0191374	0.000245443	0.00872216	0.574663	0.0179856	0.214011	0.521635	0.347998	0.0868498
O75947	O75947;O75947-2	'ATP5PD	10476	0.000486557	0.0023539	-0.204844	0.598868	1.51747e-11	6.89745e-10	1.19606	0.0630603	0.000221593	0.00849222	0.853377	0.0656927	0.190633	0.498496	0.534252	0.162915
Q92621	Q92621	'NUP205	23165	0.000489625	0.00236582	0.121823	-0.182466	0.00965509	0.0203899	-0.826527	0.0203931	0.0138099	0.0797143	-0.324662	0.0229668	0.69616	0.862542	-0.0838133	-0.0335782
P60228	P60228	'EIF3E	3646	0.0005015	0.0024202	0.11956	-0.182022	0.0851828	0.122509	-0.210267	0.0190328	0.957552	0.972732	0.0126322	0.0168044	0.814516	0.917298	0.0335017	0.0136741
Q6ZMI0	Q6ZMI0;Q6ZMI0-2;Q6ZMI0-3;Q6ZMI0-4;Q6ZMI0-5	'PPP1R21	129285	0.000502188	0.00242053	-0.0916519	0.132455	0.000112063	0.000534211	0.493588	-0.0169497	0.0937312	0.220986	0.115791	-0.0141668	0.179356	0.486877	0.10752	-0.00417818
Q9BV79	Q9BV79;Q9BV79-2	'MECR	51102	0.000507203	0.00244169	-0.116823	0.297972	4.18995e-05	0.000231008	0.72391	0.0214418	0.0178479	0.0902552	0.32317	0.0250515	0.302095	0.601093	0.25901	0.0541268
P26368	P26368;P26368-2	'U2AF2	11338	0.000508145	0.00244322	0.223484	-0.206002	0.0264101	0.0465662	-0.642663	0.0803218	0.00953198	0.0668185	-0.343483	0.0805454	0.470809	0.722961	-0.0719167	0.0146025
O60262	O60262	'GNG7	2788	0.000511112	0.00245447	-0.177147	0.291962	0.000243809	0.00103256	0.907168	-0.0207777	0.161244	0.30737	0.176702	-0.0242259	0.419655	0.692165	0.127738	-0.00384932
P26640	P26640	'VARS	7407	0.000514888	0.00246957	0.10593	-0.117552	0.00629651	0.0143684	-0.273085	0.0314356	0.214812	0.3747	-0.114668	0.0357517	0.335542	0.63109	0.11482	-0.00579795
Q13287	Q13287	'NMI	9111	0.000518915	0.00248583	0.163921	-0.292597	0.00646962	0.0146948	-0.8993	0.0117485	0.0349242	0.128218	-0.435281	0.00411683	0.0245699	0.195456	-0.6282	0.000465
Q86X76	Q86X76;Q86X76-2;Q86X76-3;Q86X76-4;Q86X76-5	'NIT1	4817	0.000520532	0.00249053	-0.167755	0.110612	0.000181697	0.000808026	0.322003	-0.0749659	0.0666288	0.183805	0.118119	-0.0681227	0.0251058	0.196277	0.218533	-0.0691173
Q15907	Q15907	'RAB11B	9230	0.000522304	0.00249595	-0.0614677	0.105768	0.2791	0.339664	0.06826	-0.00572256	0.575346	0.706778	0.0452456	0.00368024	0.0138352	0.154194	0.179398	-0.0117793
O00291	O00291;O00291-3	'HIP1	3092	0.000523485	0.00249854	0.160187	-0.191943	0.0833882	0.120415	-0.244113	0.0428103	0.0634252	0.179339	-0.232551	0.0433066	0.983381	0.993035	-0.00412	-0.00665159
Q7Z6L0	Q7Z6L0;Q7Z6L0-2;Q7Z6L0-3	'PRRT2	112476	0.000528585	0.00251719	-0.405352	1.44137	9.76943e-13	6.9434e-11	2.92308	0.210224	0.0324941	0.1232	1.14905	0.225134	0.328976	0.623098	0.839328	0.330363
Q9Y2I8	Q9Y2I8	'WDR37	22884	0.000529609	0.00251719	-0.200468	0.505857	5.78207e-05	0.000303792	1.14535	0.0349736	0.0395448	0.137764	0.466819	0.04621	0.111177	0.391457	0.468953	0.0745968
Q9UHB9	Q9UHB9;Q9UHB9-2;Q9UHB9-3;Q9UHB9-4	'SRP68	6730	0.000529873	0.00251719	0.0966	-0.152289	0.000219606	0.000947507	-0.285477	0.0136369	0.100017	0.228636	-0.105777	0.012278	0.783879	0.904155	-0.0300967	-0.00609114
P62304	P62304	'SNRPE	6635	0.000529968	0.00251719	0.231567	-0.220583	0.0352724	0.0590239	-0.68225	0.08085	0.121238	0.257704	-0.224321	0.0865459	0.891781	0.953193	0.060855	0.0264627
P49720	P49720	'PSMB3	5691	0.000532464	0.00252445	0.116973	-0.128858	0.0871399	0.124956	-0.06953	0.035029	0.577335	0.707914	-0.0195356	0.0349176	0.322999	0.618013	-0.08368	0.0399518
Q99460	Q99460;Q99460-2	'PSMD1	5707	0.000532788	0.00252445	0.05519	-0.135517	0.279688	0.340271	-0.076525	-0.00837897	0.728263	0.815463	-0.0237433	-0.0110522	0.840797	0.928439	-0.00555333	-0.014398
Q16864	Q16864;Q16864-2	'ATP6V1F	9296	0.000536383	0.0025384	-0.189449	0.600289	2.8962e-05	0.000168974	1.59612	0.0737969	0.00807799	0.0610087	0.629373	0.0757351	0.20068	0.509719	0.454423	0.13734
P84098	P84098	'RPL19	6143	0.000538832	0.00254691	0.253285	-0.368883	0.000122318	0.00057677	-0.552488	0.0458959	0.0351388	0.128462	-0.428797	0.0259478	0.00787247	0.122603	-0.714545	0.0339082
P00488	P00488	'F13A1	2162	0.000541065	0.00255285	0.810603	-0.332798	0.000561146	0.00204048	-0.772487	0.429469	0.367404	0.52646	-0.198999	0.403252	0.00421766	0.0959436	-0.867692	0.453375
Q07954	Q07954	'LRP1	4035	0.000541395	0.00255285	0.147386	-0.196012	5.62674e-09	1.03263e-07	-0.51851	0.0329203	0.577745	0.707914	0.102469	0.0150295	0.985774	0.99411	0.03502	0.0301889
Q9BPU6	Q9BPU6	'DPYSL5	56896	0.000546548	0.00256697	-0.195102	0.403193	3.24999e-08	4.75813e-07	0.868635	0.00432974	0.991555	0.993843	-0.00338889	-0.00130098	0.869402	0.941548	0.0277833	-0.00569409
O43776	O43776	'NARS	4677	0.000546627	0.00256697	0.0833808	-0.178168	2.39444e-05	0.000143998	-0.239237	-0.00380231	0.475343	0.621908	-0.0505933	-0.0027261	0.810778	0.915271	-0.0304717	-0.00873364
Q8N6N7	Q8N6N7	'ACBD7	414149	0.000547053	0.00256697	-0.276859	0.821848	2.2637e-07	2.64143e-06	1.81036	0.0893764	0.061991	0.177007	0.812161	0.103942	0.0565109	0.286113	1.01981	0.123915
Q16718	Q16718	'NDUFA5	4698	0.000547562	0.00256697	-0.170905	0.575108	2.36132e-09	5.01653e-08	1.08841	0.0777664	0.00153758	0.0250447	0.609201	0.0721095	0.422497	0.693018	0.32733	0.147166
Q92544	Q92544	'TM9SF4	9777	0.000547887	0.00256697	0.175818	-0.254169	1.84554e-06	1.57172e-05	-0.339487	0.0324892	0.172392	0.321532	-0.171404	0.0203654	0.469169	0.722356	-0.0726517	-0.00617614
Q9Y243	Q9Y243;Q9Y243-2	'AKT3	10000	0.00054833	0.00256697	-0.16927	0.352961	5.86409e-06	4.27663e-05	0.953425	0.00480667	0.00733099	0.0571993	0.383784	0.0353912	0.0654382	0.308562	0.429693	0.052885
Q5TH69	Q5TH69	'ARFGEF3	57221	0.000557971	0.00260898	-0.280237	0.288592	3.26083e-05	0.000187726	0.97967	-0.0906269	0.0197881	0.0947936	0.270542	-0.0817678	0.00709873	0.116498	0.316815	-0.0640566
P09936	P09936	'UCHL1	7345	0.000558865	0.00261004	-0.312657	1.07367	2.35789e-05	0.000142457	1.93368	0.149451	0.225633	0.386279	0.734284	0.156464	0.635594	0.828621	0.487087	0.22957
Q13367	Q13367;Q13367-2	'AP3B2	8120	0.000561979	0.00262145	-0.236496	0.509572	2.24107e-07	2.62286e-06	1.31902	0.0121933	0.0415826	0.140611	0.483841	0.00749171	0.262572	0.56613	0.399658	0.0514495
P34059	P34059	'GALNS	2588	0.000562943	0.00262282	0.204466	-0.0888838	0.000261463	0.00109311	-0.479545	0.106683	0.0522464	0.159381	-0.197267	0.0920354	0.322865	0.618013	-0.144945	0.0651755
Q8N5M9	Q8N5M9	'JAGN1	84522	0.000563797	0.00262367	0.13718	-0.112223	0.716189	0.7589	-0.01692	0.0540454	0.212071	0.370744	-0.0552156	0.0605454	0.771131	0.89824	0.00852	0.0439614
O60268	O60268;O60268-2	'KIAA0513	9764	0.000570498	0.00264998	-0.19724	1.18642	0.000116674	0.000554839	2.19169	0.26398	0.0278139	0.112785	1.20472	0.259937	0.406623	0.683358	0.825385	0.376081
Q99417	Q99417	'MYCBP	26292	0.000570806	0.00264998	0.0730123	-0.278575	0.122831	0.168413	-0.37708	-0.0441833	0.0886008	0.214629	-0.190221	-0.011639	0.731764	0.880954	0.0338767	-0.0543739
P48553	P48553	'TRAPPC10	7109	0.00057213	0.00265297	-0.117462	0.205148	0.00315917	0.00830245	0.7213	-0.00992513	0.583038	0.71133	0.0486411	-0.0233646	0.953408	0.978953	-0.003145	-0.0113934
Q8N8Y2	Q8N8Y2	'ATP6V0D2	245972	0.000573806	0.0026572	-0.23144	1.18614	1.27792e-07	1.62716e-06	2.43265	0.241085	0.0294285	0.116551	1.13762	0.223956	0.54662	0.768887	0.65935	0.35147
Q15642	Q15642;Q15642-2;Q15642-3;Q15642-4;Q15642-5	'TRIP10	9322	0.000574401	0.0026572	0.192635	-0.267509	0.0215104	0.0392367	-0.48687	0.0392538	0.00533936	0.0483328	-0.515622	0.0288651	0.111535	0.391827	-0.410048	-0.0226555
Q9HBH5	Q9HBH5	'RDH14	57665	0.000578677	0.00267373	-0.0846696	0.146318	0.0115905	0.0235363	0.482413	-0.00767359	0.0365615	0.132088	0.138917	-0.00478293	0.457255	0.714675	0.0697233	0.0144502
Q96TA1	Q96TA1;Q96TA1-2	'FAM129B	64855	0.000579342	0.00267373	0.255886	-0.384263	1.16029e-06	1.07734e-05	-0.983797	0.0425028	0.0779923	0.198031	-0.406742	0.0413007	0.0480894	0.263436	-0.461382	0.0182032
P41214	P41214;P41214-2	'EIF2D	1939	0.000582977	0.00268733	0.151405	-0.202967	0.309899	0.37148	-0.174967	0.0332813	0.154937	0.299784	-0.141384	0.0241666	0.156915	0.454356	-0.18519	0.0188525
Q9P1Z2	Q9P1Z2;Q9P1Z2-2;Q9P1Z2-3;Q9P1Z2-4	'CALCOCO1	57658	0.000589593	0.00271463	-0.124212	0.377061	0.00359551	0.00919489	0.686717	0.0428787	0.272971	0.435884	0.254172	0.0357646	0.927393	0.968006	0.0907883	0.0729357
Q05639	Q05639	'EEF1A2	1917	0.000595955	0.00274069	-0.350238	0.830559	0.00197909	0.00563867	1.32356	0.043361	0.0780696	0.198031	0.766662	0.0309476	0.338622	0.633424	0.559102	0.109414
Q9H061	Q9H061;Q9H061-2	'TMEM126A	84233	0.00059867	0.00274994	-0.13821	0.250663	0.00017478	0.000782606	0.65245	-0.0085859	0.00220579	0.0312865	0.405527	0.0017522	0.171349	0.474702	0.236705	0.0523034
P08240	P08240;P08240-2	'SRPRA	6734	0.000599608	0.00275102	0.127541	-0.199932	0.0432939	0.069673	-0.43756	0.0183836	0.194677	0.34908	-0.181508	0.00496463	0.0144062	0.156428	-0.417085	0.0243748
O76094	O76094;O76094-2	'SRP72	6731	0.000600763	0.00275308	0.0936677	-0.180253	0.00115069	0.00362162	-0.372793	0.00236077	0.131763	0.272087	-0.10473	0.00900317	0.825	0.921407	0.00802333	-0.0141268
Q9Y2X7	Q9Y2X7;Q9Y2X7-2;Q9Y2X7-3	'GIT1	28964	0.00060706	0.00277568	-0.121496	0.338867	9.47785e-09	1.64662e-07	0.942087	0.0319585	0.0675067	0.185442	0.289366	0.0370288	0.183462	0.491296	0.274645	0.0562409
P07919	P07919	'UQCRH	7388	0.000607529	0.00277568	-0.225446	0.579697	9.47306e-07	9.03175e-06	1.14901	0.0429351	3.01328e-05	0.00323094	0.779779	0.0435463	0.118566	0.404809	0.559185	0.123825
P30049	P30049	'ATP5F1D	513	0.000608345	0.00277568	-0.22129	0.632628	1.11922e-08	1.90219e-07	1.1822	0.063349	6.85533e-05	0.00446625	0.904992	0.0610198	0.234467	0.544207	0.525113	0.170365
O14523	O14523;O14523-2	'C2CD2L	9854	0.000609148	0.00277568	-0.177879	0.515054	5.83687e-07	5.94175e-06	1.54286	0.0530987	0.00984023	0.0674832	0.61848	0.0530232	0.233223	0.542337	0.498688	0.107912
P49773	P49773	'HINT1	3094	0.000609244	0.00277568	-0.11877	0.384634	0.00332149	0.0086156	0.70823	0.049031	0.041508	0.140557	0.430924	0.0589049	0.170193	0.474334	0.316535	0.0998684
Q9C0C2	Q9C0C2;Q9C0C2-2	'TNKS1BP1	85456	0.000612697	0.00278816	0.104119	-0.22193	0.0626117	0.0947172	-0.278668	-0.0045641	0.145117	0.288877	-0.155703	-0.0142176	0.0389812	0.238463	-0.23798	-0.0126448
O94910	O94910;O94910-2	'ADGRL1	22859	0.000614542	0.00279331	-0.160334	0.484831	0.00167129	0.00487178	1.34665	0.0547208	0.0295785	0.11679	0.425461	0.0544278	0.399214	0.677312	0.271105	0.100774
Q9H598	Q9H598	'SLC32A1	140679	0.000617212	0.00280218	-0.368976	0.593177	2.30226e-09	4.91778e-08	1.37643	-0.0482585	0.00274325	0.0346063	1.05112	-0.034941	0.278017	0.579919	0.56321	0.105642
Q9UI12	Q9UI12;Q9UI12-2	'ATP6V1H	51606	0.000619386	0.00280687	-0.234851	0.894895	3.96587e-05	0.000220207	2.03592	0.141731	0.0123178	0.0751473	0.948569	0.134328	0.263678	0.56695	0.670252	0.227797
P62191	P62191	'PSMC1	5700	0.000619679	0.00280687	0.117283	-0.10129	0.13952	0.187611	-0.0645725	0.0444254	0.136914	0.279449	-0.0398011	0.0407188	0.256036	0.561126	-0.031675	0.0341207
O95168	O95168;O95168-2	'NDUFB4	4710	0.000620752	0.00280847	-0.253124	0.302281	6.41242e-05	0.000332002	1.04793	-0.0679892	1.92876e-05	0.00269889	0.41638	-0.075568	0.300441	0.599265	0.202182	-0.0128173
P11182	P11182	'DBT	1629	0.00062504	0.0028246	-0.113593	0.282994	0.000100192	0.000485316	0.43355	0.0186028	0.285351	0.449049	0.233404	0.0196898	0.571215	0.785273	-0.0479533	0.0726282
Q96SW2	Q96SW2;Q96SW2-2	'CRBN	51185	0.000627134	0.00283007	-0.161802	0.604398	0.00174793	0.00505375	0.771373	0.0935979	0.0458963	0.148516	0.532723	0.0840846	0.589246	0.79784	0.29511	0.147075
Q8NC44	Q8NC44	'RETREG2	79137	0.000627698	0.00283007	-0.182336	0.169331	0.04127	0.0670787	0.563965	-0.0651136	0.112066	0.246658	0.0765033	-0.0653705	0.260467	0.564081	0.0794583	-0.0561002
P36873	P36873;P36873-2	'PPP1CC	5501	0.000629208	0.00283361	-0.0774108	0.161495	0.0458311	0.0728247	0.109118	0.00222436	0.379454	0.538007	0.0910567	-0.00276756	0.950502	0.977597	0.0203967	0.013265
P39019	P39019	'RPS19	6223	0.000632591	0.00284362	0.17554	-0.290778	1.02714e-08	1.761e-07	-0.885517	0.0201008	0.010991	0.0706639	-0.303378	0.016209	0.125144	0.414189	-0.245917	-0.0134166
P78344	P78344;P78344-2	'EIF4G2	1982	0.000632968	0.00284362	0.102006	-0.157682	7.86728e-11	2.74258e-09	-0.3575	0.0154433	0.0151508	0.0835326	-0.168439	0.0165695	0.34572	0.640483	-0.0872717	-0.00711295
Q92558	Q92558	'WASF1	8936	0.000633992	0.00284362	-0.264174	0.808139	6.19378e-09	1.11062e-07	1.57495	0.0932638	0.00930982	0.0661674	0.774221	0.097379	0.120199	0.406453	0.678463	0.156585
Q9H6R3	Q9H6R3;Q9H6R3-2	'ACSS3	79611	0.00063504	0.00284362	0.382219	-0.183177	0.0965808	0.137385	-0.0319925	0.193754	0.225295	0.386092	-0.0756833	0.134669	0.0166382	0.168023	-0.492445	0.177157
P60866	P60866;P60866-2	'RPS20	6224	0.000635117	0.00284362	0.16923	-0.278652	0.0100894	0.0211471	-0.65745	0.0199359	0.233331	0.395041	-0.168342	0.0175971	0.165226	0.465324	-0.229708	0.0132875
P19367	P19367;P19367-2;P19367-3;P19367-4	'HK1	3098	0.000635795	0.00284362	-0.216214	0.981278	9.51551e-12	4.76874e-10	1.97855	0.18295	0.00534136	0.0483328	1.07895	0.175693	0.480232	0.729528	0.614672	0.30059
O43581-2	O43581-2	'SYT7	9066	0.000636884	0.00284523	-0.31713	0.946855	4.38164e-06	3.34012e-05	1.80639	0.104199	0.0213157	0.0983868	0.972209	0.11103	0.425576	0.695331	0.569952	0.2246
O75964;Q7Z4Y8	O75964;Q7Z4Y8	'ATP5MG;'ATP5MGL	10632;267020	0.000640562	0.0028584	-0.145838	0.597873	2.86801e-07	3.21234e-06	1.06556	0.102066	0.00110059	0.0196448	0.725291	0.105472	0.241001	0.549341	0.478978	0.181321
P02775	P02775	'PPBP	5473	0.000647354	0.00288541	0.513026	-0.246073	0.177026	0.229328	-0.18933	0.259993	0.0232734	0.10217	-0.24067	0.250961	0.283776	0.585127	-0.0976633	0.19794
Q02978	Q02978;Q02978-2	'SLC25A11	8402	0.000650507	0.00289617	-0.165453	0.514248	6.85724e-06	4.85597e-05	1.24606	0.0611141	0.000171875	0.00714746	0.746993	0.0593483	0.258114	0.561981	0.422228	0.150519
Q9H1V8	Q9H1V8	'SLC6A17	388662	0.000655143	0.00291348	-0.346147	0.882902	0.000588086	0.00211289	1.54299	0.0635362	0.00335684	0.0397559	0.972939	0.0667627	0.245818	0.553515	0.642102	0.173662
Q9BRX8	Q9BRX8;Q9BRX8-2	'PRXL2A	84293	0.000656234	0.00291502	-0.119248	0.513645	0.00119226	0.003718	0.600082	0.0917159	0.0345557	0.127674	0.532219	0.108453	0.136648	0.430489	0.609072	0.126867
P62318	P62318	'SNRPD3	6634	0.000657869	0.00291897	0.175629	-0.376336	0.00586092	0.0136128	-0.835718	-0.00835949	0.0987109	0.227244	-0.30867	-0.00238049	0.856218	0.936474	-0.02382	-0.062107
P11142	P11142;P11142-2	'HSPA8	3312	0.00066003	0.00292288	-0.125131	0.144706	0.00425271	0.0105214	0.48095	-0.0351854	0.23618	0.397785	0.100364	-0.0374841	0.197417	0.506222	0.085655	-0.0260795
Q53GS9	Q53GS9;Q53GS9-2;Q53GS9-3	'USP39	10713	0.000660359	0.00292288	0.168757	-0.261453	0.466119	0.523882	-0.189922	0.0253536	0.0943578	0.221528	-0.221662	0.0268471	0.667053	0.847694	-0.0926	-0.00769614
Q9HB07	Q9HB07	'C12orf10	60314	0.000660995	0.00292288	0.129203	-0.169452	0.00384763	0.00973488	-0.655835	0.0296518	0.42475	0.579326	-0.0666822	0.031952	0.548418	0.76991	0.0781133	0.00548205
P36543;Q96A05	P36543;P36543-2;P36543-3;Q96A05	'ATP6V1E1;'ATP6V1E2	529;90423	0.000663566	0.00293094	-0.263969	0.873042	4.50041e-06	3.42259e-05	2.04766	0.115035	0.015341	0.0841067	0.898497	0.107761	0.288132	0.587077	0.639843	0.196946
P78352	P78352;P78352-2;P78352-3	'DLG4	1742	0.000666418	0.00294021	-0.158866	0.988469	0.000773206	0.00265128	2.2822	0.223579	0.0844054	0.207249	0.739158	0.224299	0.539118	0.764126	0.525357	0.288558
O75380	O75380	'NDUFS6	4726	0.000667361	0.00294105	-0.275689	0.293713	1.07225e-06	1.00514e-05	1.33079	-0.0858885	8.38174e-05	0.00489018	0.560141	-0.0840944	0.0958053	0.366083	0.325982	-0.00823841
O60443	O60443;O60443-2;O60443-3	'GSDME	1687	0.000668643	0.00294338	0.192907	-0.236879	0.00118289	0.00370952	-0.51378	0.0496449	0.0338033	0.126205	-0.289612	0.0594293	0.915816	0.96374	-0.0280883	-3.13636e-05
O14548	O14548	'COX7A2L	9167	0.000671032	0.00295058	-0.267776	0.619902	2.47445e-05	0.000148126	1.4999	0.0281167	0.00227603	0.0317589	0.773866	0.0281239	0.275485	0.57838	0.373782	0.133527
O75306	O75306;O75306-2	'NDUFS2	4720	0.000675398	0.00296561	-0.139783	0.468122	7.38353e-15	1.13668e-12	1.05147	0.0628518	0.00136451	0.0227943	0.487116	0.0665246	0.203832	0.511867	0.339435	0.11534
Q9UKG9	Q9UKG9;Q9UKG9-2;Q9UKG9-3	'CROT	54677	0.000675968	0.00296561	0.343122	-0.260407	0.00566678	0.0132723	-0.565242	0.141945	0.00459631	0.0466856	-0.318134	0.11988	0.0103545	0.136281	-0.38442	0.0990543
Q15049	Q15049	'MLC1	23209	0.000677001	0.00296681	-0.119028	0.494469	0.0835343	0.120582	0.493305	0.0854708	0.617284	0.739266	-0.00821111	0.0963293	0.278736	0.580489	0.329245	0.0431848
Q9Y6M5	Q9Y6M5	'SLC30A1	7779	0.000680232	0.00297763	-0.0802581	0.244468	0.0756492	0.110795	0.34866	0.0279838	0.258836	0.421229	0.0977033	0.0080822	0.304556	0.603308	-0.0881567	0.0395373
Q9Y4D8	Q9Y4D8;Q9Y4D8-2;Q9Y4D8-3;Q9Y4D8-4	'HECTD4	283450	0.000681066	0.00297795	-0.160288	0.159072	0.00940918	0.0199894	0.500188	-0.0538346	0.49928	0.642214	0.0194711	-0.0581959	0.239167	0.547687	0.081045	-0.0612968
O60502	O60502;O60502-2	'OGA	10724	0.00068295	0.00298285	-0.202453	0.254742	9.58414e-06	6.51555e-05	0.737085	-0.0500549	0.0026574	0.0343875	0.374463	-0.0254778	0.00151572	0.0536813	0.415183	-0.00376182
Q8N608	Q8N608;Q8N608-2;Q8N608-3;Q8N608-4	'DPP10	57628	0.000688527	0.00300385	-0.396806	1.064	3.86855e-06	2.9768e-05	2.80286	0.0901287	0.0257381	0.107951	0.957091	0.116744	0.142822	0.438004	0.900267	0.181789
Q9UBS8	Q9UBS8;Q9UBS8-2	'RNF14	9604	0.000696346	0.00303458	0.175428	-0.423052	0.0448963	0.0718083	-0.536883	-0.0240651	0.739703	0.824024	0.0682633	-0.042602	0.0127756	0.149628	-0.586732	0.0542745
P04066	P04066	'FUCA1	2517	0.000704374	0.00306614	0.150179	-0.247031	0.00233102	0.00648848	-0.190553	0.0177756	0.110723	0.24505	-0.177024	-0.00244244	0.0231055	0.191349	-0.329842	0.00649295
Q14789	Q14789;Q14789-2	'GOLGB1	2804	0.000706232	0.00307081	0.0887612	-0.155923	6.22918e-06	4.49259e-05	-0.511635	0.00719974	0.186405	0.338438	-0.109873	0.00133439	0.122295	0.409642	-0.169023	0.00181795
Q8NEB9	Q8NEB9	'PIK3C3	5289	0.000712667	0.00309535	-0.0303573	0.127951	0.1275	0.173476	0.203815	0.0224121	0.592304	0.718373	0.0521933	0.0228659	0.901947	0.957221	0.0209633	0.0291241
P04156	P04156;P04156-2	'PRNP	5621	0.000716512	0.0031086	-0.234827	0.795075	8.03377e-10	1.9876e-08	1.86756	0.108474	0.0182663	0.0907279	0.749368	0.110083	0.253267	0.558414	0.587927	0.175685
Q9UG63	Q9UG63	'ABCF2	10061	0.000718219	0.00311255	0.119846	-0.215626	6.94722e-07	6.96326e-06	-0.341275	0.00802179	0.000413973	0.0116419	-0.318458	0.00810488	0.19169	0.50021	-0.189232	-0.0317825
Q13554	Q13554;Q13554-2;Q13554-3;Q13554-4;Q13554-5;Q13554-6;Q13554-7;Q13554-8	'CAMK2B	816	0.000719284	0.00311371	-0.434997	1.10254	7.04103e-08	9.42581e-07	2.76492	0.0775156	0.0469839	0.149456	0.963744	0.0630717	0.521862	0.75582	0.54024	0.182232
P09669	P09669	'COX6C	1345	0.00072156	0.00312011	-0.365543	0.44651	0.00788018	0.017228	1.21358	-0.0948587	1.9332e-05	0.00269889	0.881049	-0.0725651	0.0157586	0.162106	0.58254	0.0331598
P50552	P50552	'VASP	7408	0.000723489	0.00312165	0.292779	-0.214166	0.0173909	0.0326624	-0.82489	0.123797	0.00963454	0.0671326	-0.410616	0.110091	0.0265039	0.202315	-0.495367	0.0861455
Q01484	Q01484	'ANK2	287	0.000723513	0.00312165	-0.167933	1.01011	3.0349e-10	8.50562e-09	2.22952	0.224749	0.0415305	0.140557	0.930603	0.220417	0.716709	0.874459	0.47735	0.330646
P21266	P21266	'GSTM3	2947	0.000724868	0.00312405	-0.280509	0.593566	0.00572109	0.0133754	0.54388	0.0108492	0.219011	0.378689	0.260216	0.0301137	0.226532	0.533647	0.350177	0.033535
O14531	O14531	'DPYSL4	10570	0.000727139	0.00313038	-0.257455	0.29404	4.31904e-08	6.13829e-07	0.82222	-0.0736231	0.0336707	0.126071	0.281237	-0.0467207	0.00172979	0.0580408	0.434858	-0.0453084
Q92973	Q92973;Q92973-2;Q92973-3	'TNPO1	3842	0.00073194	0.00314758	0.0982392	-0.242489	0.00731169	0.0162764	-0.724317	-0.0153369	0.108895	0.242547	-0.217627	-0.0116237	0.746606	0.8873	-0.00191667	-0.0550843
P62861	P62861	'FAU	2197	0.000733779	0.00315202	0.2305	-0.370058	0.000896744	0.00298287	-1.14303	0.0303138	0.0799336	0.201068	-0.381231	0.0127488	0.0580842	0.289359	-0.589055	0.0142261
P62166	P62166;P62166-2	'NCS1	23413	0.000739843	0.00317079	-0.137775	0.958378	0.000209044	0.000910983	1.93728	0.227609	0.153314	0.298162	0.760377	0.22429	0.831269	0.925427	0.392778	0.310968
Q7Z434	Q7Z434;Q7Z434-2;Q7Z434-3;Q7Z434-4;Q7Z434-5;Q7Z434-6	'MAVS	57506	0.000740228	0.00317079	0.0845292	-0.280502	0.00136709	0.00413901	-0.578825	-0.0371477	0.568522	0.700395	0.0139811	-0.0279241	0.461214	0.718034	0.0357617	-0.028037
Q9HAV0	Q9HAV0	'GNB4	59345	0.000740581	0.00317079	-0.143204	0.304537	0.00124529	0.00384808	0.47476	0.00604308	0.625279	0.744054	0.123971	0.0212639	0.0699456	0.316482	0.4746	-0.0195464
O60641	O60641;O60641-2;O60641-3;O60641-4	'SNAP91	9892	0.000742515	0.00317559	-0.400543	0.929259	1.69731e-08	2.71917e-07	2.20694	0.0427244	0.00888913	0.0642285	1.04795	0.0555598	0.150493	0.448039	0.830978	0.152809
Q15029	Q15029;Q15029-2	'EFTUD2	9343	0.000744985	0.00318268	0.151407	-0.24555	0.00041434	0.00157707	-0.788722	0.0190879	0.0228314	0.101765	-0.273512	0.0212712	0.669505	0.847694	-0.0915267	-0.0236439
Q3ZCW2	Q3ZCW2	'LGALSL	29094	0.000745966	0.00318339	-0.170926	0.725348	4.55393e-15	7.88504e-13	1.4889	0.127832	0.0880232	0.213849	0.607524	0.108354	0.803341	0.912866	0.286017	0.18623
Q92561	Q92561	'PHYHIP	9796	0.000748606	0.0031894	-0.343532	1.00517	2.99301e-14	4.03438e-12	2.28696	0.106036	0.00598088	0.0505463	1.02828	0.107425	0.23626	0.545827	0.712718	0.213241
O00461	O00461	'GOLIM4	27333	0.000749007	0.0031894	0.221371	-0.224755	0.120348	0.165299	-0.434072	0.0726623	0.345001	0.506045	-0.0555833	0.0711668	0.826581	0.921891	0.07716	0.0444234
P06756	P06756;P06756-2;P06756-3	'ITGAV	3685	0.000752632	0.00319933	0.150443	-0.226968	1.34111e-05	8.72282e-05	-0.53331	0.024639	0.616989	0.739266	0.138982	0.0108463	0.00177647	0.0580408	-0.366352	0.088492
Q5J8M3	Q5J8M3;Q5J8M3-2;Q5J8M3-3	'EMC4	51234	0.000753012	0.00319933	0.0937592	-0.0592177	0.0152722	0.029365	-0.117472	0.0427669	0.31501	0.47617	-0.0341622	0.0338132	0.568049	0.783938	-0.027425	0.0282598
P51665	P51665	'PSMD7	5713	0.000753794	0.00319933	0.0551342	-0.188005	0.848216	0.873236	-0.0015075	-0.0259121	0.0930923	0.220313	-0.155182	-0.0258666	0.815164	0.917628	-0.0367183	-0.0508377
O95298	O95298;O95298-2	'NDUFC2	4718	0.000755913	0.00320484	-0.238363	0.524597	0.000319935	0.00128007	1.18835	0.0159569	8.87235e-05	0.0051003	0.549239	0.0248256	0.0606581	0.29455	0.401492	0.0807284
Q92643	Q92643	'PIGK	10026	0.000757287	0.00320719	0.209007	-0.0417838	0.0265695	0.0467839	-0.281168	0.12541	7.05283e-05	0.0044955	-0.314626	0.118173	0.0480539	0.263436	-0.293227	0.0857464
P08567	P08567	'PLEK	5341	0.000762454	0.00322558	0.327476	-0.229629	0.254609	0.313766	-0.320785	0.141774	0.000966266	0.0180724	-0.402914	0.134072	0.0689944	0.314689	-0.283882	0.081228
Q9C0D5	Q9C0D5;Q9C0D5-2	'TANC1	85461	0.000764853	0.0032292	0.158547	-0.428076	0.450295	0.509318	-0.271583	-0.0369938	0.829288	0.885465	-0.0753589	-0.0333088	0.757251	0.892132	0.032115	-0.0508314
Q9Y4E6	Q9Y4E6;Q9Y4E6-2	'WDR7	23335	0.000764962	0.0032292	-0.148056	0.55515	2.90574e-10	8.35186e-09	1.48086	0.0863462	0.0227741	0.101742	0.585364	0.0808283	0.428555	0.696269	0.37209	0.144311
P10645	P10645	'CHGA	1113	0.000768759	0.00323984	-0.326278	0.640385	0.0102149	0.0213644	1.15794	-0.00405692	0.00204226	0.0302394	0.947466	0.01373	0.0267897	0.203342	0.902843	0.0834786
Q9HCH3	Q9HCH3	'CPNE5	57699	0.00076914	0.00323984	-0.26946	0.651349	1.24596e-05	8.1719e-05	1.43059	0.0374762	0.0694983	0.188213	0.562339	0.02288	0.388425	0.670354	0.413815	0.0799145
P08708;P0CW22	P08708;P0CW22	'RPS17;'RPS17L	100505503;6218;6218	0.000772152	0.00324889	0.126062	-0.42058	1.81756e-09	3.99148e-08	-0.794835	-0.0561523	0.0203478	0.0959996	-0.413731	-0.0493698	0.29024	0.588099	-0.350552	-0.082828
Q9BSH5	Q9BSH5	'HDHD3	81932	0.000773303	0.00324889	-0.0787338	0.291974	0.0114045	0.0233038	0.501528	0.0448354	0.710425	0.801921	0.0739578	0.0400812	0.0396648	0.239716	-0.0615617	0.0608709
Q15654	Q15654	'TRIP6	7205	0.000773784	0.00324889	0.222972	-0.131548	0.128389	0.174443	-0.32464	0.104799	0.00616825	0.0513015	-0.360302	0.0741271	0.00273107	0.0749804	-0.553313	0.0708266
P22033	P22033	'MUT	4594	0.000777052	0.00325912	-0.13359	0.240896	8.75235e-05	0.000434174	0.196325	-0.00876103	0.0167082	0.0884355	0.25466	-0.00780293	0.231033	0.541106	0.196097	0.0180782
P61923	P61923;P61923-2	'COPZ1	22818	0.000779788	0.00326709	0.0926081	-0.162128	0.0464889	0.0736625	-0.500025	0.0076959	0.0611936	0.176143	-0.174234	0.00297756	0.162219	0.459931	-0.18744	-0.00730432
Q96EY8	Q96EY8	'MMAB	326625	0.000787157	0.00329443	-0.140583	0.207536	5.79903e-09	1.04946e-07	0.614833	-0.0245433	0.0397419	0.137764	0.280237	-0.0300805	0.379521	0.660955	0.183552	0.00426182
P25787	P25787	'PSMA2	5683	0.000788655	0.00329717	0.111709	-0.0967185	0.00676413	0.0152807	-0.24094	0.0422331	0.248417	0.409386	-0.0381	0.0371373	0.73954	0.883937	0.000705	0.0267159
Q9NZ01	Q9NZ01;Q9NZ01-2	'TECR	9524	0.00079401	0.00331601	0.0721127	-0.249586	0.661171	0.709837	0.004005	-0.0351203	0.26558	0.428988	-0.114603	-0.0359149	0.497937	0.739247	-0.0948217	-0.0439775
Q56VL3	Q56VL3;Q56VL3-2	'OCIAD2	132299	0.000795774	0.00331983	0.441013	-0.154705	0.0280554	0.048981	-0.0789275	0.242441	0.92808	0.953196	0.179693	0.198499	0.0190244	0.177063	-0.353023	0.26986
Q99719	Q99719	'SEPT5	5413	0.000797467	0.00332335	-0.306587	0.833392	1.12935e-15	2.45257e-13	1.9103	0.0734059	0.129082	0.268654	0.546401	0.0608041	0.430523	0.697437	0.43175	0.109547
P43004	P43004;P43004-2	'SLC1A2	6506	0.00080189	0.00333662	-0.497004	1.1645	2.42698e-09	5.12814e-08	2.19077	0.0568308	0.0270537	0.111156	1.51874	0.049392	0.349458	0.642319	0.836432	0.242616
Q9ULR3	Q9ULR3	'PPM1H	57460	0.000802358	0.00333662	-0.28564	0.79319	2.23069e-06	1.83261e-05	1.74178	0.0739703	0.0212399	0.0982564	0.679334	0.0613249	0.485338	0.730621	0.41913	0.138944
Q6DN90	Q6DN90;Q6DN90-2	'IQSEC1	9922	0.000807005	0.00335237	-0.191296	0.475205	5.89356e-13	4.51724e-11	1.29228	0.030871	0.00601717	0.0506785	0.453006	0.020878	0.360651	0.651171	0.282923	0.0735343
O75694	O75694;O75694-2	'NUP155	9631	0.000809478	0.00335702	0.116684	-0.175794	0.0270332	0.0474508	-0.419507	0.0191915	0.0166299	0.0883238	-0.25233	0.0213346	0.98168	0.991829	-0.0302417	-0.0276091
O14818	O14818;O14818-2;O14818-4	'PSMA7	5688	0.000809841	0.00335702	0.106568	-0.170435	0.0194101	0.0359762	-0.153695	0.0142338	0.41922	0.574389	-0.0544156	0.0165663	0.799651	0.910791	-0.0243433	0.00762591
P05771-2	P05771-2	'PRKCB	5579	0.000815564	0.00337716	-0.313015	1.06023	1.00108e-12	6.9879e-11	2.01321	0.144732	0.106195	0.239121	0.86812	0.133672	0.423027	0.693338	0.688133	0.208291
Q16799	Q16799;Q16799-2	'RTN1	6252	0.000819792	0.00339108	-0.295889	0.508198	5.79019e-07	5.91471e-06	0.977167	-0.0278597	0.399136	0.557105	0.212012	0.00680732	0.0464804	0.260303	0.60974	-0.033437
Q96IX5	Q96IX5	'ATP5MD	84833	0.000825061	0.00340927	-0.244033	0.414321	4.79717e-06	3.61313e-05	1.0031	-0.0245818	0.000137076	0.00637891	0.712427	-0.0276124	0.328943	0.623098	0.299462	0.0791582
Q96EE3	Q96EE3;Q96EE3-1	'SEH1L	81929	0.000827414	0.00341538	0.0952219	-0.134452	0.0344882	0.0578354	-0.23647	0.0186638	0.0314733	0.121475	-0.166352	0.0212246	0.598291	0.803408	-0.0638617	-0.00554068
P78527	P78527;P78527-2	'PRKDC	5591	0.000830122	0.00342253	0.212301	-0.292655	5.79779e-05	0.000303801	-0.896355	0.0439823	0.0455479	0.147757	-0.30348	0.0500083	0.998962	0.999246	-0.0133883	-0.0136511
P25786	P25786;P25786-2	'PSMA1	5682	0.000830898	0.00342253	0.0846673	-0.120904	0.0657405	0.098309	-0.193158	0.0161436	0.0781181	0.198031	-0.0930244	0.0149227	0.292486	0.590257	-0.0598233	0.00303523
P10915	P10915	'HAPLN1	1404	0.000831825	0.00342274	-0.231244	0.936791	0.000841319	0.00283865	1.96599	0.158101	0.284019	0.448035	0.603848	0.20515	0.0858095	0.345803	1.31136	0.135855
Q765P7	Q765P7;Q765P7-2	'MTSS1L	92154	0.000834822	0.00342792	-0.340774	0.364692	0.150943	0.200481	0.20732	-0.105619	0.23683	0.39801	0.0833511	-0.0924578	0.04877	0.26478	0.175338	-0.0930145
P62826	P62826	'RAN	5901	0.000834837	0.00342792	0.134817	-0.190196	0.0322477	0.0546408	-0.242478	0.0264792	0.160947	0.307049	-0.133719	0.0366	0.356737	0.648597	0.124847	-0.0102716
Q8TED0	Q8TED0	'UTP15	84135	0.000838104	0.00343772	0.117978	-0.238984	0.0530629	0.0822454	-0.461345	-0.00100923	0.0722833	0.191564	-0.195561	-0.00237561	0.379384	0.660955	-0.162742	-0.0200227
P60903	P60903	'S100A10	6281	0.000840529	0.00344405	0.521805	-0.960909	6.71686e-05	0.000345932	-2.16103	0.0275672	0.123809	0.26104	-1.08727	-0.027059	0.00192415	0.0596943	-2.04889	0.0317834
Q96NT1	Q96NT1	'NAP1L5	266812	0.000845584	0.00345887	-0.266838	0.344002	0.0257528	0.0457372	0.650725	-0.0632249	0.288617	0.452802	0.184683	-0.0469883	0.393644	0.673122	0.120207	-0.0224002
O75746	O75746	'SLC25A12	8604	0.000847299	0.00345887	-0.162234	0.794268	1.45743e-09	3.29313e-08	1.58391	0.1566	0.0039396	0.0426983	1.00633	0.157796	0.420325	0.692365	0.517683	0.282283
P02786	P02786	'TFRC	7037	0.000847984	0.00345887	0.179705	-0.231852	0.000147391	0.00067386	-0.4865	0.0425192	0.221853	0.381869	-0.121763	0.0336298	0.0317676	0.215913	-0.249013	0.040387
P12956	P12956	'XRCC6	2547	0.000848527	0.00345887	0.136982	-0.380705	0.00165672	0.00483652	-0.951688	-0.0355803	0.177655	0.328137	-0.333024	-0.0162722	0.315212	0.610889	0.12318	-0.100079
Q9BPX5	Q9BPX5	'ARPC5L	81873	0.00084916	0.00345887	-0.154502	0.249092	0.0015378	0.00456435	0.77759	-0.0199705	0.0464187	0.148516	0.238157	-0.01978	0.392605	0.672521	0.116647	0.0143761
O60610	O60610;O60610-2;O60610-3	'DIAPH1	1729	0.000849454	0.00345887	0.122652	-0.0812931	0.123161	0.168747	-0.0969925	0.0546703	0.0127565	0.0765439	-0.190864	0.0494646	0.152484	0.449265	-0.225148	0.0377536
P30048	P30048	'PRDX3	10935	0.000856604	0.00348435	-0.287203	0.249485	0.00102644	0.00332148	0.58045	-0.108307	0.00229622	0.0317589	0.542538	-0.0958771	0.0556267	0.28387	0.350725	-0.0261925
Q969T9	Q969T9	'WBP2	23558	0.00086992	0.00353484	-0.185037	0.328505	2.18004e-05	0.000133153	0.782552	-0.0138564	0.012601	0.0758	0.480574	-0.011062	0.036625	0.230558	0.562632	0.0112691
Q16513	Q16513;Q16513-2;Q16513-3;Q16513-4;Q16513-5	'PKN2	5586	0.000872678	0.00354237	0.138959	-0.0832815	0.00167994	0.00489334	-0.42738	0.064879	0.000112331	0.00585467	-0.327843	0.0569759	0.00736287	0.117745	-0.35738	0.0347659
Q8TDJ6	Q8TDJ6;Q8TDJ6-2;Q8TDJ6-3	'DMXL2	23312	0.000880733	0.00357135	-0.135538	0.687813	6.63926e-10	1.69627e-08	1.57879	0.138912	0.0169266	0.0884355	0.698089	0.13098	0.346284	0.64069	0.481733	0.19915
P21397	P21397;P21397-2	'MAOA	4128	0.000883153	0.00357746	-0.231003	0.212936	0.00576177	0.0134304	0.414925	-0.0830236	0.0450601	0.146721	1.0179	-0.0726271	0.72989	0.879785	0.18122	0.115819
P09496	P09496;P09496-2;P09496-3;P09496-4;P09496-5	'CLTA	1211	0.000891018	0.0036021	-0.140595	0.40974	6.19961e-06	4.47953e-05	1.62551	0.0428503	0.183755	0.335653	0.317814	0.039978	0.427119	0.695581	0.280227	0.064047
O14807	O14807;O14807-2	'MRAS	22808	0.000891081	0.0036021	-0.155942	0.471722	0.00289531	0.00773601	0.99181	0.053279	0.0349223	0.128218	1.11067	0.0506683	0.848984	0.932792	0.281792	0.235971
P32321	P32321;P32321-2	'DCTD	1635	0.000905542	0.00365665	0.147985	-0.335954	0.0137465	0.0269484	-0.737313	-0.0133277	0.00175366	0.0276414	-0.619643	-0.0286798	0.00565002	0.110029	-0.75502	-0.0505123
P43007	P43007;P43007-2	'SLC1A4	6509	0.000906444	0.00365665	-0.345459	0.687381	0.0160495	0.0305739	0.929368	-0.00117897	0.0931074	0.220313	0.700716	0.0320754	0.0217781	0.18788	1.18704	0.0113482
Q6NUQ4	Q6NUQ4;Q6NUQ4-2	'TMEM214	54867	0.000909368	0.00366466	0.178228	-0.278329	0.0609616	0.0925073	-0.443575	0.0260421	0.0485669	0.152244	-0.241812	0.0103563	0.0420658	0.244695	-0.253898	-0.00518886
Q7L0J3	Q7L0J3;Q7L0J3-2	'SV2A	9900	0.000912763	0.00367455	-0.339962	1.25074	2.34769e-12	1.41186e-10	2.8773	0.190271	0.00967209	0.0672744	1.43338	0.20152	0.277745	0.579919	0.940252	0.352756
Q7RTP6	Q7RTP6;Q7RTP6-2;Q7RTP6-3;Q7RTP6-4;Q7RTP6-5	'MICAL3	57553	0.000917191	0.00368858	-0.173204	0.299862	8.5477e-12	4.33935e-10	0.803685	-0.0155154	0.0028929	0.0358995	0.329988	-0.0116593	0.10216	0.377097	0.219737	0.0266691
Q9UMF0	Q9UMF0	'ICAM5	7087	0.000918149	0.00368864	-0.236456	0.931171	7.95834e-08	1.05007e-06	2.18543	0.152753	0.0361915	0.130993	0.88936	0.157464	0.327507	0.62298	0.668202	0.237524
Q9NR30	Q9NR30;Q9NR30-2	'DDX21	9188	0.000924492	0.00370718	0.0809508	-0.295738	2.08489e-16	9.47258e-14	-0.738865	-0.0446123	0.175056	0.324771	-0.288451	-0.0419822	0.879883	0.94751	-0.115768	-0.0823345
Q5SWX8	Q5SWX8;Q5SWX8-2;Q5SWX8-3;Q5SWX8-4	'ODR4	54953	0.000924661	0.00370718	0.105481	-0.0873208	0.0452738	0.0723161	-0.206405	0.0412138	0.024451	0.105032	-0.0885133	0.0446637	0.767382	0.89738	0.00116333	0.0233548
P21283;Q8NEY4	P21283;Q8NEY4;Q8NEY4-2	'ATP6V1C1;'ATP6V1C2	245973;528	0.00092621	0.00370958	-0.221899	0.651981	2.33523e-05	0.000141526	1.79447	0.0693944	0.0179561	0.0902728	0.74623	0.0675034	0.205382	0.512006	0.566168	0.138334
Q9UPA5	Q9UPA5	'BSN	8927	0.000927615	0.00371141	-0.327647	0.897156	3.08048e-11	1.23297e-09	2.12851	0.080621	0.0134652	0.0786895	0.965099	0.0805632	0.417992	0.690296	0.545497	0.198091
Q9Y3E5	Q9Y3E5	'PTRH2	51651	0.000929059	0.00371339	0.123352	-0.242978	0.00738296	0.016384	-0.66964	0.00124154	0.571296	0.703148	0.0792011	-0.00952244	0.461834	0.718444	-0.12115	0.0238475
P13010	P13010	'XRCC5	7520	0.000932633	0.00372386	0.13322	-0.405778	0.0112737	0.0231697	-0.90326	-0.0464459	0.190319	0.342996	-0.35525	-0.0317641	0.490751	0.734717	0.0720333	-0.112086
Q8NFH4	Q8NFH4	'NUP37	79023	0.000933825	0.00372482	0.0974985	-0.212164	0.0758368	0.110935	-0.38662	-0.00572231	0.0439772	0.145097	-0.291196	-0.0101837	0.761483	0.894153	-0.101428	-0.0552209
P50914	P50914	'RPL14	9045	0.000935907	0.00372932	0.282058	-0.295512	0.00317151	0.00832431	-0.56649	0.0895346	0.154992	0.299784	-0.223694	0.0590759	0.000439213	0.0245269	-0.576912	0.087962
O95456	O95456;O95456-2	'PSMG1	8624	0.000938212	0.0037347	0.139041	-0.173483	0.0548484	0.0845768	-0.26256	0.0348664	0.00812593	0.0610851	-0.326613	0.0476293	0.170504	0.474377	-0.31503	0.0205332
Q2KJY2	Q2KJY2;Q2KJY2-2	'KIF26B	55083	0.000940906	0.0037389	0.391367	-0.735163	0.00978423	0.0206403	-1.23792	0.0158572	0.0736129	0.192735	-0.755566	-0.00054122	0.0465848	0.260515	-0.952387	-0.0251809
P37840	P37840;P37840-2;P37840-3	'SNCA	6622	0.000941181	0.0037389	-0.238034	1.45222	5.95812e-11	2.1972e-09	3.45279	0.325383	0.0740087	0.192995	1.42666	0.284094	0.642848	0.833463	0.833335	0.442904
Q15121	Q15121	'PEA15	8682	0.000944305	0.0037475	-0.205214	0.716019	0.236423	0.294418	0.350565	0.101864	0.909237	0.939769	0.187967	0.15106	0.00468452	0.1023	0.987328	0.0445727
O15355	O15355	'PPM1G	5496	0.000950981	0.00377017	0.140917	-0.242924	0.0464669	0.0736573	-1.04045	0.01297	0.0531981	0.161202	-0.26571	0.0276207	0.966923	0.983603	-0.0344017	-0.0239211
P42892	P42892;P42892-2;P42892-3;P42892-4	'ECE1	1889	0.000957447	0.00378992	0.22046	-0.261713	0.0178466	0.0333792	-0.570442	0.0597354	0.314311	0.475664	-0.190918	0.0305205	4.82361e-05	0.00673411	-0.543937	0.0635614
P08237	P08237;P08237-2;P08237-3	'PFKM	5213	0.000957901	0.00378992	-0.177083	0.292175	3.49437e-05	0.000198539	0.651195	-0.0206636	6.54146e-05	0.00445233	0.556173	-0.0110949	0.0361223	0.229597	0.444822	0.0427668
Q14696	Q14696	'MESD	23184	0.000960493	0.00379632	0.103577	-0.279275	0.231106	0.288993	-0.23643	-0.0240403	0.574805	0.706411	-0.0853333	-0.0206727	0.78613	0.905676	-0.00405333	-0.036165
Q9BWS9	Q9BWS9;Q9BWS9-2;Q9BWS9-3	'CHID1	66005	0.000966001	0.00381424	0.119487	-0.110695	0.402125	0.461859	-0.0421925	0.0427597	0.2947	0.458455	-0.0636422	0.0427288	0.344117	0.638619	0.0954767	0.0137782
P56192	P56192	'MARS	4141	0.000969191	0.00381965	0.0814519	-0.117594	0.000221772	0.000954301	-0.21765	0.0151033	0.956309	0.971721	0.0196878	0.0163554	0.857902	0.937266	0.0275933	0.0155045
O95573	O95573	'ACSL3	2181	0.000969325	0.00381965	0.218476	-0.123378	0.889545	0.908428	0.09113	0.104524	0.436707	0.589084	0.0153767	0.0895893	0.00563596	0.110029	-0.128125	0.104098
Q4G0J3	Q4G0J3;Q4G0J3-2;Q4G0J3-3	'LARP7	51574	0.000974744	0.00383714	0.141584	-0.27871	0.000268697	0.00111619	-0.5128	0.00148615	0.011822	0.0732234	-0.280457	-0.00414463	0.125343	0.414189	-0.23963	-0.0285514
Q13523	Q13523	'PRPF4B	8899	0.000977202	0.00384294	0.18214	-0.0989215	0.000330758	0.00131218	-0.593285	0.0884526	0.0548803	0.16409	-0.218509	0.0817529	0.830937	0.925394	0.00237	0.0311607
P25789	P25789;P25789-2	'PSMA4	5685	0.000982246	0.00385889	0.0541319	-0.170898	0.0262238	0.0463422	-0.248713	-0.0208779	0.166527	0.314774	-0.131897	-0.02109	0.745964	0.887033	-0.06642	-0.0375736
P61925	P61925	'PKIA	5569	0.000989206	0.00387968	-0.374371	0.653275	2.11722e-10	6.51671e-09	1.54239	-0.0318223	0.0318412	0.122064	0.595332	-0.0186415	0.216076	0.523646	0.481778	0.038705
Q9Y2A7	Q9Y2A7;Q9Y2A7-2	'NCKAP1	10787	0.000989521	0.00387968	-0.138412	0.306572	0.000170186	0.00076482	0.825897	0.0099159	0.0122045	0.0746595	0.404274	0.0186795	0.0151632	0.159336	0.445618	0.0393323
P61764-2	P61764-2	'STXBP1	6812	0.000991698	0.00388432	-0.237594	0.620084	0.00111776	0.00354364	1.55945	0.0482985	0.409393	0.566886	0.282378	0.0571744	0.842252	0.929521	0.03584	0.106148
Q14764	Q14764	'MVP	9961	0.000995011	0.00389339	0.428688	-0.316265	0.125019	0.170755	-0.217133	0.18037	0.159623	0.305268	-0.308948	0.154888	0.0546421	0.281237	-0.415458	0.137787
P09622	P09622	'DLD	1738	0.00100075	0.00390818	-0.116597	0.394739	0.000184168	0.000818084	0.759472	0.0538487	0.05006	0.155428	0.360471	0.0458885	0.761006	0.894015	0.154115	0.0954768
O00764	O00764;O00764-2;O00764-3	'PDXK	105372824;8566	0.00100144	0.00390818	-0.194923	0.457439	1.29623e-06	1.17837e-05	0.9622	0.022531	0.0487583	0.152721	0.401968	0.0174195	0.334673	0.631083	0.346873	0.0511516
Q13131	Q13131;Q13131-2	'PRKAA1	5562	0.00100252	0.00390818	0.0467538	-0.116747	0.283652	0.344133	-0.074185	-0.00774641	0.2032	0.359252	-0.0677	-0.00485634	0.207635	0.514025	-0.0964217	-0.00522455
Q9Y6E2	Q9Y6E2	'BZW2	28969	0.00100279	0.00390818	0.203811	-0.253351	0.0818773	0.118628	-0.27593	0.0514236	0.250078	0.411292	-0.20375	0.0576544	0.609267	0.810628	0.128602	-0.00548932
P11215	P11215;P11215-2	'ITGAM	3684	0.00102209	0.00397627	0.30947	-0.0574023	0.0493758	0.077483	-0.34372	0.187179	0.0396475	0.137764	-0.219914	0.164079	0.0193801	0.178251	-0.321752	0.151785
Q7Z2K8	Q7Z2K8;Q7Z2K8-2	'GPRIN1	114787	0.00102229	0.00397627	-0.200073	0.538207	5.43614e-05	0.000289903	1.23707	0.04602	0.0236706	0.103153	0.607152	0.0650202	0.138607	0.433799	0.590467	0.104259
Q9UHB6	Q9UHB6;Q9UHB6-2;Q9UHB6-3	'LIMA1	51474	0.00102561	0.0039852	0.207695	-0.515615	0.0104676	0.02177	-2.1001	-0.0334082	0.159431	0.305198	-0.381288	-0.0302763	0.998779	0.999246	-0.0930683	-0.0935116
Q13424	Q13424	'SNTA1	6640	0.00102883	0.00399372	-0.142836	0.488265	2.88855e-09	5.8809e-08	0.925845	0.0675313	0.522413	0.662378	0.235398	0.0502771	0.867728	0.940692	0.124253	0.078055
P12036	P12036;P12036-2	'NEFH	4744	0.00103589	0.00401715	-0.529047	0.869102	0.0112966	0.0231802	1.15853	-0.0629972	0.108445	0.24196	0.444501	-0.083699	0.635547	0.828621	0.150138	-0.007545
Q86UX7	Q86UX7;Q86UX7-2	'FERMT3	83706	0.00104249	0.00403876	0.3353	-0.215822	0.0172214	0.0323959	-0.387635	0.151593	2.79124e-05	0.00323094	-0.420247	0.135837	0.00973668	0.133475	-0.3774	0.0920795
P01116	P01116;P01116-2	'KRAS	3845	0.00104702	0.0040523	-0.12037	0.67187	0.00257936	0.00703608	0.76316	0.14371	0.454224	0.603848	0.263537	0.136947	0.609158	0.810628	0.23045	0.15009
Q9HCJ6	Q9HCJ6	'VAT1L	57687	0.0010499	0.00405721	-0.614659	0.408797	0.00187719	0.00539087	0.995727	-0.273507	0.00627057	0.0520418	0.787332	-0.25672	0.0205493	0.182768	0.888063	-0.199271
P37802	P37802	'TAGLN2	8407	0.00105037	0.00405721	0.360525	-0.780505	0.00437118	0.0107736	-1.43792	-0.0198179	0.00425879	0.0447517	-1.21078	-0.0890859	0.00124387	0.0480559	-1.54288	-0.120278
Q9H9B4	Q9H9B4	'SFXN1	94081	0.00106051	0.00408484	-0.198011	0.336959	0.00134496	0.00408125	0.767023	-0.0196877	5.13344e-06	0.00133778	0.492179	-0.00259366	0.00152433	0.0536813	0.43395	0.0390811
P12081	P12081;P12081-2;P12081-3;P12081-4	'HARS	3035	0.00106063	0.00408484	0.152419	-0.107141	0.0131445	0.0259898	-0.196557	0.065899	0.577704	0.707914	0.0131	0.0618005	0.0256267	0.199155	-0.114342	0.0758584
O43157	O43157;O43157-2;O43157-3	'PLXNB1	5364	0.00106066	0.00408484	-0.150993	0.47708	0.980522	0.982785	0.0560675	0.0583649	0.269683	0.432577	0.266442	0.0649632	0.989243	0.996123	0.098195	0.101643
Q9BX67	Q9BX67;Q9BX67-2	'JAM3	83700	0.00106296	0.00408969	-0.136368	0.493676	0.000562452	0.00204145	1.24503	0.0736467	0.603962	0.729344	0.153798	0.0694407	0.52529	0.758107	0.217015	0.0665718
Q9Y6M9	Q9Y6M9	'NDUFB9	4715	0.00107505	0.00413212	-0.174739	0.523908	2.23646e-09	4.85684e-08	1.13447	0.0581433	0.0408064	0.13919	0.448972	0.049551	0.505901	0.744193	0.302407	0.0967705
Q86Y39	Q86Y39;Q86Y39-2	'NDUFA11	126328	0.0010788	0.00414135	-0.197648	0.361549	1.01348e-06	9.61576e-06	1.07209	-0.011249	0.000134547	0.0063367	0.591167	-0.00137	0.0550118	0.282031	0.467037	0.055957
Q92841	Q92841;Q92841-1;Q92841-2;Q92841-3	'DDX17	10521	0.00107957	0.00414135	0.116278	-0.331102	0.000400209	0.00152925	-0.702823	-0.0328487	0.236617	0.397993	-0.250236	-0.0123256	0.304818	0.603308	0.146808	-0.0826891
P48539	P48539	'PCP4	5121	0.00108403	0.00415122	-0.428008	0.603858	0.000354047	0.00138674	0.818743	-0.0840526	0.144439	0.288656	0.350836	-0.0316378	0.33875	0.633424	0.384315	-0.0101255
Q9HCM2	Q9HCM2;Q9HCM2-2;Q9HCM2-3;Q9HCM2-4	'PLXNA4	91584	0.00108427	0.00415122	-0.14963	0.645427	0.00205835	0.00584321	1.4668	0.115389	0.027085	0.111156	0.620677	0.112679	0.374391	0.660298	0.451383	0.1704
Q8TF74	Q8TF74;Q8TF74-2	'WIPF2	147179	0.00108759	0.00415988	-0.130543	0.258352	0.000482532	0.00179469	0.336307	-0.000911026	0.615236	0.738329	0.0720967	0.0126863	0.072385	0.321622	0.283007	-0.0120234
Q99685	Q99685;Q99685-2	'MGLL	11343	0.00109377	0.00417819	-0.0717862	0.36771	0.0114016	0.0233038	0.799255	0.0747126	0.504655	0.645516	0.199896	0.0681568	0.0749644	0.323458	0.415115	0.0477909
Q8WUH6	Q8WUH6	'TMEM263	90488	0.00109452	0.00417819	0.0662227	-0.252438	0.337072	0.398191	-0.172215	-0.0399974	0.553021	0.687801	0.0332022	-0.0332076	0.0938174	0.362742	0.181758	-0.0489373
P22102	P22102;P22102-2	'GART	2618	0.00109737	0.00418472	0.108869	-0.344353	1.31835e-08	2.21178e-07	-1.07709	-0.0422051	0.253	0.414491	-0.138473	-0.0320949	0.75497	0.891594	-0.01483	-0.0562084
O00217	O00217	'NDUFS8	4728	0.00109837	0.00418472	-0.14478	0.560785	1.87221e-08	2.95099e-07	1.2161	0.0904085	0.000636903	0.0142266	0.621356	0.0854527	0.266127	0.569709	0.420553	0.149374
O15067	O15067	'PFAS	5198	0.00110266	0.004197	0.16632	-0.0712008	1.67604e-07	2.04101e-06	-0.22282	0.0871464	0.238976	0.399895	-0.0724367	0.0865156	0.828598	0.923315	0.0908783	0.0534077
P20674	P20674	'COX5A	9377	0.00110574	0.00420459	-0.167403	0.385625	3.38596e-05	0.00019358	1.21589	0.0169392	1.60111e-05	0.0025035	0.651639	0.0180195	0.136691	0.430489	0.443688	0.0895777
P38919	P38919	'EIF4A3	9775	0.00111121	0.00422131	0.11087	-0.335982	0.0171791	0.0323474	-0.637007	-0.0380805	0.0748896	0.193998	-0.321271	-0.0289585	0.802997	0.912741	-0.04519	-0.0865364
Q92530	Q92530	'PSMF1	9491	0.00111247	0.00422198	0.0910142	-0.110862	0.0397472	0.0652	-0.334867	0.0237223	0.115236	0.251821	-0.0892589	0.031378	0.457417	0.714675	-0.07205	0.0208061
Q14247	Q14247;Q14247-2;Q14247-3	'CTTN	2017	0.00111521	0.00422828	-0.119735	0.114435	0.00266221	0.00723589	0.316902	-0.0416785	0.10012	0.228738	0.04285	-0.0583898	0.800045	0.910975	-0.07363	-0.0356034
Q9NUP9	Q9NUP9	'LIN7C	55327	0.00112047	0.00424099	-0.129367	0.079	0.824432	0.855056	-0.04883	-0.059911	0.00720887	0.0565853	0.330734	-0.0379368	0.100322	0.374532	0.320808	-0.0114466
Q14141	Q14141;Q14141-2;Q14141-3;Q14141-4	'SEPT6	23157	0.00112073	0.00424099	-0.109475	0.653045	5.62076e-09	1.03263e-07	1.48139	0.144698	0.308369	0.470681	0.389363	0.123048	0.8195	0.919431	0.109452	0.179376
Q13242	Q13242	'SRSF9	8683	0.00112625	0.00425423	0.151795	-0.260973	0.00466395	0.0113521	-0.802917	0.0142054	0.0129767	0.0772082	-0.349098	0.0292034	0.972229	0.985868	-0.0343	-0.0395168
O15428;Q13526	O15428;Q13526	'PIN1;'PIN1P1	5300	0.00112754	0.00425423	-0.11397	0.673508	2.44349e-06	1.97755e-05	1.48858	0.148523	0.0616224	0.1766	0.601692	0.141891	0.677174	0.852508	0.335933	0.209481
P61019	P61019;P61019-2	'RAB2A	5862	0.00112838	0.00425423	-0.208869	0.364503	8.99781e-06	6.1598e-05	0.969605	-0.0177451	0.00229684	0.0317589	0.502169	-0.00652317	0.00445869	0.0984825	0.579335	0.0176377
Q99784	Q99784;Q99784-2;Q99784-3;Q99784-4	'OLFM1	10439	0.00112858	0.00425423	-0.309928	0.703702	0.000189102	0.000839048	1.75425	0.027949	0.0826642	0.204833	0.59605	0.0278598	0.677383	0.852508	0.285768	0.108911
O15530	O15530;O15530-2;O15530-3;O15530-4;O15530-5	'PDPK1	5170	0.00113146	0.00426095	-0.0871273	0.353689	0.0241641	0.043266	0.685505	0.0598115	0.0110571	0.0707774	0.32099	0.0597229	0.241188	0.54942	0.24826	0.0874543
Q6A1A2	Q6A1A2	'PDPK2P		0.00113146	0.00426095	-0.0871273	0.353689	0.0241641	0.043266	0.685505	0.0598115	0.0110571	0.0707774	0.32099	0.0597229	0.241188	0.54942	0.24826	0.0874543
Q9C0K3;Q9P1U1	Q9C0K3;Q9P1U1;Q9P1U1-2;Q9P1U1-3	'ACTR3B;'ACTR3C	57180;653857	0.00113257	0.00426095	-0.265816	0.804382	5.02882e-06	3.75691e-05	2.23509	0.0909169	0.00337656	0.0397559	0.903874	0.0928305	0.213367	0.521283	0.622545	0.186492
Q92538	Q92538	'GBF1	8729	0.00113364	0.00426095	0.0898669	-0.13387	0.00634985	0.0144732	-0.17525	0.0152879	0.72656	0.814321	-0.00856	0.0189371	0.885399	0.949006	0.0281767	0.0120527
P13073	P13073	'COX4I1	1327	0.00113488	0.00426154	-0.25284	0.574862	9.62369e-09	1.65723e-07	1.33946	0.0230608	1.27231e-05	0.00207228	0.731092	0.0216532	0.181337	0.490036	0.445422	0.108979
Q9H0Q3	Q9H0Q3	'FXYD6	53826	0.00114375	0.0042907	-0.269754	0.735102	0.000181033	0.000805988	1.58363	0.0651979	0.0169371	0.0884355	0.755043	0.0759415	0.119082	0.405126	0.637563	0.138264
P00338;Q6ZMR3;Q9BYZ2	P00338;P00338-2;P00338-3;P00338-4;P00338-5;Q6ZMR3;Q9BYZ2	'LDHA;'LDHAL6A;'LDHAL6B	160287;3939;92483	0.00115155	0.00431118	0.316796	-0.322129	0.356364	0.417699	-0.03079	0.103821	0.298494	0.462105	-0.344623	0.037051	0.0119897	0.146268	-0.977523	0.0973323
P61601	P61601	'NCALD	83988	0.00115175	0.00431118	-0.228467	0.545149	0.00121224	0.00376431	1.39734	0.0294051	0.585932	0.713313	0.143431	0.0225361	0.954411	0.979539	0.056715	0.0426039
Q15404	Q15404;Q15404-2	'RSU1	6251	0.00115258	0.00431118	0.153471	-0.244731	0.0232482	0.0418403	-0.507572	0.0207372	0.146439	0.289837	-0.171118	0.0139463	0.107302	0.385873	-0.26163	0.0136709
O00267	O00267;O00267-2	'SUPT5H	6829	0.00115362	0.00431118	0.08562	-0.208282	0.00929156	0.0197717	-0.287775	-0.0123474	0.0780842	0.198031	-0.226896	0.00515268	0.731987	0.880954	-0.0825983	-0.0303457
Q9Y3I0	Q9Y3I0	'RTCB	51493	0.00115654	0.00431798	0.0981858	-0.0861685	0.374133	0.435912	-0.0416525	0.0367344	0.995563	0.996583	0.0385278	0.0391598	0.343209	0.638251	0.165057	0.0218627
O75396	O75396	'SEC22B	9554	0.00116285	0.00433737	0.13779	-0.0716415	0.941281	0.95249	0.0726325	0.0679795	0.0399716	0.137907	-0.0994	0.074678	0.187135	0.497017	-0.103902	0.063423
Q99805	Q99805	'TM9SF2	9375	0.00116864	0.00435372	0.0916188	-0.105346	0.00734814	0.0163297	-0.217727	0.0259638	0.084405	0.207249	-0.122051	0.0180602	0.124625	0.412845	-0.12603	0.00904977
Q8TEQ6	Q8TEQ6	'GEMIN5	25929	0.00116946	0.00435372	0.124214	-0.150084	0.188096	0.241705	-0.14755	0.0327815	0.0569824	0.167729	-0.07292	0.0332778	0.189046	0.498496	-0.072215	0.0259409
Q8IXI2	Q8IXI2;Q8IXI2-2;Q8IXI2-3;Q8IXI2-4;Q8IXI2-5;Q8IXI2-6;Q8IXI2-7	'RHOT1	55288	0.00117278	0.00436195	-0.109508	0.233948	0.000475821	0.0017731	0.674423	0.00497692	0.00710339	0.0562956	0.232893	0.0101163	0.171315	0.474702	0.187483	0.031498
P53999	P53999	'SUB1	10923	0.00117468	0.00436483	0.325658	-0.252113	2.9492e-05	0.00017181	-0.986178	0.133068	0.465712	0.614723	-0.0688167	0.151062	0.17014	0.474334	0.488383	0.0600882
Q15493	Q15493;Q15493-2	'RGN	9104	0.00118334	0.00439287	-0.15931	0.47735	0.607026	0.659295	0.100715	0.0529097	0.896735	0.931033	0.0446767	0.0202054	0.12973	0.420495	-0.3285	0.0727616
O75116	O75116	'ROCK2	9475	0.00118503	0.00439495	-0.0412919	0.229719	5.79518e-07	5.91471e-06	0.62073	0.0490451	0.548303	0.683456	0.110092	0.0374973	0.357666	0.649079	-0.0510483	0.0644207
Q9Y5B9	Q9Y5B9	'SUPT16H	11198	0.00118631	0.00439555	0.198299	-0.195824	0.0010282	0.00332255	-0.720697	0.0669249	0.120047	0.256147	-0.233876	0.0655007	0.84744	0.931881	-0.0190517	0.0157945
O15372	O15372	'EIF3H	8667	0.00118886	0.0044008	0.0954773	-0.133062	0.0292266	0.0505293	-0.208975	0.0192974	0.704873	0.798884	0.0585689	0.0202827	0.633769	0.827806	0.0870117	0.0190145
Q16204	Q16204	'CCDC6	8030	0.00119115	0.00440513	-0.152191	0.295726	0.000548391	0.00200857	0.783752	-0.00288538	0.0390863	0.136662	0.313176	0.010551	0.286074	0.585674	0.215115	0.0445564
Q86Y82	Q86Y82	'STX12	23673	0.00120888	0.00446644	-0.116337	0.135244	0.00485808	0.0116791	0.35301	-0.0324764	0.875929	0.918457	-0.0600533	-0.0370368	0.902852	0.957241	-0.0249317	-0.0433955
Q08495	Q08495;Q08495-2;Q08495-3	'DMTN	2039	0.0012172	0.00449294	-0.18037	0.772716	7.17089e-08	9.50204e-07	1.93461	0.137326	0.044243	0.145689	0.710621	0.120343	0.497656	0.73911	0.500468	0.189247
Q14571	Q14571;Q14571-2	'ITPR2	3709	0.00122364	0.00451192	0.201212	-0.15744	3.75451e-05	0.000211171	-0.49785	0.0816613	0.81505	0.876246	0.103396	0.0627332	0.106558	0.384967	-0.164547	0.102043
Q9UBB6	Q9UBB6;Q9UBB6-2;Q9UBB6-3	'NCDN	23154	0.00122576	0.00451192	-0.166694	1.02041	1.76605e-15	3.61869e-13	2.26657	0.229007	0.020127	0.0956501	1.07323	0.225031	0.570945	0.785273	0.59085	0.348643
Q9BXW6	Q9BXW6;Q9BXW6-2;Q9BXW6-4	'OSBPL1A	114876	0.00122692	0.00451192	-0.164018	0.375127	0.000470711	0.00175909	0.93068	0.0156972	0.13304	0.273886	0.245543	0.00473585	0.965422	0.983025	0.0561267	0.0469841
Q02338	Q02338	'BDH1	622	0.00122704	0.00451192	-0.22375	0.485388	2.74135e-05	0.000161142	1.29419	0.0126295	0.0202803	0.0959451	0.700854	-0.00278683	0.692919	0.860155	0.014605	0.138768
Q92859	Q92859;Q92859-2;Q92859-3;Q92859-4	'NEO1	4756	0.00122811	0.00451192	-0.135355	0.390742	0.00180884	0.00521826	0.55124	0.040011	0.708969	0.801412	-0.0402222	0.052312	0.263211	0.56657	0.258058	0.00532818
Q8TF05	Q8TF05;Q8TF05-2	'PPP4R1	9989	0.00123303	0.00452287	0.108967	-0.209937	0.106203	0.149065	-0.593102	0.00266538	0.270116	0.433094	-0.0656089	0.0101493	0.752135	0.890129	0.0261583	-0.00752977
Q9BPW8	Q9BPW8	'NIPSNAP1	8508	0.0012334	0.00452287	-0.192522	0.467809	3.48635e-05	0.000198372	1.04246	0.0275887	0.0652148	0.182089	0.347306	0.0318088	0.540287	0.764126	0.210405	0.0719882
P55060	P55060;P55060-2;P55060-3;P55060-4	'CSE1L	1434	0.0012358	0.00452742	0.138086	-0.0982654	0.00010187	0.000491618	-0.2133	0.0593021	0.000649728	0.0143491	-0.179126	0.0639993	0.474194	0.725205	-0.0491183	0.0296943
Q9UIW2	Q9UIW2	'PLXNA1	5361	0.00123913	0.00453225	-0.153972	0.567342	0.00553766	0.0130245	1.21255	0.0864659	0.0989069	0.227294	0.407439	0.0798254	0.670441	0.84814	0.231717	0.126125
Q15369	Q15369;Q15369-2	'ELOC	6921	0.00123944	0.00453225	-0.0965873	0.0568654	0.0430617	0.0693566	0.20304	-0.0454364	0.70795	0.80125	-0.0103978	-0.0329356	0.502003	0.742745	0.027435	-0.036558
Q9UH99	Q9UH99;Q9UH99-2;Q9UH99-3	'SUN2	25777	0.00124864	0.00456162	0.148112	-0.124161	0.0458484	0.0728247	-0.23572	0.0573546	0.624995	0.743942	-0.04018	0.0565268	0.948454	0.977597	0.0450167	0.0383155
P08574	P08574	'CYC1	1537	0.00124982	0.00456167	-0.246007	0.507412	0.00118337	0.00370952	1.07531	0.00513308	7.93466e-05	0.00469948	0.668066	0.011889	0.102568	0.377721	0.44089	0.0876068
Q12974	Q12974;Q12974-2;Q12974-3	'PTP4A2	8073	0.0012511	0.00456207	-0.161146	0.27963	0.000790102	0.00269253	0.46688	-0.0142208	0.105151	0.237182	0.233506	-0.0163244	0.568227	0.783938	0.0907633	0.0201743
Q15020	Q15020;Q15020-2;Q15020-3	'SART3	9733	0.00125458	0.00457049	0.108505	-0.1895	0.000211111	0.000916924	-0.507598	0.00917026	0.439031	0.590968	-0.0829856	0.0152732	0.370252	0.657323	0.117218	-0.0187268
Q08AD1	Q08AD1;Q08AD1-2;Q08AD1-3	'CAMSAP2	23271	0.00125996	0.00458582	-0.162356	0.193444	0.00069239	0.00240369	0.586767	-0.0437562	0.000114128	0.00587008	0.434089	-0.0418644	0.0494625	0.265954	0.352682	0.00168795
P62256	P62256;P62256-2	'UBE2H	7328	0.00126141	0.00458684	0.156919	-0.142312	0.0323308	0.0547342	-0.433152	0.0571751	0.0743582	0.193226	-0.172324	0.057028	0.111878	0.392225	-0.222623	0.0482493
O95248	O95248;O95248-4	'SBF1	6305	0.00126528	0.00459662	-0.12502	0.470337	4.45607e-16	1.16125e-13	1.03115	0.0734321	0.0152501	0.0838432	0.43707	0.0679571	0.169506	0.473624	0.37032	0.102226
O75251	O75251	'NDUFS7	374291	0.00127018	0.00460644	-0.245456	0.41436	1.17664e-06	1.08993e-05	1.19348	-0.0255174	0.00941095	0.0666439	0.357093	-0.0319515	0.680942	0.853962	0.10106	0.029488
Q16850	Q16850;Q16850-2	'CYP51A1	1595	0.00127034	0.00460644	0.178442	-0.134687	0.0221473	0.0401423	-0.31923	0.0740654	0.870613	0.91583	0.0330856	0.0538688	0.459148	0.71649	-0.0637067	0.0656507
O75533	O75533;O75533-2	'SF3B1	23451	0.00127929	0.0046346	0.160028	-0.217475	1.78757e-16	9.47258e-14	-0.66746	0.0341936	0.0319072	0.122064	-0.235057	0.041888	0.992896	0.997489	-0.00675833	-0.00812614
Q15417	Q15417	'CNN3	1266	0.00128548	0.00465271	0.281716	-0.368555	0.00203141	0.00577092	-0.87221	0.0649592	0.000554282	0.0128206	-0.532782	0.0522763	0.00690581	0.116498	-0.574593	0.0180875
Q9H2G2	Q9H2G2;Q9H2G2-2	'SLK	9748	0.00129412	0.00467967	-0.122722	0.260944	1.12026e-06	1.04264e-05	0.659868	0.00516641	0.00793616	0.0604726	0.299713	0.0119129	0.265888	0.569709	0.185802	0.0470691
Q6UWE0	Q6UWE0;Q6UWE0-2;Q6UWE0-3	'LRSAM1	90678	0.00130106	0.00470041	-0.109081	0.182553	0.00187125	0.00537846	0.634487	-0.0118695	0.0768551	0.197046	0.16447	-0.00774951	0.0807056	0.334548	0.137713	0.00764136
Q9UBP4	Q9UBP4	'DKK3	27122	0.00130492	0.00470631	-0.220713	0.43118	0.00236461	0.00656644	1.3303	-0.00341513	0.0441805	0.145617	0.743493	0.0173276	0.731449	0.880848	0.267533	0.131743
Q14168	Q14168;Q14168-2;Q14168-3	'MPP2	4355	0.0013051	0.00470631	-0.222404	0.377902	6.9542e-05	0.000356745	0.723675	-0.0223021	0.00471906	0.0468193	0.328109	-0.0469237	0.453574	0.712807	0.194348	-0.00311318
O95502	O95502	'NPTXR	23467	0.00130863	0.00471467	-0.221697	0.94863	0.00276735	0.00746555	2.1046	0.168412	0.0314796	0.121475	1.08783	0.174531	0.496174	0.73775	0.670362	0.293728
Q16401	Q16401;Q16401-2	'PSMD5	5711	0.00132131	0.00475598	0.0953731	-0.0907138	0.0615893	0.0933149	-0.15815	0.0333441	0.0109117	0.0705021	-0.219597	0.0345588	0.245368	0.553459	-0.134682	0.00565068
Q9Y4F1	Q9Y4F1;Q9Y4F1-2;Q9Y4F1-3	'FARP1	10160	0.00132284	0.00475604	-0.152198	0.211682	0.160575	0.211414	0.117085	-0.0309051	0.770277	0.846306	0.0365844	-0.00339683	0.198342	0.506222	0.302278	-0.0369018
O15511	O15511;O15511-2	'ARPC5	10092	0.00132376	0.00475604	0.181187	-0.270292	0.0452877	0.0723161	-0.368142	0.0306944	0.00267429	0.0343875	-0.348931	0.018352	0.0671999	0.310135	-0.23512	-0.0222098
Q02818	Q02818	'NUCB1	4924	0.0013261	0.00476008	0.123805	-0.120575	0.175222	0.227631	-0.120332	0.0423449	0.507523	0.648336	-0.0503956	0.0267661	0.264575	0.568256	-0.0786767	0.0253616
O75382	O75382;O75382-2;O75382-3;O75382-4	'TRIM3	10612	0.00132896	0.00476139	-0.0890992	0.344035	5.79254e-05	0.000303801	0.743358	0.0552787	0.0607743	0.17525	0.275806	0.0499902	0.286746	0.585674	0.240262	0.0702336
Q5SGD2	Q5SGD2;Q5SGD2-2;Q5SGD2-3;Q5SGD2-4	'PPM1L	151742	0.00133076	0.00476139	-0.168398	0.434465	0.402192	0.461859	0.17007	0.0325562	0.079609	0.20051	0.413834	0.0253832	0.211124	0.518294	0.434953	0.0489886
P41227;Q9BSU3	P41227;P41227-2;Q9BSU3	'NAA10;'NAA11	8260;84779	0.00133104	0.00476139	0.0779442	-0.208633	0.00156518	0.00463859	-0.454848	-0.0175815	0.0950324	0.222577	-0.216311	-0.0146527	0.181398	0.490036	-0.259555	-0.0225052
O15371	O15371	'EIF3D	8664	0.00133134	0.00476139	0.0752927	-0.13038	0.0499892	0.0782258	-0.327815	0.00673513	0.221785	0.381869	0.127874	0.00707341	0.27386	0.57838	0.13433	0.0144295
Q9NRZ5	Q9NRZ5	'AGPAT4	56895	0.00134579	0.00480869	-0.0634365	0.207778	0.0148146	0.0285972	0.623857	0.0269682	0.807338	0.871395	-0.00157667	0.0217651	0.486157	0.730621	0.0843667	0.00845409
O00408	O00408;O00408-4	'PDE2A	5138	0.00134799	0.00481213	-0.293707	0.875602	2.55874e-06	2.05805e-05	2.35047	0.0960628	0.00581749	0.0500573	0.982823	0.107239	0.099385	0.373096	0.8799	0.180973
O14744	O14744;O14744-2	'PRMT5	10419	0.00135831	0.00484454	0.161089	-0.170264	0.00844833	0.0183164	-0.24858	0.0506379	0.0572878	0.168374	-0.0879956	0.0572088	0.847313	0.931881	0.050145	0.0284711
Q9H9H5	Q9H9H5	'MAP6D1	79929	0.00136847	0.00487636	-0.292504	0.51939	3.06539e-07	3.4236e-06	1.4371	-0.0218728	0.158228	0.304087	0.233132	-0.0199027	0.343888	0.638619	0.233575	-0.00271068
Q9P0K7	Q9P0K7;Q9P0K7-2;Q9P0K7-3;Q9P0K7-4	'RAI14	26064	0.0013712	0.00488161	0.135437	-0.329215	0.122749	0.168361	-0.282757	-0.0194469	0.227441	0.388239	-0.157582	-0.0249841	0.163807	0.46333	-0.1767	-0.031418
O14495	O14495	'PLPP3	8613	0.00137798	0.00490131	-0.267473	0.417494	0.000722319	0.0024943	0.684858	-0.0391505	0.102634	0.233119	0.499947	-0.0243895	0.539203	0.764126	0.21192	0.050637
Q7Z417	Q7Z417	'NUFIP2	57532	0.00139457	0.00495579	0.212338	-0.135638	4.13029e-05	0.000228041	-0.194887	0.0963462	0.15178	0.296494	-0.08007	0.0816276	0.00421883	0.0959436	-0.233812	0.0915675
P40926	P40926	'MDH2	4191	0.00139799	0.00496342	-0.147782	0.573568	1.58372e-07	1.94067e-06	1.03327	0.0926677	0.0448079	0.146573	0.460848	0.0803995	0.596385	0.801689	0.29923	0.128378
O15040	O15040;O15040-2	'TECPR2	9895	0.00140573	0.00498638	-0.165138	0.122745	1.46784e-05	9.42168e-05	0.598428	-0.0691769	0.415275	0.570784	0.0309878	-0.0833178	0.657018	0.842357	0.00298333	-0.0717055
P59768	P59768	'GNG2	54331	0.00141407	0.00501144	-0.289101	0.918894	1.63527e-05	0.000103771	2.06614	0.113564	0.027917	0.112852	1.02088	0.135199	0.0542976	0.281237	1.06309	0.189829
Q9NP79	Q9NP79	'VTA1	51534	0.00141796	0.00502064	-0.130522	0.179885	0.00859369	0.0185928	0.396065	-0.0270531	0.765752	0.844379	0.00846667	-0.0176727	0.0126249	0.149628	0.168898	-0.0377675
P17302	P17302	'GJA1	2697	0.00142099	0.00502682	-0.265911	0.838537	2.76664e-05	0.000162384	1.0147	0.102238	0.663055	0.770018	0.323934	0.118496	0.696168	0.862542	-0.0311867	0.180929
Q9Y5J7	Q9Y5J7	'TIMM9	26520	0.00142481	0.00503577	-0.138281	0.279887	0.00163888	0.00479519	0.691645	0.00110821	0.000460445	0.0120459	0.451587	0.00724098	0.0309165	0.21546	0.412442	0.0428752
O95563	O95563	'MPC2	25874	0.00142998	0.0050495	-0.150538	0.251192	0.11194	0.155776	0.160332	-0.0166282	0.069272	0.188045	0.192734	-0.0245288	0.93328	0.970497	0.025785	0.0130505
Q86UX6	Q86UX6;Q86UX6-2	'STK32C	282974	0.00143214	0.00505257	-0.366357	0.607091	0.00626079	0.0143203	1.33986	-0.0418746	0.0139976	0.080112	0.594713	-0.0332073	0.220589	0.526254	0.411982	0.0345234
P45985	P45985;P45985-2	'MAP2K4	6416	0.00143361	0.0050532	-0.130807	0.548298	0.000842371	0.00283865	1.3718	0.0955618	0.0171487	0.0884355	0.494753	0.0960215	0.41391	0.68962	0.3215	0.146833
Q5T0D9	Q5T0D9;Q5T0D9-2	'TPRG1L	127262	0.00143626	0.00505715	-0.172057	0.767238	4.6405e-07	4.87626e-06	1.98784	0.141042	0.011417	0.072567	0.962322	0.139381	0.34107	0.635816	0.629112	0.240929
P09132	P09132;P09132-2	'SRP19	6728	0.00143732	0.00505715	0.100957	-0.14551	0.0688378	0.102127	-0.162827	0.018801	0.615369	0.738329	-0.0222567	0.0216051	0.171855	0.474857	-0.083675	0.0269898
P28482	P28482;P28482-2	'MAPK1	5594	0.00144119	0.0050662	-0.164804	0.392805	0.00880744	0.018927	0.846477	0.0210654	0.540368	0.677671	0.1766	0.0435517	0.101951	0.376679	0.460297	0.0139373
O00168	O00168	'FXYD1	5348	0.00144521	0.00507575	-0.276309	0.993098	1.99591e-08	3.12081e-07	1.98753	0.146826	0.435282	0.58828	0.39824	0.101482	0.759002	0.892883	0.00652833	0.175131
Q8IWE2	Q8IWE2	'FAM114A1	92689	0.00145994	0.00512291	0.226607	-0.240917	1.38419e-12	9.01803e-11	-0.640397	0.0707654	0.0622568	0.177377	-0.474436	0.0558346	0.0141845	0.155392	-0.784915	0.062018
P00492	P00492	'HPRT1	3251	0.00147275	0.00516322	-0.21143	0.862919	6.85059e-12	3.57053e-10	1.96918	0.146686	0.00882253	0.0639838	0.945603	0.129269	0.669368	0.847694	0.456578	0.251613
P61421	P61421	'ATP6V0D1	9114	0.00147784	0.0051764	-0.198602	1.00415	1.98333e-13	2.04022e-11	2.11397	0.202316	0.0277933	0.112785	1.03108	0.207604	0.335576	0.63109	0.752338	0.301761
Q09019	Q09019	'DMWD	1762	0.0014838	0.00519263	-0.189287	0.317452	2.71598e-08	4.13104e-07	0.969803	-0.0203736	0.0378512	0.13471	0.318182	-0.0208702	0.485113	0.730621	0.151452	0.024983
Q9UQ90	Q9UQ90;Q9UQ90-2	'SPG7	6687	0.00148871	0.00519783	-0.14922	0.188022	3.38728e-05	0.00019358	0.518405	-0.0368062	0.0361337	0.130905	0.191427	-0.0395866	0.543522	0.766737	0.08809	-0.00974432
P37108	P37108	'SRP14	6727	0.00148874	0.00519783	0.0933277	-0.289625	0.0369572	0.0614747	-0.630223	-0.0343233	0.907433	0.938898	-0.0386556	-0.0220595	0.583902	0.793351	0.0604283	-0.0367025
Q9C0C9	Q9C0C9	'UBE2O	63893	0.00148927	0.00519783	-0.0714927	0.222164	0.0117748	0.0238486	0.521855	0.0263928	0.168725	0.317116	0.169332	0.022868	0.767631	0.89738	0.0817267	0.0448005
Q9Y490	Q9Y490	'TLN1	7094	0.00149871	0.0052261	0.248188	-0.287775	0.00144767	0.00433967	-0.636532	0.0695338	0.000125737	0.00610751	-0.557163	0.0571512	0.0237163	0.191386	-0.363062	-0.0112023
Q05519	Q05519;Q05519-2	'SRSF11	9295	0.00150054	0.00522783	0.0737127	-0.357495	0.0112108	0.0230624	-0.709522	-0.0700233	0.0794641	0.200317	-0.320906	-0.056271	0.787267	0.906459	-0.151472	-0.0974189
Q15005	Q15005	'SPCS2	9789	0.00150338	0.00523306	0.172477	-0.310608	0.000231268	0.000986929	-0.318842	0.0114482	0.547079	0.682785	-0.0591711	0.0131241	0.0941555	0.36369	-0.15728	0.0215734
O15027	O15027;O15027-2;O15027-3;O15027-4;O15027-5	'SEC16A	9919	0.00150844	0.00524136	0.125161	-0.144759	0.264402	0.323895	-0.333892	0.0351877	0.146428	0.289837	-0.0722611	0.0265761	0.143498	0.438572	-0.0902117	0.022285
Q9NZ52	Q9NZ52;Q9NZ52-2;Q9NZ52-3;Q9NZ52-4	'GGA3	23163	0.00150845	0.00524136	-0.13134	0.17866	1.92342e-05	0.000119344	0.89715	-0.0280069	0.0191554	0.0931493	0.225569	-0.0260312	0.440362	0.702951	0.0982567	0.00848409
Q15334	Q15334	'LLGL1	3996	0.00151131	0.00524665	-0.08075	0.486128	0.070074	0.1036	0.254663	0.108209	0.75857	0.840014	0.161877	0.11823	0.33284	0.629144	0.304258	0.10179
Q9BT09	Q9BT09	'CNPY3	10695	0.00151691	0.00526142	0.134966	-0.325655	0.0166669	0.0315806	-0.476233	-0.0185744	0.0919	0.21908	-0.335029	-0.0137602	0.722936	0.876266	-0.12581	-0.0641948
Q13185	Q13185	'CBX3	11335	0.00152314	0.00527447	0.16487	-0.492836	0.00110747	0.00352254	-1.17954	-0.0543654	0.0179668	0.0902728	-0.55638	-0.0490544	0.457342	0.714675	-0.300223	-0.118575
O75208	O75208;O75208-2	'COQ9	57017	0.00152338	0.00527447	-0.0902615	0.145913	0.000507614	0.00188082	0.497585	-0.0115367	0.00980163	0.0674553	0.326838	-0.0130854	0.426969	0.695581	0.149433	0.0342827
P25940	P25940	'COL5A3	50509	0.00152757	0.0052843	0.192724	-0.512438	0.123258	0.168821	-0.92134	-0.0423297	0.962071	0.976357	-0.0534678	-0.0443602	0.994993	0.998313	-0.0474133	-0.0458068
P24557	P24557;P24557-2	'TBXAS1	6916	0.00153024	0.00528887	0.402528	-0.261265	0.000689202	0.00239901	-0.55459	0.181264	0.000444494	0.0119009	-0.499771	0.169301	0.0126583	0.149628	-0.528052	0.127539
Q68EM7	Q68EM7;Q68EM7-2;Q68EM7-3;Q68EM7-4;Q68EM7-5;Q68EM7-6;Q68EM7-7	'ARHGAP17	55114	0.00154121	0.00532209	0.0753419	-0.241783	0.0397712	0.065202	-0.44791	-0.0303664	0.0713037	0.190647	-0.18189	-0.0284815	0.284576	0.585477	-0.159867	-0.0419443
Q7RTV0	Q7RTV0	'PHF5A	84844	0.00155107	0.00535141	0.136368	-0.346402	0.00257858	0.00703608	-0.980205	-0.0245556	0.0873383	0.212317	-0.299998	-0.00899854	0.503445	0.743897	0.0528633	-0.0769568
O95139	O95139;O95139-2	'NDUFB6	4712	0.00155879	0.00537329	-0.151868	0.374826	0.00108969	0.00348005	0.93485	0.0236969	0.0298421	0.117712	0.433004	0.0423871	0.175544	0.47986	0.403648	0.0730232
Q6NV74	Q6NV74	'KIAA1211L	343990	0.00156172	0.00537864	-0.0924492	0.694717	5.50068e-06	4.07238e-05	1.92348	0.169939	0.0742388	0.193209	0.68412	0.147561	0.663089	0.845682	0.398723	0.223062
Q99726	Q99726	'SLC30A3	7781	0.00157024	0.00540323	-0.0675865	0.569804	0.00268756	0.0072855	1.10981	0.144877	0.413499	0.569986	0.303942	0.113462	0.712708	0.8728	0.0411083	0.16229
O15269	O15269;O15269-2	'SPTLC1	10558	0.00160169	0.00550661	0.115509	-0.137867	0.0259881	0.0460505	-0.29378	0.0310505	0.0732269	0.192409	-0.101712	0.03701	0.532766	0.761178	-0.0565767	0.0213968
Q9NYI0	Q9NYI0;Q9NYI0-2;Q9NYI0-3	'PSD3	23362	0.00160817	0.00552402	-0.338673	1.02913	4.33402e-08	6.13829e-07	2.6456	0.11726	0.0433617	0.14388	0.987081	0.109149	0.513492	0.74897	0.59601	0.222335
P48730	P48730;P48730-2	'CSNK1D	1453	0.00161035	0.00552665	-0.146918	0.304131	0.0161859	0.0308186	0.727047	0.00343128	0.923093	0.949321	0.00106	-0.011849	0.824677	0.921347	-0.0398533	-0.00538977
P20916	P20916;P20916-2;P20916-3	'MAG	4099	0.00161615	0.00554168	-0.363734	1.13469	3.04627e-10	8.50562e-09	2.57639	0.135741	0.387588	0.545719	0.485096	0.103389	0.668554	0.847694	0.404613	0.14039
Q92574	Q92574;Q92574-2	'TSC1	7248	0.00161979	0.0055493	-0.119575	0.0856715	0.0200092	0.0368277	0.39738	-0.0511597	0.720754	0.810606	-0.0130967	-0.0535861	0.891487	0.953193	-0.0339567	-0.0479809
Q8WUM0	Q8WUM0	'NUP133	55746	0.00162382	0.00555824	0.12995	-0.158694	0.0163207	0.0309999	-0.700998	0.0337356	0.00745952	0.057627	-0.322507	0.0311249	0.51401	0.749166	-0.098135	-0.0235825
Q96G28	Q96G28;Q96G28-2	'CFAP36	112942	0.00163029	0.00557552	-0.151512	0.0831108	0.843475	0.869729	-0.13969	-0.0733041	0.111756	0.246532	0.0518356	-0.0595493	0.167039	0.469415	0.0735167	-0.0549114
Q6PCB7	Q6PCB7	'SLC27A1	376497	0.00163362	0.00558202	0.130623	-0.141092	0.0301417	0.0517679	-0.17911	0.0400515	0.946847	0.966071	0.0181311	0.0243944	0.0117788	0.145247	-0.193778	0.0528641
P26447	P26447	'S100A4	6275	0.00163651	0.00558699	0.309874	-0.678828	0.00232191	0.00647386	-1.09321	-0.0196936	0.612675	0.73668	-0.374274	-0.0185744	0.149615	0.446106	-0.68737	-0.000131818
Q9Y3D6	Q9Y3D6	'FIS1	51024	0.00164006	0.00559424	-0.1461	0.0942662	0.0317082	0.0539605	0.19527	-0.0659779	0.288924	0.452892	0.0411689	-0.0754317	0.396714	0.676004	0.0579933	-0.0697759
O60832	O60832;O60832-2	'DKC1	1736	0.00165802	0.00564649	0.104867	-0.259598	0.844717	0.870551	-0.07919	-0.0166218	0.0420628	0.141136	-0.193037	-0.00705756	0.926881	0.967729	-0.0507667	-0.0391384
Q4KMP7	Q4KMP7;Q4KMP7-2	'TBC1D10B	26000	0.00165827	0.00564649	-0.0873715	0.260535	0.00305862	0.00808395	0.648835	0.0285974	0.414753	0.570285	0.130973	0.0352556	0.298968	0.597576	0.205677	0.031595
P20810	P20810;P20810-2;P20810-3;P20810-4;P20810-5;P20810-6;P20810-7;P20810-8;P20810-9	'CAST	831	0.00166137	0.00565213	0.126272	-0.214282	0.00920725	0.0196351	-0.295835	0.0127538	0.147499	0.291178	-0.345877	-0.0245837	0.000499891	0.0269471	-0.712358	0.00348477
P11166	P11166	'SLC2A1	6513	0.00166514	0.0056545	0.357775	-0.284273	0.982674	0.984253	0.147712	0.143759	0.392433	0.551498	-0.0248144	0.146527	0.277634	0.579919	-0.102493	0.145437
O95219	O95219	'SNX4	8723	0.0016653	0.0056545	-0.0684577	0.258625	0.00130562	0.00398102	0.698967	0.0405697	0.790073	0.860038	0.0690778	0.0327388	0.387305	0.669308	-0.0985617	0.0580764
Q9NQ79	Q9NQ79;Q9NQ79-2;Q9NQ79-3	'CRTAC1	55118	0.00166641	0.0056545	-0.503003	0.486944	0.0147362	0.0284886	0.87919	-0.173021	0.000375686	0.0108782	0.69699	-0.146814	0.0096798	0.133475	0.68165	-0.0871902
P85037	P85037;P85037-2	'FOXK1	221937	0.00167631	0.00567612	0.149671	-0.184312	0.0219555	0.0399367	-0.726545	0.0383433	0.017074	0.0884355	-0.274237	0.0370822	0.772968	0.899265	-0.0446783	-0.0154475
Q9P2U7	Q9P2U7	'SLC17A7	57030	0.00167695	0.00567612	-0.387878	1.55709	6.03805e-07	6.1147e-06	3.34611	0.260446	0.0778205	0.197996	1.43697	0.234736	0.588384	0.797406	0.893258	0.39085
P23471	P23471;P23471-2	'PTPRZ1	5803	0.00167713	0.00567612	-0.284152	0.458934	0.0224774	0.0406774	0.240333	-0.0364564	0.0722797	0.191564	0.591538	0.00611122	0.073631	0.323458	0.990198	-0.00833614
P07225	P07225	'PROS1	5627	0.00168353	0.00568804	0.186827	-0.293445	0.507135	0.564783	-0.174847	0.0267362	0.26161	0.424153	-0.227013	0.0232722	0.335545	0.63109	-0.246275	0.00883386
Q96PE7	Q96PE7	'MCEE	84693	0.00168357	0.00568804	-0.21927	0.151656	0.104507	0.147054	0.416382	-0.0956279	0.00534146	0.0483328	0.291689	-0.086399	0.0994541	0.373096	0.192928	-0.047153
P62316	P62316;P62316-2	'SNRPD2	6633	0.0016912	0.00570888	0.116573	-0.287502	2.54295e-09	5.31573e-08	-0.831075	-0.018119	0.298123	0.461813	-0.188271	-0.00956073	0.605957	0.808426	0.0529767	-0.054643
Q9BZV1	Q9BZV1;Q9BZV1-2	'UBXN6	80700	0.0017016	0.00573905	-0.134099	0.315155	1.85147e-15	3.61869e-13	0.750472	0.0156523	0.0173888	0.0889694	0.341689	0.0157312	0.328246	0.623098	0.251722	0.0502239
P04216	P04216	'THY1	7070	0.00170363	0.00574093	-0.271908	0.985095	5.96625e-15	9.71753e-13	2.42716	0.147093	0.00806344	0.0610087	1.00254	0.113468	0.560369	0.777593	0.55548	0.23505
Q12802	Q12802;Q12802-2;Q12802-4;Q12802-5	'AKAP13	11214	0.00171554	0.00577611	0.143471	-0.237208	0.0628757	0.0949695	-0.194165	0.0165777	0.193739	0.347557	-0.144307	0.0109729	0.019106	0.177108	-0.18434	0.00584477
O75367	O75367;O75367-2;O75367-3	'H2AFY	9555	0.00171772	0.00577699	0.139566	-0.297331	0.00501315	0.0119709	-0.850642	-0.00606615	0.0358095	0.130092	-0.363506	-0.0157568	0.34117	0.635816	-0.236647	-0.0567659
O60939	O60939	'SCN2B	6327	0.0017214	0.00577699	-0.385123	0.798308	0.0359699	0.059961	1.51964	0.00935436	0.0215654	0.0987797	0.670197	0.0147395	0.26017	0.563749	0.471695	0.0864982
Q5JTZ9	Q5JTZ9	'AARS2	57505	0.00172157	0.00577699	0.105972	-0.107359	0.269272	0.329035	-0.149102	0.0348618	0.38168	0.539987	-0.0613911	0.0275307	0.579013	0.790004	-0.042585	0.0189034
Q6PI78	Q6PI78	'TMEM65	157378	0.00172172	0.00577699	-0.153624	0.498732	0.0116476	0.02364	0.959028	0.0638279	0.495918	0.639151	0.225197	0.0841851	0.279032	0.580796	0.36202	0.0751418
Q15818	Q15818	'NPTX1	4884	0.00173743	0.0058247	-0.273431	0.831269	0.0508457	0.0793119	1.81793	0.0948023	0.0718414	0.191169	0.778017	0.069989	0.859292	0.937474	0.273435	0.18707
Q9Y6T7	Q9Y6T7;Q9Y6T7-2	'DGKB	1607	0.00174219	0.00583336	-0.248249	0.676349	0.000417456	0.00158277	1.58599	0.0599505	0.0419218	0.140925	0.559864	0.0760441	0.0482943	0.263436	0.697538	0.0902582
Q5VYK3	Q5VYK3	'ECPAS	23392	0.00174299	0.00583336	0.0801469	-0.0637069	0.159828	0.210501	-0.0738975	0.0321956	0.0370268	0.133268	-0.13238	0.0307422	0.0250347	0.196113	-0.184987	0.0267939
O43294	O43294;O43294-2	'TGFB1I1	7041	0.00174764	0.0058439	0.190022	-0.204598	0.0172156	0.0323959	-0.588283	0.0584818	0.00856925	0.0632023	-0.47709	0.02662	0.109129	0.390114	-0.39243	-0.0192684
O00592	O00592;O00592-2	'PODXL	5420	0.00174965	0.00584563	0.186311	-0.276092	0.0411796	0.0669875	-0.571315	0.0321767	0.0231666	0.10217	-0.458831	0.0213832	0.41402	0.68962	-0.175277	-0.0500252
Q9UI08	Q9UI08;Q9UI08-2	'EVL	51466	0.00175355	0.00585364	-0.204338	0.194636	0.0177486	0.0332277	0.409828	-0.0713469	0.835422	0.890555	-0.0988467	-0.0700971	0.840232	0.928078	-0.106862	-0.0709643
P55884	P55884;P55884-2	'EIF3B	8662	0.00175669	0.00585914	0.0817615	-0.159676	8.07198e-05	0.000406092	-0.433648	0.00128231	0.159077	0.30497	-0.110252	0.00185976	0.736929	0.883708	-0.0429	-0.0149686
Q5VWJ9	Q5VWJ9	'SNX30	401548	0.0017613	0.0058695	-0.135252	0.300791	5.16714e-05	0.00027745	0.94681	0.0100954	0.3354	0.496809	0.12182	0.00685683	0.834073	0.926069	0.053315	0.0240368
O94826	O94826	'TOMM70	9868	0.00176955	0.00588489	-0.126722	0.43754	0.000442442	0.00166537	1.12163	0.0613651	0.00348527	0.0405474	0.49864	0.0545549	0.431063	0.697733	0.260312	0.117333
P31949	P31949	'S100A11	6282	0.00176958	0.00588489	0.385611	-1.02482	2.43766e-07	2.82755e-06	-2.10027	-0.0845338	0.0493317	0.154024	-1.08329	-0.149826	0.00686621	0.116498	-1.60173	-0.142775
Q7L1I2	Q7L1I2;Q7L1I2-2	'SV2B	9899	0.00177043	0.00588489	-0.419169	1.52968	4.01888e-12	2.27678e-10	3.47223	0.230446	0.0309609	0.120066	1.55138	0.217779	0.555898	0.774523	0.87346	0.401149
P20073	P20073;P20073-2	'ANXA7	310	0.00177464	0.00589385	-0.103115	0.271363	0.000330982	0.00131218	0.475845	0.021711	0.107314	0.240434	0.20225	0.0254939	0.180184	0.488445	0.251057	0.03089
Q9NZD2	Q9NZD2	'GLTP	51228	0.00177853	0.00590175	-0.147587	0.486287	0.0128707	0.0255778	1.00229	0.0637044	0.0896473	0.215462	0.377987	0.0688588	0.0234836	0.191349	0.518995	0.0707073
O75145	O75145;O75145-2	'PPFIA3	8541	0.00179058	0.00593499	-0.346475	0.705425	9.56354e-11	3.11719e-09	1.45899	0.00415846	0.00879136	0.0638762	0.592013	0.0104898	0.159081	0.458591	0.442083	0.0705841
P15954	P15954	'COX7C	1350	0.00179158	0.00593499	-0.175863	0.610608	6.25915e-12	3.30635e-10	1.26063	0.0862944	0.000167072	0.00702242	0.821244	0.0853515	0.246524	0.554147	0.482522	0.181715
P26599;Q04743-2	P26599;P26599-2;P26599-3;Q04743-2	'EMX2;'PTBP1	2018;5725	0.00180839	0.00598559	0.245293	-0.398128	0.00303399	0.00804059	-1.10154	0.030819	0.049089	0.153511	-0.378291	0.0252037	0.517099	0.752266	-0.161232	-0.0319064
Q9H3P7	Q9H3P7	'ACBD3	64746	0.00184325	0.00609582	0.0855554	-0.117932	0.0786593	0.114517	-0.273815	0.0177262	0.801567	0.866996	-0.0177389	0.0147832	0.0156767	0.16169	-0.121418	0.0267039
Q9ULH1	Q9ULH1;Q9ULH1-2	'ASAP1	50807	0.00185912	0.00614312	-0.0956535	0.252975	0.00134004	0.00407326	0.645968	0.0205559	0.027429	0.112155	0.245359	0.0191702	0.432186	0.69789	0.140323	0.0489152
P08195	P08195;P08195-2;P08195-3;P08195-4	'SLC3A2	6520	0.00186538	0.0061586	-0.289843	0.290804	1.33012e-06	1.20637e-05	0.731425	-0.0962944	0.0249314	0.105816	0.808481	-0.0963722	0.132497	0.423673	0.388238	0.0226282
Q9UBV2	Q9UBV2;Q9UBV2-2	'SEL1L	6400	0.00186746	0.00616026	0.0455546	-0.183354	0.419729	0.479463	-0.107222	-0.0307482	0.701764	0.796406	-0.000592222	-0.0324073	0.866006	0.940599	-0.0439417	-0.0243268
O60888	O60888;O60888-2;O60888-3	'CUTA	51596	0.00188688	0.00621906	-0.126866	0.185285	7.87033e-05	0.000397482	0.250733	-0.0228156	0.471212	0.619543	0.0847178	-0.00140024	8.40261e-07	0.000469226	0.381202	-0.0359582
Q9P2W9	Q9P2W9	'STX18	53407	0.00189003	0.00622419	0.0949104	-0.224491	0.397191	0.457056	-0.133892	-0.0115567	0.819292	0.878923	0.0744222	0.0225463	0.798015	0.909458	0.0989917	0.022733
O15240	O15240	'VGF	7425	0.00189745	0.00624336	-0.264567	0.659158	0.0155956	0.0298985	1.05941	0.0433415	0.0106898	0.0699942	0.714336	0.0635495	0.0829292	0.338751	0.63376	0.118909
Q9H2X9	Q9H2X9;Q9H2X9-2	'SLC12A5	57468	0.00190246	0.00625459	-0.194358	1.00407	8.10947e-06	5.6607e-05	2.54426	0.205117	0.119229	0.255798	0.827556	0.201425	0.669218	0.847694	0.51058	0.287339
O76071	O76071	'CIAO1	9391	0.00190891	0.00627052	0.0431777	-0.271372	0.00420776	0.0104433	-0.426422	-0.0616723	0.362468	0.522066	-0.133427	-0.054342	0.83547	0.926351	-0.0880267	-0.065925
Q04917	Q04917	'YWHAH	7533	0.00193509	0.00635028	-0.126114	0.567473	2.50022e-07	2.89152e-06	1.45583	0.105082	0.0829571	0.204851	0.469598	0.106918	0.599825	0.804639	0.297778	0.155076
Q9H1Z4	Q9H1Z4	'WDR13	64743	0.00193644	0.00635028	-0.0940969	0.377392	0.00290123	0.00774652	0.88168	0.0630659	0.0376447	0.13436	0.269624	0.0503776	0.709373	0.870227	0.14896	0.0817805
O95373	O95373	'IPO7	10527	0.00194147	0.00636143	0.0766519	-0.154749	0.00242489	0.00672079	-0.335865	-0.000481795	0.247711	0.408566	-0.0658289	0.0130676	0.386492	0.668495	0.105027	-0.0156102
P54687	P54687;P54687-2;P54687-3;P54687-4;P54687-5	'BCAT1	586	0.00194446	0.00636589	0.448305	-0.137322	5.06864e-09	9.61811e-08	-0.584568	0.253096	0.0107834	0.0700051	-0.511582	0.20479	0.000227866	0.016195	-0.907793	0.209975
Q2M2I8	Q2M2I8;Q2M2I8-2	'AAK1	22848	0.0019512	0.00637811	-0.108059	0.496419	0.0051596	0.0122756	1.25296	0.0934336	0.0345798	0.127674	0.434303	0.086792	0.684591	0.854801	0.223202	0.139272
Q96P70	Q96P70	'IPO9	55705	0.00195145	0.00637811	0.11082	-0.105305	0.000725784	0.00250184	-0.373895	0.0387782	0.0185835	0.0915694	-0.201596	0.0406676	0.171925	0.474857	-0.134743	0.0150334
A6NHR9	A6NHR9;A6NHR9-2;A6NHR9-3	'SMCHD1	23347	0.00196171	0.00640628	0.134377	-0.245052	0.00141353	0.00426021	-0.641282	0.00790051	0.0201463	0.0956501	-0.2933	0.0188749	0.925112	0.966428	-0.0533183	-0.0351345
P37235	P37235	'HPCAL1	3241	0.00196942	0.00642611	-0.185387	0.386579	0.00269431	0.00729872	1.34744	0.00526846	0.146239	0.289837	0.246176	0.00858341	0.682282	0.854273	0.130548	0.0405502
P62249	P62249	'RPS16	6217	0.00197148	0.00642746	0.198574	-0.342785	0.00383185	0.00970123	-0.716727	0.0181213	0.00732141	0.0571993	-0.289046	0.00930585	0.154402	0.450417	-0.18507	-0.0252148
P49756	P49756;P49756-2;P49756-3;P49756-4	'RBM25	58517	0.00197369	0.00642928	0.164662	-0.179805	6.69717e-11	2.424e-09	-0.387788	0.0498397	0.11797	0.254585	-0.190917	0.0521337	0.931425	0.970415	0.0203967	0.00674659
Q5SQI0	Q5SQI0;Q5SQI0-2;Q5SQI0-3;Q5SQI0-4;Q5SQI0-5;Q5SQI0-6;Q5SQI0-7	'ATAT1	79969	0.00197632	0.0064325	-0.196015	0.192709	0.0324825	0.0549433	0.180778	-0.0664403	0.807773	0.871539	-0.00883444	-0.0507729	0.000398801	0.0229252	0.301002	-0.0901639
O00399	O00399	'DCTN6	10671	0.00198972	0.00647073	-0.125078	0.119075	1.26002e-06	1.14812e-05	0.592477	-0.0436936	0.00525494	0.0483328	0.194992	-0.0341905	0.0120083	0.146268	0.242682	-0.0250675
P43304	P43304;P43304-2	'GPD2	2820	0.00200463	0.00651254	-0.111079	0.19234	0.00305139	0.00807401	0.631455	-0.00993923	0.0445566	0.14624	0.36978	-0.00773244	0.951449	0.977597	0.0500783	0.0616027
Q9Y6I9	Q9Y6I9	'TEX264	51368	0.00200659	0.00651254	0.143448	-0.123885	0.886248	0.906433	0.0676175	0.0543372	0.150801	0.295371	-0.122769	0.0523254	0.145007	0.441258	-0.195827	0.0503495
Q9BSH4	Q9BSH4	'TACO1	51204	0.00200757	0.00651254	-0.0771908	0.0873654	0.0301887	0.0518259	0.33236	-0.0223387	0.0675719	0.185491	0.158359	-0.0131039	0.642585	0.8334	0.053935	0.0128264
Q7Z2W4	Q7Z2W4;Q7Z2W4-2;Q7Z2W4-4;Q7Z2W4-5	'ZC3HAV1	56829	0.00201394	0.00652776	0.0980627	-0.177357	0.013572	0.0267001	-0.51861	0.00625615	0.0127671	0.0765439	-0.239834	0.00100244	0.00995072	0.133914	-0.199768	-0.0208818
P09917	P09917;P09917-2;P09917-3;P09917-4;P09917-5	'ALOX5	240	0.00203696	0.00659693	0.39443	-0.163189	0.0293421	0.0506987	-0.515915	0.208557	0.00655472	0.0537158	-0.279798	0.18881	0.000310073	0.0198701	-0.436552	0.178235
P10253	P10253	'GAA	2548	0.00204609	0.006621	0.152909	-0.353162	0.000408755	0.00156037	-0.667377	-0.0157813	0.420856	0.575646	-0.141631	-0.0302027	0.321572	0.616491	-0.20307	-0.029422
Q02750	Q02750;Q02750-2	'MAP2K1	5604	0.00204829	0.00662264	-0.0782908	0.827334	1.06358e-06	9.99406e-06	1.95194	0.223584	0.0388097	0.136475	0.892303	0.222347	0.462245	0.718455	0.615613	0.305756
P27708	P27708	'CAD	790	0.00206101	0.00665827	0.152899	-0.157258	0.00242595	0.00672079	-0.593978	0.0495136	0.0219874	0.099593	-0.212906	0.0550405	0.926865	0.967729	-0.00373333	0.00824795
P29120	P29120;P29120-2	'PCSK1	5122	0.00206399	0.00666236	-0.404604	0.416844	0.00998427	0.0209532	1.003	-0.130788	0.110053	0.244014	0.369988	-0.121999	0.758732	0.892883	-0.125902	-0.0208327
P52272	P52272;P52272-2	'HNRNPM	4670	0.00208249	0.00671655	0.200887	-0.243552	7.13497e-07	7.11494e-06	-0.911963	0.0527408	0.112791	0.247835	-0.256918	0.0601351	0.647184	0.835483	0.088545	-0.00859068
P31943	P31943	'HNRNPH1	3187	0.0020936	0.00674682	0.222068	-0.153969	2.71355e-05	0.000159989	-0.727827	0.0967226	0.000476256	0.0121084	-0.332144	0.105241	0.395349	0.674561	-0.109958	0.0451214
P45954	P45954	'ACADSB	36	0.00209595	0.00674883	-0.100044	0.180131	0.00193764	0.00554483	0.636537	-0.00665231	0.00332078	0.0396971	0.427153	-0.00757	0.41714	0.690296	0.137923	0.0615107
Q3YEC7	Q3YEC7;Q3YEC7-2;Q3YEC7-3;Q3YEC7-4;Q3YEC7-5;Q3YEC7-6	'RABL6	55684	0.00210501	0.00677242	-0.0731238	0.202355	0.000429392	0.00162318	0.349038	0.0187023	0.230774	0.392216	0.145061	0.0177549	0.0611169	0.29641	0.241182	0.0133275
P48426	P48426	'PIP4K2A	5305	0.00211017	0.00678345	-0.107915	0.440642	0.000274272	0.00113213	1.18467	0.0749372	0.217167	0.377092	0.298009	0.0711488	0.253279	0.558414	0.317735	0.0839266
Q9UQB8	Q9UQB8;Q9UQB8-2;Q9UQB8-3;Q9UQB8-4;Q9UQB8-5;Q9UQB8-6	'BAIAP2	10458	0.00213668	0.00686301	-0.141107	0.676148	0.0001342	0.000621552	1.93087	0.131312	0.202433	0.358844	0.47287	0.129487	0.778642	0.901117	0.28081	0.17909
Q8WW59	Q8WW59	'SPRYD4	283377	0.00214898	0.00689685	-0.138517	0.0991131	0.00489688	0.0117449	0.486818	-0.0593072	0.000226717	0.0085897	0.503407	-0.0534766	0.0507501	0.268811	0.342135	0.00648432
O75431	O75431	'MTX2	10651	0.00215413	0.00690771	-0.0906442	0.305032	0.00103017	0.00332255	0.6963	0.0412479	0.00546355	0.0485386	0.416868	0.0433888	0.508059	0.744969	0.203838	0.0979027
Q8N668	Q8N668	'COMMD1	150684	0.00216154	0.00692579	-0.159577	0.444788	0.163311	0.214438	1.16711	0.0418782	0.305288	0.468718	0.306309	0.0490476	0.445963	0.706636	-0.0562217	0.116024
P07910	P07910;P07910-2;P07910-3;P07910-4	'HNRNPC	3183	0.00218072	0.00698151	0.130022	-0.279067	0.00345651	0.00888744	-1.05519	-0.00634077	0.0978891	0.226217	-0.402141	-0.00023439	0.470877	0.722961	0.0479217	-0.0890093
P50458	P50458	'LHX2	9355	0.00219973	0.0070366	0.579514	-0.204465	0.611457	0.663388	0.0034025	0.318188	0.0102212	0.0686509	-0.409728	0.280797	0.0888721	0.35178	-0.405645	0.233159
P00403	P00403	'MT-CO2	4513	0.00221256	0.00707188	-0.252658	0.481013	1.24829e-06	1.14009e-05	1.46236	-0.00810128	9.60707e-06	0.0018777	0.694384	0.000138293	0.0746131	0.323458	0.431315	0.0833464
Q04941	Q04941	'PLP2	5355	0.00221631	0.00707414	0.293132	-0.294858	0.113432	0.157347	-0.206868	0.0971349	0.0640933	0.180375	-0.415728	0.0850668	0.0203933	0.182768	-0.582465	0.0736586
P55087	P55087;P55087-2	'AQP4	361	0.00221689	0.00707414	-0.3235	0.341591	0.0640828	0.096309	0.386767	-0.101803	0.900539	0.934238	-0.0664956	-0.108786	0.832083	0.925615	-0.173775	-0.0912732
P47756	P47756	'CAPZB	832	0.00222153	0.00708318	-0.146053	0.379676	0.252245	0.311067	0.244975	0.02919	0.046433	0.148516	-0.325882	0.04409	0.810842	0.915271	0.0287417	-0.0294932
P11233	P11233	'RALA	5898	0.00225548	0.00718555	-0.162594	0.378138	0.0103638	0.0215949	0.599158	0.0176497	0.258776	0.421229	0.260206	0.0219554	0.0670132	0.310135	0.48987	0.00688182
Q9ULU8	Q9ULU8;Q9ULU8-2;Q9ULU8-3;Q9ULU8-4;Q9ULU8-5	'CADPS	8618	0.00228027	0.0072586	-0.292213	0.581658	8.93742e-05	0.000442475	1.59607	-0.000922821	0.0424335	0.141893	0.595728	0.00727171	0.193444	0.502679	0.524398	0.0571205
P30038	P30038;P30038-2;P30038-3	'ALDH4A1	8659	0.0022826	0.00726013	-0.419925	0.114199	0.528217	0.583937	-0.15875	-0.241883	0.246282	0.407412	0.112239	-0.237964	0.997557	0.999246	-0.173767	-0.175086
P60842	P60842	'EIF4A1	1973	0.00229386	0.00728999	0.270081	-0.317746	0.000564106	0.00204364	-1.25347	0.0741385	0.0071428	0.0562956	-0.346991	0.0690359	0.379115	0.660955	-0.128095	0.0108209
Q96ID5	Q96ID5	'IGSF21	84966	0.00231808	0.00736099	-0.306511	0.813181	8.92122e-07	8.57476e-06	1.48344	0.0667197	0.000354915	0.010672	0.857511	0.0802424	0.0366274	0.230558	0.632515	0.163919
O95470	O95470	'SGPL1	8879	0.00232036	0.00736224	0.14219	-0.264507	0.0139366	0.0272527	-0.615393	0.00662462	0.140344	0.283704	-0.196324	0.0163888	0.350236	0.642757	0.100328	-0.038567
P63010	P63010;P63010-2;P63010-3	'AP2B1	163	0.00233153	0.00739168	-0.124769	0.566961	0.0016326	0.0047804	1.44774	0.105807	0.0542735	0.163056	0.534773	0.10304	0.468945	0.722356	0.367485	0.155288
Q8IWX8	Q8IWX8	'CHERP	10523	0.00235011	0.00744457	0.0993988	-0.161494	0.27567	0.335699	-0.253035	0.0124346	0.445771	0.597162	-0.0672911	0.0199117	0.795689	0.907866	0.0342733	0.000116364
Q8WW22	Q8WW22;Q8WW22-2;Q8WW22-3	'DNAJA4	55466	0.0023538	0.0074502	-0.124362	0.341263	0.0146972	0.0284272	1.03729	0.0308467	0.575663	0.706778	0.13364	0.025128	0.998232	0.999246	0.0452333	0.044582
Q684P5	Q684P5;Q684P5-2;Q684P5-3	'RAP1GAP2	23108	0.00237144	0.00749996	-0.137682	0.654565	0.0118875	0.024002	1.34273	0.126401	0.108525	0.242	0.526509	0.117266	0.624485	0.822455	0.340213	0.170573
O00231	O00231;O00231-2	'PSMD11	5717	0.002382	0.00752727	0.0753742	-0.0799508	0.257738	0.317222	-0.096685	0.0235992	0.0420375	0.141136	-0.0674156	0.026282	0.854829	0.935896	0.000488333	0.0106339
Q96QK1	Q96QK1	'VPS35	55737	0.00239186	0.00755214	-0.128035	0.138799	0.00252831	0.00693918	0.494435	-0.0390903	0.0263322	0.109362	0.162808	-0.0370968	0.0772227	0.325869	0.15428	-0.0223041
O95716	O95716	'RAB3D	9545	0.00239373	0.00755214	-0.270163	1.17218	4.4694e-09	8.52238e-08	3.18063	0.210618	0.0275329	0.112255	1.34307	0.189897	0.53636	0.762966	0.744875	0.350095
Q13509	Q13509	'TUBB3	10381	0.00239848	0.00755812	-0.263704	0.446864	6.41331e-08	8.67462e-07	1.16576	-0.0268482	0.322815	0.485526	0.171141	-0.0087922	0.0583504	0.289457	0.331682	-0.0184159
Q9UL46	Q9UL46	'PSME2	5721	0.00239949	0.00755812	0.203474	-0.355009	0.00738517	0.016384	-0.797347	0.0173131	0.418929	0.574191	-0.126864	0.0128063	0.119936	0.406453	-0.258598	0.021247
Q6UXV4	Q6UXV4	'APOOL	139322	0.0024026	0.0075618	-0.0982862	0.163314	0.000844218	0.00283997	0.435107	-0.0110862	0.0951753	0.222779	0.177239	0.00361805	0.371137	0.657686	0.124313	0.022673
O75643	O75643;O75643-2	'SNRNP200	23020	0.00241085	0.00757886	0.116305	-0.241885	0.0142339	0.0277232	-0.645972	-0.00309154	0.0771377	0.197079	-0.296632	0.00507683	0.877037	0.945226	-0.02618	-0.0523741
P62306	P62306	'SNRPF	6636	0.0024119	0.00757886	0.077655	-0.48787	0.022031	0.0399996	-0.998653	-0.110853	0.582294	0.711086	-0.21719	-0.0922851	0.470152	0.7227	0.07097	-0.140096
P49411	P49411	'TUFM	7284	0.00243835	0.00765584	-0.166239	0.108666	0.103708	0.146036	0.065345	-0.0746038	0.00125832	0.0214793	0.279672	-0.066272	0.0318152	0.215913	0.159977	-0.0263627
Q9UJW0	Q9UJW0;Q9UJW0-2;Q9UJW0-3	'DCTN4	51164	0.00244729	0.00767772	-0.0535112	0.228117	0.393144	0.4532	0.340442	0.0403649	0.24126	0.402684	0.157583	0.040432	0.164277	0.463947	0.232298	0.0382311
P23763	P23763;P23763-2;P23763-3	'VAMP1	6843	0.0024856	0.00779167	-0.482792	0.703922	1.73264e-07	2.10338e-06	1.08628	-0.087221	0.0307578	0.119753	0.700808	-0.0810129	0.596601	0.801689	0.202735	0.040212
P07814	P07814	'EPRS	2058	0.00248802	0.00779299	0.0476327	-0.147628	0.0296722	0.0510963	-0.363475	-0.0174544	0.618737	0.739937	-0.05001	-0.01541	0.414943	0.689857	-0.08987	-0.0123336
Q6GMV1;Q9BT22	Q6GMV1;Q9BT22	'ALG1;'ALG1L	200810;56052	0.00249205	0.00779936	0.150214	-0.100714	0.492469	0.55049	-0.090475	0.0665713	0.0389386	0.136515	-0.176448	0.0527493	0.0147721	0.158775	-0.315913	0.0561402
P62158	P62158	'CALM3;CALM2;CALM1	808;805;801	0.00249755	0.00780945	-0.170284	0.475712	5.15643e-11	1.93812e-09	1.40653	0.0450479	0.0450399	0.146721	0.532912	0.0411598	0.498212	0.739307	0.307022	0.105492
Q12996	Q12996;Q12996-2;Q12996-3	'CSTF3	1479	0.00249943	0.00780945	0.102907	-0.262992	0.000413596	0.00157578	-0.504282	-0.0190592	0.16852	0.317116	-0.190134	-0.00621049	0.29851	0.597576	0.09711	-0.0579205
P28288	P28288;P28288-2;P28288-3	'ABCD3	5825	0.00250126	0.00780945	0.193815	-0.151846	0.0248162	0.0442145	-0.461782	0.0785949	0.0170372	0.0884355	-0.264123	0.066308	0.00913666	0.131306	-0.339195	0.0540157
Q96HP0	Q96HP0	'DOCK6	57572	0.00250847	0.00782569	0.112928	-0.264058	0.37644	0.437688	-0.400515	-0.0127344	0.0908392	0.217447	-0.432017	-0.0292737	0.198252	0.506222	-0.48058	-0.0501111
O94830	O94830	'DDHD2	23259	0.00251337	0.00783472	-0.162158	0.322756	0.00195583	0.00558063	0.794793	-0.000519744	4.66179e-06	0.00133778	0.417983	0.00183098	0.0279023	0.210155	0.323107	0.0431427
O75506	O75506	'HSBP1	3281	0.00253154	0.00788509	-0.10641	0.20295	0.000389503	0.00149418	0.508125	-0.00329	0.214871	0.3747	0.147277	0.00212293	0.266932	0.570184	0.133377	0.0139152
P51970	P51970	'NDUFA8	4702	0.00253773	0.00789808	-0.19344	0.568706	1.85113e-06	1.57306e-05	1.24501	0.0606085	0.000123656	0.00610751	0.650353	0.0616024	0.1237	0.411465	0.449905	0.129078
P55157	P55157	'MTTP	4547	0.00254119	0.00790256	0.540671	-0.31676	0.0233312	0.0419511	-0.400622	0.254861	0.0100827	0.0685288	-0.658364	0.235747	0.126287	0.414543	-0.469712	0.149059
P23526	P23526;P23526-2	'AHCY	191	0.00256736	0.00797758	0.177229	-0.100442	0.000676528	0.00236543	-0.260512	0.0846723	0.401455	0.558863	-0.00655	0.0914095	0.33486	0.63109	0.163793	0.0615018
P56537	P56537;P56537-2	'EIF6	3692	0.00257425	0.00798848	0.0704127	-0.167289	0.0267645	0.0470636	-0.442325	-0.00882128	0.642027	0.754792	-0.0515011	-0.00658537	0.924444	0.966428	-0.00265167	-0.0163091
Q96S19	Q96S19;Q96S19-2;Q96S19-3;Q96S19-4;Q96S19-5;Q96S19-6	'METTL26	84326	0.00257495	0.00798848	-0.0796658	0.309791	0.0253954	0.0451436	0.430737	0.0501531	0.684164	0.78451	0.119547	0.0521088	0.661759	0.844813	0.159288	0.0512875
Q9Y3E1	Q9Y3E1	'HDGFL3	50810	0.00260352	0.00807062	-0.365709	0.305218	0.94302	0.953262	-0.155193	-0.142067	0.0417204	0.140748	0.39636	-0.095348	0.0142314	0.155392	0.743945	-0.10922
O60331	O60331;O60331-2;O60331-3;O60331-4	'PIP5K1C	23396	0.00260668	0.00807062	-0.140795	0.666497	0.000316146	0.0012688	1.51415	0.128302	0.0708951	0.190075	0.593327	0.132269	0.384567	0.666345	0.461763	0.181645
Q9H6S3	Q9H6S3;Q9H6S3-2	'EPS8L2	64787	0.00260762	0.00807062	-0.125835	0.396417	0.00394693	0.00994108	1.19178	0.048249	0.372097	0.530656	0.19867	0.0404978	0.807056	0.914334	0.125193	0.0613018
Q06323	Q06323;Q06323-2	'PSME1	5720	0.0026222	0.00810933	0.22632	-0.278974	0.0141413	0.0275977	-0.952542	0.0578885	0.230993	0.392371	-0.147186	0.0499015	0.138361	0.433724	-0.238843	0.0489625
Q12765	Q12765;Q12765-2;Q12765-3	'SCRN1	9805	0.00263005	0.00812717	-0.0512535	0.324647	2.80716e-05	0.000164516	0.574377	0.0740467	0.567527	0.69939	-0.00521333	0.0717022	0.814423	0.917298	0.0981767	0.0523593
Q9Y394	Q9Y394;Q9Y394-2	'DHRS7	51635	0.00265041	0.00817374	0.134895	-0.168747	0.0294138	0.0507632	-0.23984	0.0336813	0.981808	0.988382	0.0298667	0.0327524	0.677858	0.852831	-0.0278117	0.0404209
P63027	P63027	'VAMP2	6844	0.00265267	0.00817374	-0.335958	0.591861	0.00468748	0.011374	1.57483	-0.0266851	0.0401733	0.138233	0.598008	-0.0299378	0.600897	0.805524	0.261035	0.0588275
P28676	P28676	'GCA	25801	0.00265405	0.00817374	0.373847	-0.0916615	0.169169	0.220821	0.0380325	0.218677	0.12954	0.269061	-0.109768	0.192994	0.0135698	0.154194	-0.30496	0.198968
Q9NRG7	Q9NRG7;Q9NRG7-2;Q9NRG7-3	'SDR39U1	56948	0.00265518	0.00817374	-0.178224	0.205645	8.09256e-06	5.659e-05	0.764035	-0.0502674	0.015632	0.0849949	0.378647	-0.0269524	0.000328376	0.0207036	0.653373	-0.0367607
Q9BRK0	Q9BRK0;Q9BRK0-2	'REEP2	51308	0.00265558	0.00817374	-0.104171	0.33543	0.0320307	0.0543793	0.786502	0.0423626	0.548804	0.683644	0.159792	0.0386646	0.893088	0.953383	0.09216	0.0561459
P52735	P52735;P52735-2;P52735-3	'VAV2	7410	0.00266881	0.008208	0.13294	-0.264491	0.835515	0.863462	0.056955	0.000463077	0.0636768	0.179692	-0.183169	0.00311732	0.239762	0.548087	-0.1851	-0.00932068
Q7LG56	Q7LG56;Q7LG56-2;Q7LG56-3;Q7LG56-4;Q7LG56-5;Q7LG56-6	'RRM2B	50484	0.00267838	0.00823097	0.146444	-0.196002	0.00247127	0.00682218	-0.298837	0.0322956	0.0634207	0.179339	0.374218	0.026578	0.717019	0.874459	0.027345	0.0975816
Q14CZ8	Q14CZ8	'HEPACAM	220296	0.00268079	0.00823191	-0.22002	0.419364	0.400203	0.459981	0.138198	-0.00689205	0.399469	0.55729	0.160779	-0.00307415	0.679147	0.853354	0.141383	0.0107425
P60900	P60900	'PSMA6	5687	0.00268578	0.00824075	0.0963462	-0.141242	0.31268	0.374228	-0.076165	0.0171503	0.592963	0.718504	-0.0189656	0.0210015	0.90732	0.959609	0.02266	0.0126002
O75449;Q9BW62	O75449;O75449-2;Q9BW62	'KATNA1;'KATNAL1	11104;84056	0.00270723	0.00829443	-0.115479	0.273997	0.000119679	0.00056569	0.722973	0.0143464	0.519236	0.659634	0.117247	0.0163024	0.629668	0.825687	0.119653	0.0228568
Q8NCA5	Q8NCA5;Q8NCA5-2	'FAM98A	25940	0.00270752	0.00829443	0.0659069	-0.0683385	0.966612	0.972333	0.0160975	0.0211585	0.664806	0.770784	0.0775156	0.0100405	0.0173926	0.17212	-0.137533	0.0439659
P22748	P22748	'CA4	762	0.00271629	0.00831092	-0.181958	0.704982	0.00145401	0.00434868	1.91427	0.113688	0.0217156	0.0988244	0.846377	0.105269	0.266585	0.570066	0.68828	0.177358
Q4V328	Q4V328;Q4V328-2;Q4V328-4	'GRIPAP1	56850	0.00271716	0.00831092	-0.0775538	0.215358	0.000980529	0.00319941	0.71461	0.0200836	0.0125645	0.075794	0.236483	0.0078561	0.678692	0.853056	0.101422	0.0418618
P53680	P53680;P53680-2	'AP2S1	1175	0.00272009	0.00831339	-0.00720115	0.71969	0.00248971	0.0068489	1.0969	0.235096	0.397941	0.555752	0.426793	0.221214	0.751752	0.890021	0.195317	0.266795
O43505	O43505	'B4GAT1	11041	0.00273548	0.0083539	-0.187333	0.170274	6.12247e-06	4.43199e-05	0.525285	-0.068131	0.0278735	0.112839	0.192334	-0.0443907	0.0757963	0.323458	0.35525	-0.0504661
Q14498	Q14498;Q14498-2;Q14498-3	'RBM39	9584	0.00274667	0.00838151	0.128918	-0.246928	0.00900004	0.0192562	-0.658035	0.00363564	0.123506	0.260542	-0.223709	0.0125617	0.794814	0.907663	0.0131683	-0.0358491
Q13423	Q13423	'NNT	23530	0.00275333	0.00839256	-0.146043	0.329284	0.000611968	0.00218265	0.785188	0.0123992	0.00487215	0.0472586	0.450817	0.0106024	0.372725	0.659567	0.259948	0.0666445
O15143	O15143	'ARPC1B	10095	0.00275458	0.00839256	0.270873	-0.406922	0.00842093	0.0182874	-0.736365	0.044941	0.011483	0.0726327	-0.526851	0.000349756	0.00327481	0.0820592	-0.679432	-0.0147893
B5ME19;Q99613	B5ME19;Q99613	'EIF3C;'EIF3CL	728689;8663	0.00275684	0.00839292	0.131084	-0.135678	8.1822e-05	0.000411108	-0.30579	0.0421633	0.60706	0.731955	-0.0229667	0.0371951	0.883943	0.948486	0.04655	0.0236136
P20618	P20618	'PSMB1	5689	0.00277381	0.008438	0.0686715	-0.117843	0.00370324	0.00939387	-0.117072	0.0065	0.243777	0.405499	-0.05258	0.00620951	0.718675	0.874468	-0.0206383	-0.00215455
P24588	P24588	'AKAP5	9495	0.00278074	0.00845216	-0.299415	1.00177	0.00124173	0.00384014	2.42854	0.134313	0.093259	0.220405	0.918652	0.138683	0.780624	0.901938	0.421903	0.259601
Q93050;Q9HBG4	Q93050;Q93050-1;Q93050-3;Q9HBG4	'ATP6V0A1;'ATP6V0A4	50617;535	0.00278279	0.00845216	-0.160865	1.05359	4.24684e-06	3.25508e-05	2.57509	0.243953	0.0267922	0.110826	1.12958	0.23721	0.371158	0.657686	0.765208	0.347742
O76031	O76031	'CLPX	10845	0.00279095	0.00847037	0.0548512	-0.129648	0.0502321	0.0784546	-0.24383	-0.00664872	0.224572	0.385361	-0.0906278	-0.00528902	0.469158	0.722356	-0.0865233	-0.0116673
Q92820	Q92820	'GGH	8836	0.00280423	0.00850406	0.169605	-0.17664	0.00146084	0.00436575	-0.743435	0.0541897	0.0956463	0.22348	-0.253276	0.045508	0.451003	0.712453	-0.21051	0.0193048
P28161	P28161;P28161-2	'GSTM2	2946	0.00281076	0.00851724	-0.358987	0.511086	0.315646	0.377328	-0.21265	-0.0689626	0.287005	0.451106	0.150852	-0.0500607	0.153762	0.450417	0.21013	-0.0444455
Q9Y5S2	Q9Y5S2	'CDC42BPB	9578	0.00281534	0.00852453	-0.0664558	0.156604	9.28387e-05	0.000457638	0.4776	0.00789744	0.370899	0.529526	0.0632678	0.00476805	0.34415	0.638619	0.089885	0.00512705
O00533	O00533;O00533-2	'CHL1	10752	0.00281821	0.00852569	-0.21089	0.250572	4.10875e-05	0.000227494	0.918555	-0.0570692	0.105915	0.238628	0.368107	-0.0696085	0.801298	0.911605	0.0845783	-0.00110136
Q9Y4G6	Q9Y4G6	'TLN2	83660	0.00282009	0.00852569	-0.138422	0.226626	0.00253945	0.00695822	0.74401	-0.016739	0.159372	0.305198	0.149836	-0.0218793	0.724966	0.877242	-0.038565	0.0155195
Q9UHG2	Q9UHG2	'PCSK1N	27344	0.00282269	0.00852695	-0.266834	0.749924	0.00104379	0.00335266	2.08805	0.0720854	0.0556581	0.165051	0.714257	0.0793649	0.290196	0.588099	0.495598	0.15247
Q14444	Q14444;Q14444-2	'CAPRIN1	4076	0.00283116	0.00854077	0.135059	-0.148546	0.000685994	0.00239223	-0.330145	0.0405241	0.525748	0.664881	0.129336	0.0265995	0.855618	0.936341	0.076835	0.0407634
O15042	O15042;O15042-2;O15042-3	'U2SURP	23350	0.00283163	0.00854077	0.139071	-0.193697	0.538924	0.594764	-0.174462	0.0281482	0.175683	0.325472	-0.141817	0.0370515	0.325855	0.622217	0.0839483	-0.00593023
Q9Y4W6	Q9Y4W6	'AFG3L2	10939	0.00283956	0.00855808	-0.0984358	0.229098	0.000591988	0.00212496	0.706008	0.0107421	0.0056423	0.0493417	0.34735	0.00755878	0.751817	0.890021	0.109152	0.063208
Q13501	Q13501;Q13501-2	'SQSTM1	8878	0.00285095	0.00858011	0.11177	-0.172647	0.022058	0.0400115	0.130598	0.0169644	0.451301	0.600938	0.121021	-0.00116195	0.00687479	0.116498	-0.260438	0.0591859
Q14728	Q14728	'MFSD10	10227	0.00285126	0.00858011	0.209495	-0.168297	0.220085	0.277789	-0.242817	0.0835646	0.00263123	0.0343875	-0.259537	0.080249	0.0718343	0.320758	-0.24858	0.0555877
Q9H1B7	Q9H1B7	'IRF2BPL	64207	0.0028576	0.00859259	0.120551	-0.211068	0.013072	0.0258594	-0.516513	0.0100113	0.0124248	0.075534	-0.309116	0.000615122	0.0778654	0.326234	-0.309702	-0.020423
P46778	P46778	'RPL21	6144	0.00286145	0.00859755	0.1624	-0.231408	0.054848	0.0845768	-0.44134	0.0311305	0.310832	0.472941	-0.200002	0.0103773	0.0403147	0.240535	-0.524532	0.0402873
Q9NQ86	Q9NQ86;Q9NQ86-4	'TRIM36	55521	0.00287166	0.00862159	-0.111134	0.418422	0.0103894	0.0216367	0.637877	0.0653849	0.124847	0.262381	-0.224487	0.0752034	0.883614	0.948393	-0.01376	0.0260345
P04003	P04003	'C4BPA	722	0.00290714	0.00872142	0.406069	-0.34034	0.362514	0.424272	-0.258157	0.157266	0.0995252	0.228178	-0.35649	0.134958	0.166473	0.468277	-0.47097	0.117061
P09661	P09661	'SNRPA1	6627	0.00291236	0.00873037	0.0785292	-0.253385	0.000956027	0.00313516	-0.734425	-0.032109	0.120353	0.256661	-0.294043	-0.0240593	0.91958	0.965157	-0.0527217	-0.0753748
P53677	P53677	'AP3M2	10947	0.00291812	0.00874094	-0.0868188	0.501154	3.10456e-13	2.81944e-11	1.34099	0.109172	0.0579568	0.169449	0.469094	0.10197	0.862581	0.938705	0.205053	0.163007
Q92600	Q92600	'CNOT9	9125	0.00292101	0.00874289	0.0710862	-0.129146	0.265034	0.324567	-0.305727	0.00434205	0.864191	0.912266	0.0153456	-0.00350122	0.768197	0.89738	0.0351983	-0.00492341
Q99459	Q99459	'CDC5L	988	0.00293452	0.00877662	0.0946004	-0.129531	0.0577362	0.088195	-0.55975	0.01989	0.0311786	0.12067	-0.214661	0.0271963	0.931507	0.970415	-0.00705833	-0.0176034
Q9NY12	Q9NY12;Q9NY12-2	'GAR1	54433	0.00294422	0.00879888	0.10759	-0.438464	0.0171666	0.0323394	-0.692025	-0.0744282	0.977325	0.986972	-0.06981	-0.0783471	0.526824	0.75879	0.158033	-0.108835
Q9NRN7	Q9NRN7	'AASDHPPT	60496	0.00295576	0.00882663	-0.154323	0.0909123	9.03183e-06	6.172e-05	0.320238	-0.0725777	0.000676161	0.014684	0.20969	-0.06732	0.0181348	0.174604	0.154257	-0.0408739
Q13613	Q13613;Q13613-2	'MTMR1	8776	0.00296636	0.00885153	-0.141808	0.160004	0.146964	0.195735	0.539787	-0.0412041	0.0213404	0.0983868	0.282078	-0.021759	0.0249348	0.196113	0.308583	-0.00465727
P21926	P21926	'CD9	928	0.00298344	0.0088957	-0.453903	0.485468	7.63565e-07	7.48064e-06	1.6786	-0.140779	0.0971441	0.225363	0.347546	-0.125349	0.258103	0.561981	0.352683	-0.0938068
Q9Y2L1	Q9Y2L1;Q9Y2L1-2	'DIS3	22894	0.00299084	0.00890722	0.100047	-0.111185	0.0499203	0.0781805	-0.272413	0.0296362	0.1184	0.255	-0.171139	0.0327044	0.744769	0.88651	-0.05694	0.00323341
Q9H0R4	Q9H0R4;Q9H0R4-2	'HDHD2	84064	0.00299186	0.00890722	-0.181034	0.272016	0.0867228	0.124494	0.280495	-0.0300172	0.751487	0.835009	0.0438767	-0.0318356	0.0453315	0.255586	0.304882	-0.062265
Q9NRW7	Q9NRW7	'VPS45	11311	0.00300038	0.00892579	-0.0618412	0.141021	0.0652855	0.0978507	0.141775	0.00577949	0.967049	0.980849	0.000755556	0.00475756	0.146425	0.442637	0.101752	-0.0092875
Q15311	Q15311	'RALBP1	10928	0.0030079	0.00894135	-0.0832896	0.187527	5.93235e-06	4.31835e-05	0.55592	0.00698256	0.547715	0.682941	0.0845444	0.00843439	0.10918	0.390114	0.192175	-0.00105318
P56556	P56556	'NDUFA6	4700	0.00301842	0.0089658	-0.199872	0.333911	1.25615e-05	8.22496e-05	1.07909	-0.0219444	0.00122267	0.0210546	0.480437	-0.0228324	0.377823	0.660532	0.204278	0.0491393
O94832	O94832	'MYO1D	4642	0.00307126	0.00911583	-0.149813	0.54169	0.00233046	0.00648848	1.70761	0.0806879	0.143708	0.287776	0.451877	0.0639117	0.457862	0.714769	0.38884	0.0989598
Q9Y315	Q9Y315	'DERA	51071	0.00308857	0.00916025	0.159843	-0.173019	0.00453551	0.0111413	-0.182973	0.0488887	0.0107184	0.0700051	-0.218419	0.0426878	0.0595478	0.290966	-0.223925	0.0256359
Q6P587	Q6P587;Q6P587-2;Q6P587-3	'FAHD1	81889	0.0031054	0.00919977	-0.148037	0.177215	0.00100179	0.00326333	0.610535	-0.03962	0.00242192	0.0326599	0.428708	-0.0330207	0.145147	0.441258	0.26354	0.0209836
Q9NRY4	Q9NRY4	'ARHGAP35	2909	0.0031066	0.00919977	-0.126905	0.164652	4.38734e-05	0.000239527	0.52409	-0.0297195	0.0692106	0.188008	0.191864	-0.0246668	0.25684	0.56151	0.124912	-0.000773409
Q92499	Q92499	'DDX1	1653	0.00311919	0.00923007	0.0842165	-0.0915954	0.151517	0.201045	-0.18292	0.0256126	0.919219	0.947081	0.0139344	0.0272907	0.182757	0.490321	0.199565	0.00106682
Q6UW02	Q6UW02	'CYP20A1	57404	0.00316037	0.00934483	0.0976662	-0.203939	0.158264	0.208653	-0.495847	-0.00286897	0.013375	0.0785533	-0.275876	-0.00989024	0.248639	0.554261	-0.22198	-0.035375
O94903	O94903	'PLPBP	11212	0.00317619	0.00938451	-0.114625	0.206708	0.218191	0.275755	0.104087	-0.00751359	0.0104781	0.0696448	0.148134	0.000578049	0.0679134	0.31182	0.175577	0.00689659
P53602	P53602	'MVD	4597	0.00318951	0.00941677	-0.0760992	0.239568	0.0246755	0.0440642	0.32879	0.0291231	0.696164	0.79246	-0.0189922	0.027191	0.741796	0.884318	0.0625083	0.0129284
P52630	P52630;P52630-4	'STAT2	6773	0.00320606	0.00945849	0.178163	-0.180623	0.0968016	0.137599	-1.06997	0.0585674	0.0475397	0.15025	-0.252257	0.0415539	0.0453765	0.255586	-0.387862	0.040013
Q96GW7	Q96GW7	'BCAN	63827	0.00322758	0.00951479	-0.125732	0.824739	5.31416e-05	0.000284563	0.839997	0.191092	0.22216	0.382229	0.868492	0.317128	0.00571471	0.110588	2.12355	0.183576
Q9H773	Q9H773	'DCTPP1	79077	0.00323366	0.00952554	0.0914619	-0.281948	0.233067	0.29098	-0.326097	-0.0330079	0.262571	0.424882	-0.252417	-0.0254498	0.228966	0.537191	-0.33809	-0.029242
P21912	P21912	'SDHB	6390	0.0032545	0.00957969	-0.144375	0.309652	0.000108747	0.000519673	0.792952	0.00696769	0.0217166	0.0988244	0.523726	0.00616659	0.96365	0.982309	0.10832	0.0981009
P09497	P09497;P09497-2	'CLTB	1212	0.00326489	0.00960304	-0.127505	0.433215	3.73641e-05	0.000210456	1.22362	0.0594013	0.000981518	0.0181837	0.641968	0.0554163	0.123997	0.411465	0.521053	0.111897
Q9Y2J0	Q9Y2J0;Q9Y2J0-2	'RPH3A	22895	0.00326787	0.00960458	-0.193234	0.796428	5.13788e-08	7.12197e-07	1.83396	0.136653	0.0469186	0.149456	0.703278	0.123791	0.735616	0.883146	0.332562	0.213854
Q96M27	Q96M27;Q96M27-2;Q96M27-3;Q96M27-4;Q96M27-5	'PRRC1	133619	0.00329351	0.00967266	0.164744	-0.578912	8.6182e-06	5.93175e-05	-1.10575	-0.083141	0.316561	0.477775	-0.314719	-0.0776334	0.782773	0.903413	-0.052125	-0.129607
Q99848	Q99848	'EBNA1BP2	10969	0.00331213	0.00972005	0.10468	-0.250997	0.0675962	0.100699	-0.519432	-0.0138787	0.0299046	0.11784	-0.389888	-0.0105934	0.284336	0.585293	-0.289355	-0.0501634
Q9NSY0	Q9NSY0;Q9NSY0-2;Q9NSY0-4;Q9NSY0-5	'NRBP2	340371	0.00331657	0.00972577	-0.104122	0.363313	0.011339	0.0232307	0.477635	0.0516897	0.211569	0.370215	-0.0549333	0.0604439	0.908345	0.960433	0.0522667	0.0379591
Q9P265	Q9P265	'DIP2B	57609	0.00333338	0.00976774	-0.0607727	0.115393	0.134402	0.181918	0.134307	-0.00205077	0.217245	0.377092	0.0922789	-0.00222585	0.0633808	0.301713	0.167432	-0.00603045
Q14137	Q14137	'BOP1	23246	0.00334122	0.00978338	0.0542935	-0.200863	0.583825	0.638012	-0.154622	-0.0307587	0.624444	0.743739	-0.0893933	-0.0244244	0.722684	0.876266	0.0241867	-0.0443423
Q96EY1	Q96EY1	'DNAJA3	9093	0.00335965	0.00983	-0.0708742	0.18897	0.0027221	0.00735871	0.43451	0.0157405	0.0172542	0.0885381	0.241027	0.00230439	0.99238	0.997484	0.0469217	0.0450498
Q8TEM1	Q8TEM1;Q8TEM1-2	'NUP210	23225	0.00337636	0.00986601	0.204238	-0.0743523	0.00159958	0.00470839	-0.301007	0.111374	0.0867664	0.211925	-0.129684	0.102705	0.88568	0.949047	0.0437967	0.0632041
Q08211	Q08211;Q08211-2	'DHX9	1660	0.00337701	0.00986601	0.0772238	-0.231175	7.11362e-08	9.4905e-07	-0.745175	-0.0255759	0.190284	0.342996	-0.243139	-0.0119551	0.22351	0.529516	0.107762	-0.0755677
O95670	O95670;O95670-2;O95670-3	'ATP6V1G2	534	0.00338028	0.00986819	-0.302658	0.939111	0.000205555	0.000900803	1.68873	0.111265	0.0139439	0.0800594	0.873677	0.119839	0.172487	0.475496	0.621277	0.205655
O60220	O60220	'TIMM8A	1678	0.00338633	0.00987848	-0.15436	0.160001	0.000568691	0.00205644	0.361563	-0.0495731	0.00478841	0.0471484	0.367522	-0.037748	0.0920134	0.357535	0.302058	-0.00118909
Q8NBL1	Q8NBL1	'POGLUT1	56983	0.00339517	0.00989687	0.159871	-0.259605	0.118072	0.162458	-0.347218	0.0200456	0.640729	0.7542	-0.0653289	0.0109049	0.793626	0.907663	-0.0432167	0.00269182
P62072	P62072	'TIMM10	26519	0.00340215	0.00990984	-0.178474	0.312653	0.000937784	0.00308309	0.747165	-0.0147651	0.0778509	0.197996	0.236483	-0.0133032	0.616173	0.816654	0.117973	0.0198882
Q9BV38	Q9BV38	'WDR18	57418	0.00342269	0.00995823	0.0576862	-0.379195	0.138529	0.18662	-0.442597	-0.087941	0.458046	0.607361	-0.192193	-0.0742037	0.812261	0.916343	-0.0495417	-0.101701
Q9NXF1	Q9NXF1;Q9NXF1-2	'TEX10	54881	0.00342523	0.00995823	0.144998	-0.129168	0.112806	0.156646	-0.192265	0.0536095	0.109955	0.243988	-0.0982289	0.0545844	0.623166	0.821719	-0.0212933	0.0336741
Q9NQ48	Q9NQ48;Q9NQ48-2;Q9NQ48-3	'LZTFL1	54585	0.00342641	0.00995823	-0.108371	0.183464	1.11303e-05	7.38684e-05	0.450292	-0.0110928	0.769066	0.845649	0.0390489	-0.00310976	0.810544	0.915271	-0.0375367	0.0102082
Q9Y6C9	Q9Y6C9	'MTCH2	23788	0.00342928	0.00995918	-0.101093	0.218862	1.24284e-05	8.16515e-05	0.585122	0.00555872	0.0196932	0.0947936	0.295077	-0.00266512	0.89384	0.953383	0.0705867	0.0482477
Q8WYA6	Q8WYA6;Q8WYA6-2;Q8WYA6-3	'CTNNBL1	56259	0.00344218	0.00998923	0.0904962	-0.224701	0.000343299	0.00135141	-0.899133	-0.0145695	0.10038	0.229196	-0.26206	-0.00240195	0.390637	0.672094	0.0605517	-0.0640984
Q9BZG1	Q9BZG1;Q9BZG1-2;Q9BZG1-4	'RAB34	83871	0.00344936	0.0100026	0.149422	-0.250368	0.0304846	0.0521735	-0.513663	0.0161585	0.841	0.893402	0.0614344	-0.00409244	5.88159e-05	0.00718473	-0.676728	0.101034
P61981	P61981	'YWHAG	7532	0.00347136	0.010059	-0.0961496	0.628173	2.68412e-05	0.000158733	1.52792	0.145291	0.202132	0.358662	0.459231	0.11908	0.821567	0.919939	0.257212	0.169821
Q99567	Q99567	'NUP88	4927	0.00347748	0.0100626	0.100521	-0.209229	0.00403427	0.010096	-0.424887	-0.00272923	0.11806	0.254585	-0.169518	0.00309341	0.666004	0.846913	0.0155467	-0.0339116
Q9NW68	Q9NW68;Q9NW68-2;Q9NW68-3;Q9NW68-4;Q9NW68-5;Q9NW68-7;Q9NW68-8;Q9NW68-9	'BSDC1	55108	0.00347776	0.0100626	-0.136347	0.262992	0.00230515	0.00643623	0.51261	-0.0032341	0.114367	0.250875	0.257398	-0.00348927	0.434506	0.699829	-0.0579433	0.0572995
P50897	P50897;P50897-2	'PPT1	5538	0.00348571	0.0100781	-0.157379	0.177532	0.600588	0.653591	0.04667	-0.0457418	0.799032	0.865534	-0.0454011	-0.0164034	0.256349	0.561126	0.18775	-0.0501739
Q08174	Q08174;Q08174-2;Q08174-3	'PCDH1	5097	0.00351232	0.0101476	-0.118967	0.504628	0.000433416	0.00163535	1.05341	0.0888982	0.0232088	0.10217	0.468429	0.0686415	0.530699	0.759395	0.286543	0.120702
O00233	O00233;O00233-2;O00233-3	'PSMD9	5715	0.00351975	0.0101615	0.0829096	-0.13726	0.000563262	0.00204248	-0.425007	0.00951974	0.00634984	0.0523661	-0.21976	0.00683707	0.0474786	0.262884	-0.244143	-0.00528773
Q9NTZ6	Q9NTZ6	'RBM12	10137	0.00353084	0.010186	0.109076	-0.213548	0.0104572	0.0217664	-0.569732	0.00153462	0.281537	0.446101	-0.146658	0.01935	0.486079	0.730621	0.111675	-0.0271959
O95196	O95196;O95196-2;O95196-3	'CSPG5	10675	0.00354906	0.010231	-0.30801	0.505421	0.000757192	0.00260322	0.371075	-0.0368667	0.0171902	0.0884469	0.842683	-0.0159832	0.0138667	0.154194	1.20232	-0.00647864
Q9NR19	Q9NR19;Q9NR19-2	'ACSS2	55902	0.0035588	0.0102516	0.105533	-0.147219	0.705758	0.749472	-0.01055	0.0212823	0.478493	0.623548	0.0967567	0.0304566	0.583669	0.793311	0.0952667	0.0351802
Q9NZ43	Q9NZ43;Q9NZ43-2;Q9NZ43-3	'USE1	55850	0.00356199	0.0102532	0.0788442	-0.135721	0.103364	0.145656	-0.229213	0.00732256	0.156528	0.301841	-0.10355	0.00863951	0.658507	0.843035	-0.0556017	-0.00554818
Q92878	Q92878;Q92878-2;Q92878-3	'RAD50	10111	0.00356787	0.0102625	0.0573115	-0.284475	4.31216e-05	0.000236413	-0.738058	-0.0566174	0.401229	0.558838	-0.169999	-0.051048	0.695084	0.862438	-0.007965	-0.0812539
P25098;P35626	P25098;P35626	'GRK2;'GRK3	156;157	0.00357848	0.0102855	-0.0678996	0.319025	0.000124451	0.000585414	0.826052	0.0610751	0.0805664	0.202252	0.256889	0.0519678	0.995938	0.999005	0.0894517	0.088772
P02751	P02751;P02751-10;P02751-11;P02751-12;P02751-13;P02751-14;P02751-15;P02751-16;P02751-17;P02751-2;P02751-3;P02751-4;P02751-5;P02751-6;P02751-7;P02751-8;P02751-9	'FN1	2335	0.00358859	0.0103066	0.637761	-0.619515	0.00172665	0.00500703	-0.809605	0.218669	0.0808479	0.20234	-0.54255	0.189159	0.069815	0.316482	-0.58476	0.145025
Q9NRA0	Q9NRA0;Q9NRA0-2;Q9NRA0-3;Q9NRA0-4;Q9NRA0-5	'SPHK2	56848	0.00359108	0.0103066	-0.127273	0.155032	0.889727	0.908428	-0.011245	-0.0331715	0.041731	0.140748	0.258941	-0.0264976	0.498393	0.739307	0.133142	0.0101186
P19338	P19338	'NCL	4691	0.00360409	0.0103363	0.161012	-0.386636	0.000373639	0.00144466	-1.38077	-0.0215377	0.271637	0.434641	-0.3224	-0.0244727	0.674345	0.850508	0.0163567	-0.09098
P42285	P42285	'MTREX	23517	0.00362175	0.0103793	0.07733	-0.184069	0.0118064	0.0238757	-0.466178	-0.00980308	0.199871	0.355943	-0.128042	-0.00640195	0.697415	0.863454	-0.0770233	-0.0216527
O75369	O75369;O75369-2;O75369-3;O75369-4;O75369-5;O75369-6;O75369-7;O75369-8;O75369-9	'FLNB	2317	0.00363811	0.0104186	0.172228	-0.226675	0.00220556	0.00621596	-0.309542	0.0392605	0.83269	0.888611	0.119574	0.056509	0.970392	0.985519	0.0620167	0.0686577
P28838	P28838;P28838-2	'LAP3	51056	0.00364383	0.0104273	0.145091	-0.453346	8.06847e-11	2.74258e-09	-1.24365	-0.0543882	0.139097	0.282457	-0.534277	-0.0795632	0.0284054	0.210414	-0.899112	-0.0608161
Q9UJ14	Q9UJ14;Q9UJ14-4;Q9UJ14-5	'GGT7	2686	0.00365655	0.0104561	-0.113916	0.294114	0.00745174	0.0164942	0.919558	0.0220941	0.0603546	0.174631	0.191418	0.0156624	0.494563	0.736864	0.125315	0.0366598
P35609	P35609	'ACTN2	88	0.00367072	0.0104889	-0.273961	0.664488	1.39121e-13	1.52947e-11	2.21383	0.0388554	0.0417119	0.140748	0.814587	0.0427112	0.398624	0.676605	0.53196	0.133879
Q9C0I1	Q9C0I1;Q9C0I1-2;Q9C0I1-3	'MTMR12	54545	0.00368681	0.0105272	-0.19033	0.247239	0.00853295	0.0184794	1.03642	-0.0444736	0.169554	0.317975	0.138397	-0.0351663	0.623279	0.821719	0.068345	-0.01378
Q96A00	Q96A00;Q96A00-2	'PPP1R14A	94274	0.00371241	0.0105926	-0.354232	0.820759	3.34885e-09	6.645e-08	1.49144	0.0374321	0.510489	0.651273	0.261922	0.00904854	0.665926	0.846913	0.254188	0.0273445
P23528	P23528	'CFL1	1072	0.00371664	0.0105969	-0.161152	0.145585	0.653828	0.703112	-0.013885	-0.0589067	0.990709	0.993427	-0.0557056	-0.0539512	0.0126682	0.149628	0.171512	-0.085055
Q16659	Q16659	'MAPK6	5597	0.00372788	0.0106103	-0.0760573	0.278864	0.791386	0.826262	-0.0397175	0.0422497	0.784235	0.857024	0.148489	0.057418	0.338307	0.633424	-0.233488	0.115715
P45973	P45973	'CBX5	23468	0.00372867	0.0106103	0.207055	-0.368127	1.98984e-07	2.35497e-06	-1.01968	0.0153274	0.201496	0.358022	-0.253563	0.0332615	0.777345	0.900837	0.042915	-0.0267236
Q9NXJ5	Q9NXJ5	'PGPEP1	54858	0.00372948	0.0106103	0.136247	-0.237201	0.936035	0.948163	-0.0062025	0.0117644	0.996522	0.997032	0.00776889	0.00828195	0.331809	0.627803	-0.147515	0.029422
Q92896	Q92896;Q92896-2;Q92896-3	'GLG1	2734	0.00374739	0.0106535	0.150608	-0.0998754	0.000364907	0.00142083	-0.33671	0.0671138	0.0380205	0.135022	-0.0994689	0.0691871	0.596118	0.801689	-0.00801667	0.045217
Q9BZZ5	Q9BZZ5;Q9BZZ5-1;Q9BZZ5-2;Q9BZZ5-3;Q9BZZ5-5	'API5	8539	0.00376199	0.0106872	0.109723	-0.136453	0.00459783	0.0112542	-0.389172	0.0276641	0.080611	0.202252	-0.224932	0.0364768	0.395773	0.674989	0.0869783	-0.0238798
Q12874	Q12874	'SF3A3	10946	0.00377389	0.0107089	0.117982	-0.325486	0.00198715	0.00565752	-0.819102	-0.029841	0.0479188	0.15106	-0.316074	-0.0165241	0.961905	0.982176	-0.062595	-0.0715134
Q6IA86	Q6IA86;Q6IA86-2;Q6IA86-3;Q6IA86-4;Q6IA86-5;Q6IA86-6;Q6IA86-7	'ELP2	55250	0.0037751	0.0107089	0.0199012	-0.119562	0.10483	0.147416	-0.30274	-0.0265867	0.250607	0.411953	0.0460189	-0.0203666	0.777775	0.900837	0.0107683	-0.0110334
Q9GZN7	Q9GZN7	'ROGDI	79641	0.00377789	0.010709	-0.215918	0.385599	0.00263427	0.00717087	1.16875	-0.0154126	0.0481977	0.151695	0.402704	-0.0228959	0.615064	0.815565	0.151735	0.0403455
P00813	P00813	'ADA	100	0.00378572	0.0107235	0.169234	-0.139001	0.121213	0.166429	-0.16359	0.0664892	0.981342	0.988382	0.0605367	0.0565922	0.401148	0.678016	0.220002	0.0351159
P23378	P23378	'GLDC	2731	0.00380972	0.0107836	0.271962	-0.171875	6.25796e-06	4.49676e-05	-0.622115	0.124017	0.0150908	0.0833189	-0.210533	0.105419	0.262412	0.56613	-0.0731367	0.0651411
Q9BQB6	Q9BQB6;Q9BQB6-2;Q9BQB6-3	'VKORC1	79001	0.00382915	0.0108308	0.148761	-0.142865	0.215509	0.272583	-0.15118	0.0515521	0.412113	0.569022	-0.120498	0.0426283	0.204864	0.511902	-0.186092	0.0404507
Q9NXA8	Q9NXA8;Q9NXA8-2;Q9NXA8-3;Q9NXA8-4	'SIRT5	23408	0.00384798	0.0108762	-0.110072	0.235904	0.00209276	0.00593657	0.484513	0.00525333	0.0638507	0.179951	0.204102	0.0112717	0.370448	0.657323	0.14669	0.0322482
P07942	P07942	'LAMB1	3912	0.00385433	0.0108862	0.296531	-0.487977	2.99723e-09	6.07057e-08	-1.21238	0.0350285	0.0167408	0.0884355	-0.547066	-0.00293829	0.0675218	0.310887	-0.567837	-0.0372055
P55769	P55769	'SNU13	4809	0.00388653	0.0109693	0.0542154	-0.232122	0.000152204	0.000695055	-0.91519	-0.0412303	0.687827	0.787095	-0.105827	-0.0290805	0.0542956	0.281237	0.25279	-0.0832155
Q8N9R8	Q8N9R8;Q8N9R8-2	'SCAI	286205	0.00392998	0.0110839	-0.174083	0.649201	0.000134661	0.000622212	1.58475	0.100345	0.069412	0.188199	0.611887	0.0963649	0.509165	0.745441	0.357847	0.166156
Q86YM7	Q86YM7;Q86YM7-2;Q86YM7-3	'HOMER1	9456	0.00393946	0.0110953	-0.372526	0.7591	4.13217e-10	1.12956e-08	2.12133	0.00468282	0.0359186	0.130367	0.6883	-0.00136927	0.527854	0.75884	0.357203	0.0908032
A1L0T0	A1L0T0	'ILVBL	10994	0.0039408	0.0110953	0.135696	-0.0799715	0.393074	0.4532	-0.0497175	0.0638067	0.0725735	0.191793	-0.164419	0.0612129	0.37449	0.660298	-0.132867	0.0415264
Q9BTV5	Q9BTV5	'FSD1	79187	0.00394252	0.0110953	-0.160749	0.304732	0.000282516	0.00115293	0.949268	-0.00558872	0.0318846	0.122064	0.320518	-0.00887171	0.0683949	0.313063	0.333437	0.011825
Q8N6T3	Q8N6T3;Q8N6T3-2;Q8N6T3-3	'ARFGAP1	55738	0.00394666	0.0110989	-0.12208	0.420933	0.000141947	0.000651258	1.05747	0.0589246	0.148782	0.292977	0.299454	0.0529046	0.735199	0.882949	0.171158	0.0872098
Q9BV44	Q9BV44	'THUMPD3	25917	0.00395225	0.0111066	0.105097	-0.190645	0.167965	0.219789	-0.140428	0.00651641	0.375413	0.533438	-0.0800622	0.00486683	0.0397737	0.239716	-0.195873	0.0148686
P12814	P12814	'ACTN1	87	0.00395798	0.0111147	0.284032	-0.233328	0.958718	0.966631	0.0931025	0.111578	0.00220416	0.0312865	-0.358121	0.106884	0.12916	0.420147	-0.21005	0.0549873
Q04760	Q04760;Q04760-2	'GLO1	2739	0.00396948	0.0111391	-0.0961442	0.240045	0.145364	0.194134	0.176902	0.015919	0.798899	0.865534	0.06156	0.0395324	0.128312	0.418325	0.23226	0.017757
Q9NQW6	Q9NQW6;Q9NQW6-2	'ANLN	54443	0.00397999	0.0111531	-0.10272	0.716255	0.00157495	0.00465342	1.88697	0.170272	0.873118	0.916891	0.198081	0.140135	0.934498	0.970497	0.190407	0.145132
P48506	P48506	'GCLC	2729	0.0039802	0.0111531	-0.111581	0.257118	0.0293635	0.0506987	0.319462	0.0113187	0.128408	0.267848	0.32902	0.0427329	0.0996823	0.373263	0.416395	0.0503377
Q9Y3X0	Q9Y3X0	'CCDC9	26093	0.00400063	0.0112023	0.139293	-0.132319	0.233274	0.291146	-0.11105	0.0487559	0.464979	0.61447	-0.0544367	0.044488	0.0789507	0.329369	-0.169253	0.0534
P28065	P28065;P28065-2	'PSMB9	5698	0.00401422	0.0112323	0.148985	-0.464178	0.000100126	0.000485316	-1.03216	-0.0554026	0.0176512	0.0896923	-0.542916	-0.0618051	0.0987186	0.371049	-0.532815	-0.0959855
Q9HA64	Q9HA64	'FN3KRP	79672	0.00402989	0.0112681	-0.15749	0.209969	0.0136667	0.0268416	0.289228	-0.0350038	0.947426	0.966071	-0.0137611	-0.00675805	0.075172	0.323458	0.30146	-0.0502202
P31040	P31040	'SDHA	6389	0.00403807	0.011279	-0.145626	0.362795	1.85151e-05	0.000115616	0.826932	0.0238477	0.0150053	0.0829643	0.529512	0.0293593	0.605436	0.808426	0.218552	0.105864
P04083	P04083	'ANXA1	301	0.00403957	0.011279	0.239265	-0.897525	0.000285459	0.00116357	-2.12821	-0.139665	0.935713	0.958517	-0.134103	-0.195584	1.49015e-05	0.00391305	-1.77602	0.0325052
Q9H3G5	Q9H3G5	'CPVL	54504	0.0040579	0.0113221	0.561378	-0.242578	7.01363e-06	4.93987e-05	-1.31625	0.293393	0.000101003	0.00572203	-0.625801	0.252057	0.00842058	0.126329	-0.524188	0.178346
P62805;Q99525	P62805;Q99525	'HIST1H4G;'HIST4H4;HIST1H4A;HIST1H4B;HIST1H4C;HIST1H4I;HIST1H4D;HIST1H4E;HIST1H4F;HIST1H4H;HIST1H4J;HIST1H4K;HIST1H4L;HIST2H4A;HIST2H4B	121504;8359;8366;8364;8294;8360;8367;8361;8365;8363;8362;8368;8370;554313;8369	0.00406834	0.0113402	0.226067	-0.505765	5.63358e-05	0.000297189	-1.68338	-0.0178769	0.032007	0.122064	-0.65898	-0.0174073	0.551951	0.772661	-0.31698	-0.107787
Q9NUB1	Q9NUB1;Q9NUB1-2;Q9NUB1-3;Q9NUB1-4	'ACSS1	84532	0.00407306	0.0113402	-0.218039	0.0956892	0.00104763	0.00335407	0.265672	-0.113463	0.203608	0.35965	0.250752	-0.0992102	0.524699	0.758057	0.108	-0.055883
Q15287	Q15287;Q15287-2;Q15287-3	'RNPS1	10921	0.00407308	0.0113402	0.109468	-0.234675	8.22438e-06	5.72048e-05	-0.548878	-0.0052459	0.110455	0.244628	-0.28641	0.00185024	0.633307	0.827682	0.0311933	-0.0611134
O95182	O95182	'NDUFA7	4701	0.00407745	0.0113443	-0.141588	0.294936	0.00805522	0.0175812	0.88333	0.00391974	0.00207778	0.030534	0.378381	0.00845537	0.205185	0.512006	0.24054	0.0524741
Q9P2E3	Q9P2E3;Q9P2E3-2	'ZNFX1	57169	0.0040972	0.0113912	0.186544	-0.211916	0.486864	0.545157	0.335218	0.0537238	0.791282	0.861114	-0.00599333	0.0500076	0.932433	0.970415	0.0638	0.036672
P67936	P67936	'TPM4	7171	0.0041151	0.0114328	0.314323	-0.0715623	0.00623806	0.0142767	-0.192713	0.185694	0.0552202	0.16451	-0.169221	0.167929	0.00017345	0.0127928	-0.161762	0.143925
O95140	O95140;O95140-2	'MFN2	9927	0.00412799	0.0114604	-0.0803965	0.198526	0.00505295	0.0120512	0.664805	0.0125777	0.137274	0.279919	0.135626	0.0103524	0.290415	0.588099	-0.035955	0.0422911
Q9UID3	Q9UID3;Q9UID3-2	'VPS51	738	0.00413232	0.0114643	-0.0644104	0.0774915	0.018388	0.034238	0.289318	-0.0171097	0.891666	0.928273	-0.0268533	-0.01491	0.214312	0.521635	0.06649	-0.028453
P27695	P27695	'APEX1	328	0.00413753	0.0114706	0.123566	-0.342283	9.07171e-07	8.67024e-06	-1.29887	-0.0317172	0.65451	0.763497	-0.158668	-0.0189734	0.139359	0.434263	0.37516	-0.101293
P49840	P49840	'GSK3A	2931	0.00414193	0.0114747	-0.121002	0.368635	3.56987e-05	0.000201656	1.01787	0.0422105	0.61058	0.735065	0.138576	0.039269	0.644253	0.834185	-0.05038	0.0718066
P14406	P14406	'COX7A2	1347	0.00419545	0.0116147	-0.169835	0.439678	0.000156291	0.000711223	1.29662	0.0333359	0.000611983	0.0139897	0.612211	0.0286134	0.161602	0.459419	0.515207	0.081632
Q9NQC7	Q9NQC7;Q9NQC7-2	'CYLD	1540	0.00420014	0.0116195	-0.117192	0.423802	0.0179692	0.0335441	0.850615	0.0631392	0.921166	0.948088	0.0637767	0.0488724	0.318092	0.613429	-0.115957	0.0743977
P54920	P54920	'NAPA	8775	0.00420845	0.0116342	-0.118198	0.264315	2.6632e-07	3.02629e-06	0.809693	0.0093059	0.0979753	0.226217	0.209472	0.00750049	0.690527	0.858581	0.0997167	0.036238
O75592	O75592;O75592-2	'MYCBP2	23077	0.00422464	0.0116631	-0.189455	0.163784	0.00460595	0.011267	2.14664	-0.0717087	0.0885748	0.214629	0.332339	-0.0788207	0.143128	0.438128	0.471608	-0.0697784
Q9UBQ7	Q9UBQ7	'GRHPR	9380	0.00422486	0.0116631	-0.116937	0.211781	0.0846536	0.121927	0.24547	-0.0073641	0.86636	0.913569	-0.00787889	0.00945805	0.268083	0.571095	0.149498	-0.0131845
Q92928;Q9H0U4	Q92928;Q9H0U4	'RAB1B;'RAB1C	81876	0.00425102	0.0117271	-0.0771123	0.241789	0.00103012	0.00332255	0.453192	0.0291882	0.046574	0.148699	0.228304	0.0252927	0.42981	0.696902	0.16319	0.0480136
Q13617	Q13617;Q13617-2	'CUL2	8453	0.00425833	0.0117329	-0.152304	0.224276	0.00244128	0.00675368	0.684998	-0.0267774	0.0144106	0.0810517	0.208668	-0.0189844	0.00944972	0.131717	0.230357	-0.00642023
P35813	P35813;P35813-2;P35813-3	'PPM1A	5494	0.00426151	0.0117329	-0.147545	0.132936	2.87858e-13	2.74448e-11	0.607845	-0.0540515	0.0523782	0.15946	0.128274	-0.0452651	0.0597892	0.291054	0.190348	-0.0418975
Q9UKV3	Q9UKV3;Q9UKV3-2;Q9UKV3-3;Q9UKV3-5	'ACIN1	22985	0.00426215	0.0117329	0.106647	-0.167815	0.00996444	0.0209301	-0.640428	0.01516	0.023879	0.103813	-0.27038	0.0272515	0.792774	0.907663	-0.0570217	-0.0221359
O94906	O94906;O94906-2	'PRPF6	24148	0.00427045	0.0117475	0.151425	-0.155335	0.000475382	0.0017731	-0.525365	0.0491718	0.0462771	0.148516	-0.21203	0.0515651	0.869769	0.941548	-0.0155967	0.00680636
P09651;Q32P51	P09651;P09651-2;P09651-3;Q32P51	'HNRNPA1;'HNRNPA1L2	144983;3178	0.0042791	0.011763	0.152714	-0.342257	0.000212969	0.000923967	-1.16886	-0.0122764	0.0442768	0.145689	-0.393728	0.00405341	0.88273	0.948244	-0.0419417	-0.0710389
P55011	P55011;P55011-3	'SLC12A2	6558	0.00428531	0.0117718	-0.133155	0.224896	0.00315492	0.00829918	0.423005	-0.0138049	0.236613	0.397993	0.0926411	-0.0209015	0.619777	0.819313	0.0554633	-0.00809023
Q6DKJ4	Q6DKJ4;Q6DKJ4-2;Q6DKJ4-3	'NXN	64359	0.00429346	0.0117859	-0.109665	0.232541	0.557904	0.613632	-0.135475	0.00440333	0.711117	0.80247	-0.00417889	0.0535944	0.0310632	0.21546	0.516402	-0.021333
P11047	P11047	'LAMC1	3915	0.00431238	0.0118295	0.385637	-0.208218	3.12551e-06	2.4682e-05	-0.761637	0.187685	0.157903	0.303725	-0.131753	0.155495	0.203674	0.511867	-0.195263	0.14457
Q9NVD7	Q9NVD7;Q9NVD7-2	'PARVA	55742	0.00434847	0.0119202	0.210764	-0.0948054	0.0512969	0.0798564	-0.433852	0.108908	0.845017	0.896384	0.06854	0.0911456	0.0199496	0.181356	-0.139205	0.117933
Q9NUQ7	Q9NUQ7	'UFSP2	55325	0.00435298	0.0119242	0.0953442	-0.133688	1.65331e-08	2.65958e-07	-0.275427	0.0190003	0.651985	0.761461	-0.0136522	0.0242161	0.247574	0.554261	0.104947	0.00546159
Q13308	Q13308;Q13308-2;Q13308-3;Q13308-4;Q13308-5;Q13308-6	'PTK7	5754	0.00435615	0.0119245	0.148384	-0.184147	0.000232665	0.000991807	-0.572518	0.0375405	0.000200049	0.0078989	-0.278422	0.0373727	0.193078	0.502418	-0.143965	-0.00249386
Q8NCW5	Q8NCW5;Q8NCW5-2	'NAXE	128240	0.00437215	0.0119599	-0.228687	0.0369731	0.123833	0.169371	0.042785	-0.140133	9.283e-06	0.0018777	0.23245	-0.11919	0.00181635	0.0583084	0.21696	-0.0931023
Q86VB7	Q86VB7;Q86VB7-2;Q86VB7-3;Q86VB7-4	'CD163	9332	0.00438716	0.0119926	0.758517	-0.111912	0.00052182	0.00192615	-0.46081	0.468374	0.000868306	0.0168866	-0.428649	0.424914	1.77554e-05	0.00429407	-0.675213	0.400339
P21796	P21796	'VDAC1	7416	0.00440779	0.0120406	-0.185422	0.448784	0.000104475	0.000502946	1.20881	0.02598	0.00209447	0.030664	0.698259	0.0226959	0.608857	0.810628	0.252882	0.12949
Q9BY32	Q9BY32;Q9BY32-2;Q9BY32-3	'ITPA	3704	0.00442333	0.0120746	0.196023	-0.07413	0.00250294	0.00688044	-0.262575	0.105972	0.00666837	0.0541985	-0.352512	0.0975312	0.440894	0.702951	-0.0946783	0.0316873
Q8NDH3	Q8NDH3;Q8NDH3-2;Q8NDH3-3;Q8NDH3-4;Q8NDH3-5	'NPEPL1	79716	0.00445407	0.01215	0.26581	-0.157635	0.000669754	0.00234594	-0.468315	0.124662	0.119068	0.255656	-0.24775	0.0796524	0.000503234	0.0269471	-0.720472	0.121792
P82675	P82675;P82675-2	'MRPS5	64969	0.00447113	0.012188	0.0660115	-0.205015	0.649374	0.69908	0.032545	-0.0243308	0.63611	0.752231	0.0409233	-0.027299	0.319787	0.615216	-0.154762	0.00403682
Q13107	Q13107;Q13107-2;Q13107-3	'USP4	107986084;7375	0.00448538	0.0122184	0.114283	-0.0431592	0.48399	0.542563	-0.0070775	0.0618026	0.00230737	0.0317589	-0.153294	0.0538715	0.0072007	0.11651	-0.174257	0.042605
P08670	P08670	'VIM	7431	0.00449094	0.012225	0.298417	-0.916661	0.000558481	0.00203268	-2.51615	-0.106609	0.0182481	0.0907279	-1.53557	-0.129185	0.0206557	0.182768	-1.84182	-0.183314
P07451	P07451	'CA3	761	0.0045175	0.0122887	0.694489	-0.198812	0.0581206	0.0886611	-0.456597	0.396722	0.000579487	0.0133248	-0.692063	0.334498	0.00576614	0.111034	-0.60965	0.253267
Q03519;Q96J66	Q03519;Q03519-2;Q96J66;Q96J66-2	'ABCC11;'TAP2	6891;85320	0.00458734	0.0124648	0.149287	-0.379435	0.0576428	0.0881212	-0.853607	-0.0269538	0.00561772	0.0493417	-0.496942	-0.0343415	0.186675	0.497017	-0.37594	-0.0823827
P08571	P08571	'CD14	929	0.0045886	0.0124648	0.3691	-0.188276	0.0178748	0.0333999	-0.364265	0.183308	0.0125535	0.075794	-0.301799	0.18255	0.198132	0.506222	-0.221895	0.13863
P27348	P27348	'YWHAQ	10971	0.00461825	0.0125366	-0.1446	0.212985	0.232086	0.289941	0.126227	-0.0254051	0.35191	0.511952	0.133782	0.00436463	0.0178428	0.173501	0.431665	-0.0274318
P00747;Q02325	P00747;Q02325	'PLG;'PLGLB1;PLGLB2	5340;5343;5342	0.00462145	0.0125366	0.421402	-0.337288	0.0360815	0.0601205	-0.428708	0.168506	0.233606	0.395041	-0.173471	0.17131	0.245627	0.553515	-0.293142	0.16412
O95782	O95782;O95782-2	'AP2A1	160	0.00463134	0.0125477	-0.106399	0.526037	0.000153997	0.0007016	1.40548	0.104413	0.130056	0.269273	0.476107	0.0991956	0.825483	0.921458	0.226557	0.158924
P62857	P62857	'RPS28	6234	0.0046351	0.0125477	0.110038	-0.288485	0.00645695	0.0146746	-0.748722	-0.0228031	0.14468	0.28878	-0.20174	-0.0263585	0.598631	0.803588	-0.118977	-0.0496023
P13521	P13521	'SCG2	7857	0.00463516	0.0125477	-0.268845	0.734528	0.00778579	0.0171077	1.4615	0.0656126	0.00537137	0.0484052	0.87878	0.0627749	0.313327	0.608746	0.517027	0.167742
O15126	O15126;O15126-2	'SCAMP1	9522	0.00464819	0.0125742	-0.181935	0.409777	0.0014535	0.00434868	1.04892	0.0153023	0.00104284	0.0188725	0.602772	0.00964585	0.258242	0.561981	0.337985	0.0861936
O00192	O00192;O00192-2	'ARVCF	421	0.00468045	0.0126528	-0.0797812	0.318278	0.842956	0.869646	0.0808525	0.0529051	0.435378	0.58828	-0.00314556	0.0740244	0.171171	0.474702	0.232928	0.0365709
P61586	P61586	'RHOA	387	0.00468711	0.012662	-0.0969385	0.298642	1.67838e-06	1.46145e-05	0.640962	0.0349215	0.0284905	0.113545	0.276956	0.0250571	0.296566	0.596196	0.228082	0.0488966
Q13610	Q13610	'PWP1	11137	0.00470496	0.0127014	0.0262892	-0.276544	0.191402	0.245308	-0.443805	-0.0746551	0.771945	0.846908	-0.110572	-0.0754261	0.567048	0.783525	-0.034605	-0.0881816
Q96S97	Q96S97	'MYADM	91663	0.00471698	0.0127211	-0.0330565	0.296802	0.000160856	0.000730323	0.64851	0.0768962	0.914574	0.944038	0.0619878	0.0727259	0.340459	0.635252	-0.0319583	0.0848045
Q6GTX8	Q6GTX8;Q6GTX8-2;Q6GTX8-3;Q6GTX8-4	'LAIR1	3903	0.00471877	0.0127211	0.224382	-0.223577	0.000681439	0.00238047	-1.37367	0.0750626	0.0180223	0.0902941	-0.446223	0.0624063	0.0592288	0.290861	-0.423903	0.0246834
P27449	P27449	'ATP6V0C	527	0.00476156	0.0128277	-0.213449	0.607646	9.80046e-05	0.000477681	1.68545	0.0602492	0.0197469	0.0947936	0.829831	0.0558112	0.312015	0.607466	0.560088	0.145368
Q8NBX0	Q8NBX0	'SCCPDH	51097	0.00477754	0.0128618	-0.13111	0.0784746	0.000565453	0.00204662	0.342675	-0.0612482	0.0351	0.128462	0.11728	-0.0493263	0.0238073	0.191386	0.156372	-0.0432975
P13716	P13716;P13716-2	'ALAD	210	0.00478332	0.0128685	-0.139144	0.220535	0.00118748	0.00371016	0.24812	-0.0192508	0.899315	0.933215	-0.0518522	-0.0354105	0.74172	0.884318	0.00356667	-0.0440886
P43246	P43246;P43246-2	'MSH2	4436	0.00479839	0.0129002	0.180394	-0.123999	0.0439555	0.0704767	-0.214768	0.0789297	0.0337369	0.126078	-0.189006	0.0832061	0.342131	0.636852	-0.104895	0.0531766
Q9Y4H2	Q9Y4H2	'IRS2	8660	0.0048132	0.012931	0.160807	-0.149702	0.385205	0.446286	0.112693	0.0573044	0.123981	0.261263	-0.122159	0.0528841	0.511918	0.747569	-0.0421117	0.0300339
Q12981	Q12981;Q12981-1;Q12981-2;Q12981-3	'BNIP1	662	0.00481645	0.012931	0.0925754	-0.0694477	0.105072	0.14769	-0.138788	0.0385677	0.0240575	0.104027	-0.130643	0.0369741	0.126409	0.414543	-0.07727	0.0182675
Q9BTT0	Q9BTT0;Q9BTT0-2;Q9BTT0-3	'ANP32E	81611	0.00484489	0.0129984	0.173646	-0.194425	0.0318047	0.0540777	-0.707255	0.0509556	0.0428721	0.142749	-0.37384	0.0567937	0.426297	0.695581	-0.247672	0.0102275
Q9NVT9	Q9NVT9	'ARMC1	55156	0.00484868	0.0129996	-0.122417	0.270362	1.82392e-12	1.14995e-10	0.559965	0.00850949	0.000264578	0.00915254	0.336919	0.0267139	0.00262755	0.0738928	0.325887	0.0493686
Q16363	Q16363;Q16363-2;Q16363-3	'LAMA4	3910	0.00487514	0.0130616	0.417419	-0.236319	1.74752e-06	1.51164e-05	-0.883082	0.199506	0.0240484	0.104027	-0.383641	0.163601	0.160215	0.458727	-0.285538	0.112912
Q96CW1	Q96CW1;Q96CW1-2	'AP2M1	1173	0.00488449	0.0130777	-0.103453	0.474714	0.00021498	0.000930626	1.54232	0.0892695	0.18609	0.338304	0.411617	0.0903132	0.806165	0.914031	0.2118	0.139468
O75044;P0DJJ0	O75044;P0DJJ0	'SRGAP2;'SRGAP2C	23380;653464	0.00492977	0.0131899	-0.0934808	0.0518554	0.000936026	0.0030825	0.310922	-0.0450354	0.439684	0.591643	0.0241133	-0.0475283	0.872608	0.942976	-0.02313	-0.0362014
Q12840	Q12840	'KIF5A	3798	0.00494044	0.0132094	-0.107691	0.137227	0.0621533	0.0940601	0.266213	-0.0260515	0.297528	0.461523	0.108269	-0.0216493	0.631971	0.826939	0.0401483	-0.00350205
Q9HB71	Q9HB71;Q9HB71-2;Q9HB71-3	'CACYBP	27101	0.00495992	0.0132524	-0.127859	0.118149	3.51567e-06	2.72674e-05	0.514728	-0.0458562	0.00714831	0.0562956	0.187858	-0.0264859	4.4224e-06	0.00168736	0.330735	-0.0313548
P55036	P55036;P55036-2	'PSMD4	5710	0.00501087	0.0133794	0.0769358	-0.0894915	0.935361	0.947726	0.0282125	0.02146	0.648773	0.760015	0.0900856	0.0169502	0.476827	0.727117	0.18278	0.00929659
P49591	P49591	'SARS	6301	0.00506498	0.0135085	0.0478942	-0.0912438	0.334556	0.396657	-0.07495	0.00151487	0.201813	0.358259	-0.0966322	0.00578098	0.172134	0.474857	-0.143158	0.00514273
Q92598	Q92598;Q92598-2;Q92598-3	'HSPH1	10808	0.0050661	0.0135085	-0.159941	0.289688	0.000967598	0.00316773	1.02127	-0.0100649	0.535812	0.673469	0.0902767	-0.0139737	0.486136	0.730621	0.136783	-0.0132075
P14866	P14866;P14866-2	'HNRNPL	3191	0.00511409	0.0136271	0.126554	-0.215554	0.00127182	0.00390231	-0.820532	0.0125182	0.233225	0.395041	-0.213054	0.0252454	0.282352	0.583752	0.164183	-0.0424439
Q9UK76	Q9UK76;Q9UK76-2;Q9UK76-3	'JPT1	51155	0.00512147	0.0136345	-0.102214	0.226008	0.0144434	0.0280891	0.22579	0.00719359	0.244531	0.406062	0.229206	0.0151507	0.0895845	0.352861	0.313463	0.0182557
P13984	P13984	'GTF2F2	2963	0.00512384	0.0136345	0.122902	-0.201446	0.0219931	0.0399864	-0.68463	0.0147856	0.142934	0.287116	-0.271808	0.015439	0.919732	0.965157	-0.01915	-0.0385993
P53985	P53985	'SLC16A1	6566	0.00513111	0.0136446	0.152498	-0.303535	0.0236107	0.0423756	-0.655637	0.000486923	0.0658868	0.183148	-0.16422	0.00879317	0.55207	0.772661	-0.0934217	-0.0126575
Q15717	Q15717	'ELAVL1	1994	0.00515628	0.0137022	0.150168	-0.110535	0.00359657	0.00919489	-0.690245	0.0632669	0.297761	0.461701	-0.124728	0.0638466	0.437601	0.701921	0.154467	0.0129173
P15144	P15144	'ANPEP	290	0.00516342	0.0137118	0.293677	-0.200478	0.181591	0.234503	-0.21689	0.128959	0.36415	0.523522	-0.125407	0.111597	0.232902	0.542337	-0.170378	0.10157
Q5SYE7	Q5SYE7;Q5SYE7-2	'NHSL1	57224	0.00516727	0.0137127	0.222125	-0.272922	5.36935e-06	3.98619e-05	-0.651015	0.0571097	0.000164094	0.00697265	-0.572953	0.0535524	0.0666222	0.309295	-0.447402	-0.00628455
O43602	O43602;O43602-2;O43602-3;O43602-4;O43602-5	'DCX	1641	0.00517684	0.0137288	-0.263307	0.420348	0.227497	0.285211	-0.20367	-0.0354215	0.53929	0.676622	0.272106	0.0119188	0.00311451	0.0811642	1.03988	-0.0750382
P50749	P50749	'RASSF2	9770	0.00521326	0.013816	0.174061	-0.160492	0.0206435	0.0378323	-0.553015	0.0625433	0.0731098	0.192409	-0.16053	0.05061	0.379522	0.660955	-0.0775733	0.0249018
O15075	O15075;O15075-2;O15075-3;O15075-4	'DCLK1	9201	0.00524897	0.0139012	-0.244885	0.364168	0.00553499	0.0130245	0.462398	-0.0418674	0.162718	0.309821	-0.387139	-0.0480437	0.717419	0.874459	-0.217902	-0.0942416
Q92804	Q92804;Q92804-2	'TAF15	8148	0.00528135	0.013968	0.232161	-0.240302	0.0234986	0.0422326	-0.573045	0.0746733	0.867942	0.914004	0.176866	0.123062	0.794342	0.907663	0.223018	0.120437
Q6PIW4;Q9UN37	Q6PIW4;Q6PIW4-2;Q9UN37	'FIGNL1;'VPS4A	27183;63979	0.00528382	0.013968	-0.0670292	0.105681	0.270414	0.330121	0.10903	-0.00945923	0.967862	0.981165	-0.0047	-0.00190244	0.00708977	0.116498	0.125302	-0.0198207
A8MWD9;P62308	A8MWD9;P62308	'SNRPG;'SNRPGP15	6637	0.00528491	0.013968	0.0870496	-0.260302	0.0482945	0.0760915	-0.575257	-0.0287344	0.107616	0.240934	-0.226193	-0.0103485	0.739632	0.883937	-0.107947	-0.0411898
Q9BZC7	Q9BZC7;Q9BZC7-2;Q9BZC7-3	'ABCA2	20	0.00529198	0.0139773	-0.0205654	0.386789	0.00704266	0.0158117	0.51827	0.115219	0.435204	0.58828	0.229	0.110335	0.422282	0.693018	0.257183	0.114583
P84090	P84090	'ERH	2079	0.00535489	0.0141339	0.0994215	-0.230269	0.00355552	0.00910782	-0.865308	-0.0104754	0.157249	0.302802	-0.316633	-0.00517902	0.380759	0.661471	0.0995567	-0.0831677
O43299	O43299;O43299-2;O43299-3	'AP5Z1	9907	0.00536124	0.0141411	0.0595115	-0.311879	0.0423941	0.0685606	-0.504845	-0.0642854	0.303553	0.466978	-0.182612	-0.0549388	0.590037	0.797951	-0.168708	-0.0655398
Q96GK7	Q96GK7	'FAHD2A	51011	0.00537535	0.0141598	-0.0577285	0.143438	0.0227625	0.0410986	0.323955	0.00932692	0.0262313	0.109199	0.194238	-0.00218463	0.904942	0.957872	0.0464333	0.031363
Q12797	Q12797;Q12797-10;Q12797-2;Q12797-3;Q12797-4;Q12797-5;Q12797-6;Q12797-7;Q12797-8;Q12797-9	'ASPH	444	0.0053756	0.0141598	0.13205	-0.193425	8.3107e-06	5.75826e-05	-0.457363	0.0235585	0.26254	0.424882	-0.190626	0.0408751	0.751793	0.890021	-0.0548883	0.00658136
Q96QE2	Q96QE2	'SLC2A13	114134	0.00539718	0.0142071	-0.319598	0.42705	0.0781932	0.113966	0.744515	-0.0707151	0.003483	0.0405474	0.878271	-0.062729	0.0752282	0.323458	0.806693	0.0111907
Q92736	Q92736;Q92736-2	'RYR2	6262	0.00541682	0.0142492	-0.00735923	0.785887	0.0216869	0.0394849	1.26464	0.257056	0.612601	0.73668	0.35109	0.23281	0.551413	0.772294	0.0908033	0.276368
O75352	O75352	'MPDU1	9526	0.00542436	0.0142515	0.205329	-0.126727	0.0488929	0.076756	-0.38723	0.0946438	0.0259772	0.108837	-0.256212	0.0909429	0.866401	0.940663	0.04691	0.0259384
P26038	P26038	'MSN	4478	0.00542498	0.0142515	0.317922	-0.522708	1.96931e-06	1.65549e-05	-1.64936	0.0377123	0.0089166	0.0643081	-0.949699	-0.0285546	2.78515e-05	0.0049487	-1.57334	-0.00631773
P41218	P41218	'MNDA	4332	0.00544736	0.0143007	0.357948	-0.197708	9.49155e-05	0.000467285	-0.41083	0.172729	0.061851	0.176801	-0.3289	0.145401	9.7119e-05	0.00862814	-0.424897	0.126153
O43148	O43148;O43148-2	'RNMT	8731	0.00548339	0.0143856	0.0735608	-0.216083	0.0590935	0.0898819	-0.252657	-0.0229872	0.0563419	0.166219	-0.269814	-0.0266161	0.467471	0.722246	-0.153003	-0.0591266
Q9BWJ5	Q9BWJ5	'SF3B5	83443	0.00550115	0.01442	0.0915785	-0.191105	0.00317414	0.00832431	-0.551558	-0.00264923	0.0708771	0.190075	-0.242132	0.0193715	0.159335	0.458727	0.153215	-0.0523693
P62917	P62917	'RPL8	6132	0.00550388	0.01442	0.183274	-0.430809	0.00661047	0.0149626	-0.59758	-0.0214203	0.330632	0.49217	-0.306484	-0.0510527	0.0324456	0.217547	-0.708098	-0.013703
Q9Y2D5	Q9Y2D5;Q9Y2D5-4;Q9Y2D5-5;Q9Y2D5-6;Q9Y2D5-7	'AKAP2	11217	0.0055373	0.0144978	0.176593	-0.221992	0.000267962	0.00111432	-0.314632	0.0437318	0.0422916	0.141661	-0.272439	0.0143407	0.218819	0.525618	-0.240328	-0.00959114
Q08J23	Q08J23;Q08J23-2;Q08J23-3	'NSUN2	54888	0.00554326	0.0145038	0.11374	-0.173518	0.00525214	0.0124655	-0.555667	0.0179872	0.0374705	0.134292	-0.227758	0.0248673	0.872284	0.942976	-0.000361667	-0.0233657
Q9BRG1	Q9BRG1	'VPS25	84313	0.0055591	0.0145355	0.127103	-0.0950615	0.475815	0.534472	0.27457	0.0530479	0.0886944	0.214679	-0.103873	0.0439295	0.893941	0.953383	0.00684333	0.0187543
P25205	P25205	'MCM3	4172	0.00557573	0.0145692	0.287142	-0.186075	0.0157423	0.0301061	-0.874755	0.129403	0.00435236	0.04501	-0.610067	0.117371	0.107763	0.387174	-0.432915	0.0436164
P50479	P50479;P50479-2	'PDLIM4	8572	0.00561838	0.0146613	0.358297	-0.216922	0.00573406	0.0133911	-0.454935	0.166557	0.0305452	0.119401	-0.31885	0.12744	2.61291e-10	1.02139e-06	-0.722245	0.15202
Q9NVZ3	Q9NVZ3;Q9NVZ3-2;Q9NVZ3-3;Q9NVZ3-4	'NECAP2	55707	0.00561846	0.0146613	0.281256	-0.264408	0.00792827	0.0173234	-0.596418	0.0993679	0.0230162	0.102136	-0.404417	0.0953395	0.114963	0.397172	-0.479363	0.0714852
P63220	P63220	'RPS21	6227	0.00562797	0.0146763	0.09385	-0.139938	0.0229601	0.0413981	-0.425115	0.0159205	0.17947	0.33014	-0.183	0.0106441	0.967182	0.983603	-0.0310617	-0.0232777
Q7Z6L1	Q7Z6L1;Q7Z6L1-2;Q7Z6L1-3;Q7Z6L1-4	'TECPR1	25851	0.00564871	0.0147205	-0.120719	0.257103	0.153692	0.203448	0.344178	0.00522154	0.82118	0.879691	0.04219	-0.00513878	0.681997	0.854273	0.10644	-0.0106732
Q9UJS0	Q9UJS0;Q9UJS0-2	'SLC25A13	10165	0.00569351	0.0148274	0.127157	-0.150671	0.00335352	0.00867565	-0.640285	0.0345479	0.00808454	0.0610087	-0.146298	0.0259634	0.224802	0.530966	-0.121162	0.0107907
P25686	P25686;P25686-2	'DNAJB2	3300	0.00570913	0.0148582	-0.180226	0.344222	3.05671e-08	4.56056e-07	1.16016	-0.00541	0.202693	0.358844	0.300024	0.0100027	0.83855	0.927342	0.113173	0.0552566
O95232	O95232;O95232-2	'LUC7L3	51747	0.00573764	0.0149224	0.119988	-0.277028	0.00721565	0.0161256	-0.996642	-0.0123508	0.263088	0.425315	-0.263017	-0.00289756	0.631629	0.826871	0.066305	-0.0655405
P48509	P48509	'CD151	977	0.00577284	0.015004	0.19482	-0.351589	0.0617652	0.093509	-0.499335	0.0126836	0.173036	0.322184	-0.307697	-0.0203105	0.0180302	0.174604	-0.582878	-0.00238023
P07858	P07858	'CTSB	1508	0.00578243	0.0150189	0.340755	-0.198843	5.65708e-06	4.16118e-05	-0.52403	0.160889	0.0256624	0.107865	-0.22134	0.139484	0.083201	0.339138	-0.218722	0.114525
Q86U86	Q86U86;Q86U86-2;Q86U86-3;Q86U86-4;Q86U86-5;Q86U86-6;Q86U86-7;Q86U86-8;Q86U86-9	'PBRM1	55193	0.00582203	0.0151118	0.207608	-0.109193	0.123396	0.168951	-1.00679	0.102008	0.0103078	0.0688409	-0.439401	0.0972705	0.436696	0.701589	-0.190862	0.0267875
Q7Z5P4;Q8N3Y7;Q8NBQ5	Q7Z5P4;Q7Z5P4-2;Q8N3Y7;Q8N3Y7-2;Q8NBQ5	'HSD17B11;'HSD17B13;'SDR16C5	195814;345275;51170	0.00586392	0.0152104	0.203059	-0.213906	0.000464032	0.00173745	-0.661462	0.0640708	0.0997311	0.228424	-0.218352	0.0665107	0.221271	0.526731	-0.267337	0.053768
P41236;Q6NXS1	P41236;Q6NXS1	'PPP1R2;'PPP1R2B	153743;5504	0.00587052	0.0152174	-0.111073	0.253159	0.011952	0.0240826	0.400055	0.0103377	0.0732544	0.192409	0.138202	0.0198827	0.114016	0.395115	0.158025	0.0252468
Q8TCA0	Q8TCA0;Q8TCA0-2;Q8TCA0-3	'LRRC20	55222	0.00588796	0.0152511	-0.0781877	0.225558	0.114789	0.158723	0.382725	0.0230608	0.215108	0.37488	0.22051	0.0279349	0.0295983	0.213898	0.429927	0.0125082
Q00325	Q00325;Q00325-2	'SLC25A3	5250	0.00589451	0.0152511	-0.209868	0.332848	0.000136679	0.000630045	0.98877	-0.0289631	0.00255333	0.0338337	0.738879	-0.0269985	0.476497	0.72702	0.245743	0.0924661
O14910	O14910	'LIN7A	8825	0.00589847	0.0152511	-0.172301	0.424855	2.80135e-06	2.24856e-05	1.07095	0.0267513	0.253889	0.4156	0.275859	0.0094478	0.919438	0.965157	0.0863317	0.0534568
Q8WUW1	Q8WUW1;Q8WUW1-2	'BRK1	55845	0.00589911	0.0152511	-0.09013	0.117625	0.0152194	0.0292778	0.508992	-0.0208782	0.0337036	0.126074	0.204132	-0.0148463	0.0126555	0.149628	0.28498	-0.0109407
P61158	P61158	'ACTR3	10096	0.00593084	0.015323	0.142855	-0.0561208	0.00464344	0.0113293	-0.180147	0.0765295	3.05819e-05	0.00323094	-0.148847	0.0624263	0.000900027	0.0386616	-0.16846	0.0506959
Q9UBQ0	Q9UBQ0;Q9UBQ0-2	'VPS29	51699	0.00594845	0.0153583	-0.085535	0.0953369	0.00227594	0.00637614	0.441475	-0.0252444	0.0162192	0.0870135	0.148613	-0.0251815	0.058195	0.28942	0.164483	-0.0154959
Q9BXP5	Q9BXP5;Q9BXP5-2;Q9BXP5-3;Q9BXP5-4;Q9BXP5-5	'SRRT	51593	0.00597212	0.0154093	0.14243	-0.207725	4.40356e-05	0.000240077	-0.705973	0.0257115	0.0938404	0.221071	-0.222054	0.0297863	0.996788	0.999246	-0.0149533	-0.0156257
Q96JJ7	Q96JJ7;Q96JJ7-2	'TMX3	54495	0.00599565	0.0154598	0.114295	-0.0961677	0.306378	0.367936	-0.0134825	0.044141	0.0674068	0.185428	-0.169724	0.0323529	0.0094507	0.131717	-0.28449	0.0342248
Q86U28	Q86U28	'ISCA2	122961	0.00600377	0.0154705	-0.17651	0.0499562	0.0313428	0.0534318	0.242657	-0.101021	0.00672455	0.0541985	0.255271	-0.0927929	0.0618504	0.297859	0.0814067	-0.0453525
P06748	P06748;P06748-2;P06748-3	'NPM1	4869	0.00601387	0.0154863	0.133423	-0.419898	0.000190066	0.000842369	-1.30851	-0.0510172	0.444053	0.595882	-0.238107	-0.0496768	0.873353	0.943076	-0.0441767	-0.0889693
P05556	P05556;P05556-2;P05556-3;P05556-4;P05556-5	'ITGB1	3688	0.00602959	0.0155166	0.288821	-0.226645	0.00021988	0.000947643	-0.64971	0.116999	0.0664178	0.183482	-0.258396	0.0937659	0.0288325	0.211456	-0.380768	0.086442
Q9Y2G0	Q9Y2G0;Q9Y2G0-2;Q9Y2G0-3	'EFR3B	22979	0.00607137	0.0156138	-0.11093	0.302005	0.0015328	0.00455645	0.958538	0.0267154	0.0700705	0.189161	0.351773	0.0203449	0.50037	0.740888	0.218188	0.0611584
P29992	P29992	'GNA11	2767	0.00613691	0.0157696	-0.116478	0.163175	0.00304221	0.00805692	0.278195	-0.0232603	0.122828	0.259673	0.11642	-0.0153702	0.155685	0.452244	0.151063	-0.0111086
Q8IYI6	Q8IYI6	'EXOC8	149371	0.00614593	0.0157696	-0.0639096	0.1057	0.0538116	0.0832408	0.282548	-0.00737308	0.0873006	0.212317	0.0986433	-0.0035839	0.192394	0.501703	0.104015	0.00265364
Q86VP3	Q86VP3;Q86VP3-2;Q86VP3-3;Q86VP3-4	'PACS2	23241	0.00614825	0.0157696	-0.10919	0.158035	0.00561855	0.0131832	0.397473	-0.0201149	0.448818	0.59876	0.0715456	-0.0129993	0.0767171	0.325401	0.208953	-0.0259723
Q96DZ9	Q96DZ9;Q96DZ9-2;Q96DZ9-3;Q96DZ9-4;Q96DZ9-5;Q96DZ9-6	'CMTM5	116173	0.00614851	0.0157696	-0.256668	0.368621	0.0189338	0.0351602	0.765145	-0.0482387	0.118877	0.255497	0.40381	-0.0441651	0.0285588	0.210813	0.710888	-0.0554957
O60763	O60763;O60763-2	'USO1	8615	0.00615212	0.0157696	0.0916685	-0.0303069	0.0486398	0.0764815	-0.131345	0.05101	0.0707022	0.190015	-0.150126	0.0475966	0.0308527	0.21546	-0.263333	0.049553
Q92599	Q92599;Q92599-2;Q92599-3	'SEPT8	23176	0.00617134	0.0158085	-0.202676	0.310995	8.32289e-06	5.75826e-05	0.563975	-0.0314526	0.810291	0.873533	0.0187567	-0.0474434	0.422401	0.693018	0.169017	-0.0634198
Q0JRZ9	Q0JRZ9;Q0JRZ9-2;Q0JRZ9-3	'FCHO2	115548	0.00618919	0.0158438	0.166972	-0.0614931	0.0248892	0.0443243	-0.268037	0.0908167	0.000735902	0.0152401	-0.201668	0.0790124	0.0131764	0.15264	-0.157572	0.053862
P08758	P08758	'ANXA5	308	0.00619997	0.015861	0.173362	-0.531332	9.48292e-06	6.45797e-05	-1.81133	-0.0615364	0.134253	0.275628	-0.608964	-0.0732522	0.0191513	0.177108	-0.968837	-0.0607045
Q9H1K1	Q9H1K1;Q9H1K1-2	'ISCU	23479	0.0062118	0.0158709	-0.105675	0.311492	6.89995e-08	9.2687e-07	0.824952	0.033381	0.00449244	0.0460431	0.37427	0.0356744	0.483567	0.730478	0.172068	0.0863334
P14543	P14543;P14543-2	'NID1	4811	0.00621193	0.0158709	0.397518	-0.195938	0.000291473	0.00118314	-1.20496	0.199699	0.030737	0.119753	-0.239377	0.172655	0.0482132	0.263436	-0.292068	0.151748
Q14152	Q14152	'EIF3A	8661	0.00624791	0.0159524	0.0389981	-0.108492	0.644125	0.693824	-0.0876325	-0.0101654	0.874666	0.917922	0.000655556	-0.0132551	0.443618	0.705262	0.0637317	-0.020908
P57772	P57772	'EEFSEC	60678	0.00629268	0.0160562	0.0541904	-0.0819777	0.00228759	0.00639642	-0.24669	0.00880103	0.979286	0.987957	0.00658778	0.00822366	0.882172	0.948244	-0.00162333	0.00923182
A6NDG6	A6NDG6	'PGP	283871	0.00630156	0.0160684	-0.0879938	0.318833	0.00111186	0.00353356	0.828442	0.0476151	0.343327	0.504628	0.129681	0.040872	0.455484	0.714098	0.136467	0.0460018
Q9Y224	Q9Y224	'RTRAF	51637	0.00631614	0.0160898	0.0911165	-0.0950731	0.115569	0.159672	-0.27604	0.0290533	0.811432	0.87428	-0.00281889	0.033182	0.378159	0.660532	0.151288	0.00971273
P04275	P04275	'VWF	7450	0.0063182	0.0160898	0.353936	-0.188596	0.00200924	0.00571625	-0.598172	0.173092	0.122624	0.259382	-0.201987	0.160836	0.759497	0.892894	0.0241767	0.105258
Q15102	Q15102	'PAFAH1B3	5050	0.00632332	0.0160924	-0.136705	0.225738	0.883977	0.904572	0.003425	-0.015891	0.788401	0.859414	-0.03911	0.0118817	0.174821	0.47822	0.227837	-0.0279968
Q9Y697	Q9Y697;Q9Y697-2;Q9Y697-3	'NFS1	9054	0.00632913	0.0160967	-0.0478138	0.300754	0.000246219	0.00104051	0.62629	0.0683754	0.125453	0.263512	0.226507	0.0733763	0.814306	0.917298	0.124185	0.09777
Q8WUD1	Q8WUD1	'RAB2B	84932	0.00633576	0.0161024	-0.0896181	0.198768	0.0198306	0.0365822	0.339207	0.00651051	0.133064	0.273886	0.182081	0.000334146	0.897264	0.954774	0.0474683	0.0310823
Q13243	Q13243;Q13243-2;Q13243-3	'SRSF5	6430	0.00633962	0.0161024	0.0514473	-0.204795	0.0277108	0.0484877	-0.570187	-0.0339669	0.990886	0.993427	-0.0260289	-0.024738	0.0570938	0.287602	0.162648	-0.0505548
Q9Y6G9	Q9Y6G9	'DYNC1LI1	51143	0.0064341	0.0163277	-0.0938204	0.112828	4.51822e-06	3.42946e-05	0.509865	-0.0249377	0.0620803	0.177093	0.138468	-0.0219832	0.0377454	0.235698	0.173998	-0.0158884
P10809	P10809	'HSPD1	3329	0.00643667	0.0163277	-0.175995	0.137865	0.322414	0.384477	0.0512825	-0.0713749	0.0162274	0.0870135	0.267393	-0.0525415	0.0946506	0.364521	0.242778	-0.0273711
P49736	P49736	'MCM2	4171	0.0064525	0.0163572	0.226501	-0.113878	0.0082887	0.0180504	-0.74615	0.113042	0.00606677	0.0508906	-0.389162	0.0994932	0.00559148	0.110029	-0.352298	0.0611489
Q8WZ82	Q8WZ82	'OVCA2	124641	0.00647922	0.0164143	0.0920223	-0.118331	0.0271178	0.0475779	-0.0813025	0.0219046	0.504278	0.645245	-0.0538111	0.0187783	0.227505	0.535089	-0.144473	0.026192
Q9NRX5	Q9NRX5	'SERINC1	57515	0.00648672	0.0164227	-0.137082	0.278142	8.48097e-07	8.20596e-06	0.496773	0.00132641	0.842456	0.893909	0.00581778	-0.0273624	0.576493	0.78794	-0.164327	-0.00189864
Q00610	Q00610;Q00610-2	'CLTC	1213	0.00649377	0.0164296	-0.0671831	0.472395	1.67999e-05	0.000106264	1.30254	0.112676	0.114872	0.251432	0.40761	0.105689	0.430982	0.697733	0.330877	0.136738
Q9BRR6	Q9BRR6;Q9BRR6-2;Q9BRR6-3;Q9BRR6-4;Q9BRR6-5;Q9BRR6-6	'ADPGK	83440	0.00649788	0.0164296	0.142495	-0.253643	0.426551	0.486119	-0.06822	0.010449	0.152474	0.297415	-0.180947	0.012361	0.308127	0.606372	-0.197243	0.00140318
Q9BXJ9	Q9BXJ9;Q9BXJ9-4	'NAA15	80155	0.00657134	0.0166046	0.0967523	-0.104206	0.458475	0.516925	-0.051985	0.0297662	0.119592	0.256111	-0.0679711	0.0286359	0.219344	0.526021	-0.0831783	0.0241227
Q8TEA7	Q8TEA7;Q8TEA7-2;Q8TEA7-3	'TBCK	93627	0.00657774	0.0166101	-0.0616562	0.200398	0.961117	0.968301	0.0101875	0.0256951	0.992231	0.994266	0.0224778	0.0236785	0.576324	0.78794	-0.057775	0.0345402
P18583	P18583;P18583-10;P18583-2;P18583-3;P18583-4;P18583-5;P18583-6;P18583-7;P18583-8;P18583-9	'SON	6651	0.00659954	0.0166544	0.139367	-0.165678	0.00308603	0.00814536	-0.53696	0.0376856	0.0065399	0.0537069	-0.264296	0.0380039	0.591641	0.799127	-0.062485	-0.010127
Q07343	Q07343;Q07343-2;Q07343-3;Q07343-4	'PDE4B	5142	0.00662789	0.0167151	-0.116332	0.123457	0.907264	0.923326	-0.0494025	-0.0364023	0.0471954	0.149746	0.21542	-0.0419471	0.388093	0.670346	0.120927	-0.0115139
Q13228	Q13228;Q13228-2;Q13228-3	'SELENBP1	8991	0.00664013	0.0167352	-0.0990185	0.42626	0.0162853	0.0309476	0.837172	0.0760744	0.410728	0.567929	0.180041	0.0435456	0.341749	0.636444	-0.132607	0.0954859
P62258	P62258;P62258-2	'YWHAE	7531	0.00666398	0.0167845	-0.162093	0.178157	0.0287857	0.0499224	0.190553	-0.0486764	0.822446	0.880564	0.00178444	-0.0281066	0.0442089	0.251547	0.2763	-0.0635025
O43741	O43741	'PRKAB2	5565	0.00671406	0.0168997	-0.08202	0.27656	0.0906276	0.129441	0.399448	0.0375067	0.293076	0.456913	0.166023	0.0452998	0.335306	0.63109	0.15874	0.0545241
P60484	P60484	'PTEN	5728	0.0067188	0.0169008	-0.0687838	0.268038	0.000951137	0.00312174	0.733032	0.04349	0.0643975	0.180846	0.244617	0.0519922	0.262862	0.566131	0.213022	0.0694341
Q9NZN8	Q9NZN8;Q9NZN8-2;Q9NZN8-3;Q9NZN8-4;Q9NZN8-5	'CNOT2	4848	0.00672821	0.0169068	0.193805	-0.201515	0.449858	0.508971	-0.20079	0.0620313	0.172779	0.322075	-0.113338	0.0708102	0.680077	0.853872	-0.0159017	0.044968
P49354	P49354;P49354-2	'FNTA	2339	0.00672986	0.0169068	0.129554	-0.161839	0.0173978	0.0326624	-0.540708	0.0324228	0.293154	0.456913	-0.0959144	0.0239705	0.508632	0.745441	-0.13943	0.0217305
Q86U44	Q86U44;Q86U44-2	'METTL3	56339	0.0067794	0.0170203	0.155137	-0.241191	0.0531116	0.0822883	-0.46059	0.0230277	0.109271	0.243107	-0.208632	0.0231451	0.540303	0.764126	-0.126842	-0.00381114
P31946	P31946;P31946-2	'YWHAB	7529	0.00683126	0.0171388	-0.137188	0.23124	0.000782366	0.00266865	0.766602	-0.014379	0.129914	0.269182	0.257552	-0.0144607	0.134619	0.427824	0.265962	0.00293886
P16435	P16435	'POR	5447	0.00683535	0.0171388	0.221709	-0.103951	1.47358e-05	9.44301e-05	-0.202568	0.113156	4.81376e-05	0.00380002	-0.277864	0.0994815	0.0223686	0.189882	-0.218553	0.0656655
Q05469	Q05469;Q05469-2	'LIPE	3991	0.00684445	0.0171506	0.216687	-0.779112	0.308727	0.370302	0.360243	-0.115246	0.524198	0.663908	-0.323573	-0.096029	0.469765	0.722672	-0.37391	-0.104679
O43684	O43684;O43684-2	'BUB3	9184	0.00686095	0.017178	0.127211	-0.133754	0.00025446	0.00106726	-0.48365	0.0402228	0.361797	0.521617	-0.0719478	0.0527176	0.530271	0.759395	0.131457	0.0164807
P61221	P61221	'ABCE1	6059	0.00687246	0.017178	0.0652588	-0.164339	8.6865e-13	6.28806e-11	-0.45692	-0.0112738	0.0233767	0.10217	-0.196957	-0.00553854	0.955989	0.980058	-0.0456533	-0.039222
P12270	P12270	'TPR	7175	0.00687285	0.017178	0.0520838	-0.31973	0.00574448	0.0134061	-0.795347	-0.0718541	0.144698	0.28878	-0.275542	-0.0689702	0.665907	0.846913	-0.1733	-0.0969968
O00148	O00148;O00148-2	'DDX39A	10212	0.00687294	0.017178	0.164638	-0.203059	0.375986	0.43742	-0.294067	0.0420726	0.176428	0.326232	-0.20209	0.0388351	0.950195	0.977597	-0.01415	-0.00321977
Q9BRQ6	Q9BRQ6	'CHCHD6	84303	0.00689499	0.0172221	-0.136728	0.380775	0.000605321	0.00216487	1.02449	0.0357728	0.00521079	0.0483328	0.515974	0.037461	0.467822	0.722246	0.246138	0.106883
Q9Y496	Q9Y496	'KIF3A	11127	0.00690392	0.0172333	-0.119243	0.312805	2.25819e-05	0.000137282	0.84372	0.0247728	0.147465	0.291178	0.3077	0.015099	0.420197	0.692365	0.262558	0.0412048
Q9BXF6	Q9BXF6	'RAB11FIP5	26056	0.00693683	0.0173044	-0.123768	0.358091	8.42264e-05	0.000422104	0.9106	0.0368513	0.235521	0.397264	0.204769	0.0324622	0.903828	0.957872	0.0420667	0.066397
Q9NTI5	Q9NTI5;Q9NTI5-2;Q9NTI5-3;Q9NTI5-5	'PDS5B	23047	0.00694275	0.0173082	0.151572	-0.0954554	0.000272807	0.00112847	-0.516607	0.0692297	0.0404092	0.138318	-0.261471	0.078009	0.643708	0.834126	0.0799217	0.00830909
Q12905	Q12905	'ILF2	3608	0.0070476	0.0175514	0.112872	-0.255657	0.00420689	0.0104433	-0.808863	-0.00997077	0.0860112	0.210399	-0.293999	-0.00316854	0.99213	0.997484	-0.0541233	-0.0557082
Q13596	Q13596;Q13596-2;Q13596-3	'SNX1	6642	0.00704932	0.0175514	0.0773542	-0.0739785	0.521329	0.577629	-0.00854	0.02691	0.736815	0.822212	0.0473222	0.0143988	0.881686	0.948244	0.0410933	0.017493
O60749	O60749	'SNX2	6643	0.00706284	0.0175739	0.0882781	-0.100212	0.00293095	0.00779923	-0.232375	0.0254479	0.0494858	0.154206	-0.118188	0.0271063	0.256426	0.561126	-0.11363	0.0165784
Q01650	Q01650	'SLC7A5	8140	0.00715688	0.0177966	-0.200792	0.201076	0.0849245	0.122237	0.420055	-0.0668356	0.0190975	0.0930827	0.389542	-0.0511927	0.0137438	0.154194	0.466672	-0.0316602
Q9UHL4	Q9UHL4	'DPP7	29952	0.00720091	0.0178947	0.230192	-0.0840562	0.00328113	0.00854493	-0.498323	0.125442	0.0105132	0.0696545	-0.292159	0.109511	0.0232545	0.191349	-0.298445	0.0829816
Q9UBG0	Q9UBG0	'MRC2	9902	0.00720583	0.0178955	0.360501	-0.238728	0.00945234	0.0200484	-0.819902	0.160758	0.000276506	0.00925239	-0.677803	0.125825	0.00683243	0.116498	-0.702052	0.0743389
Q9Y6V0	Q9Y6V0;Q9Y6V0-2;Q9Y6V0-3;Q9Y6V0-4;Q9Y6V0-5;Q9Y6V0-6	'PCLO	27445	0.00723319	0.0179521	-0.161148	0.498622	1.53568e-10	4.80238e-09	2.025	0.0587749	0.114856	0.251432	0.518519	0.0403466	0.668836	0.847694	0.282425	0.105144
Q8IZL8	Q8IZL8;Q8IZL8-2	'PELP1	27043	0.00724905	0.01798	0.115849	-0.243633	0.00171741	0.00498765	-0.69478	-0.00397846	0.262769	0.424975	-0.136927	0.00556463	0.668531	0.847694	0.0437517	-0.0287886
P02671	P02671;P02671-2	'FGA	2243	0.00729041	0.0180712	0.863482	-0.501432	0.258269	0.317676	-0.06653	0.408511	0.114676	0.251413	-0.52631	0.392845	0.074281	0.323458	-0.778602	0.364579
Q96RY7	Q96RY7	'IFT140	9742	0.00730849	0.0181045	0.120415	-0.13961	0.400095	0.459981	-0.173485	0.0337397	0.0469913	0.149456	-0.133778	0.029828	0.194579	0.503382	-0.13761	0.0191957
O15533	O15533;O15533-2;O15533-3;O15533-4	'TAPBP	6892	0.00732146	0.0181251	0.258069	-0.313792	0.0223338	0.0404367	-1.1045	0.0674487	0.019938	0.095046	-0.366751	0.0663139	0.306282	0.604674	-0.248017	0.0205957
P57729;Q13637	P57729;Q13637	'RAB32;'RAB38	10981;23682	0.00733259	0.0181412	0.265363	-0.204725	0.0582591	0.0887509	-0.303955	0.108667	0.126349	0.264654	-0.199641	0.0743585	0.00140588	0.0504182	-0.452918	0.0902145
Q53FA7	Q53FA7;Q53FA7-2	'TP53I3	9540	0.0073438	0.0181574	0.155637	-0.33342	3.02291e-08	4.52741e-07	-0.606395	-0.00738179	0.438413	0.59034	-0.152672	-0.00548049	0.367419	0.654346	-0.232705	-0.00460273
P16870	P16870;P16870-2	'CPE	1363	0.00735837	0.018182	-0.261106	0.381751	0.00872453	0.018789	0.915857	-0.0468205	0.0179084	0.0902728	0.588137	-0.036659	0.166515	0.468277	0.496145	0.018485
O43464;P83110	O43464;O43464-2;O43464-3;O43464-4;P83110;P83110-2	'HTRA2;'HTRA3	27429;94031	0.00736635	0.0181842	-0.0451169	0.136265	0.00476454	0.0115109	0.231272	0.0153436	0.649566	0.760174	0.0676767	0.0224132	0.951063	0.977597	0.025045	0.0313127
Q9ULC4	Q9ULC4;Q9ULC4-2;Q9ULC4-3	'MCTS1	28985	0.00736859	0.0181842	0.0355915	-0.111913	0.0435326	0.0699133	0.169047	-0.0135767	0.637456	0.752653	0.01217	-0.0234256	0.87988	0.94751	-0.0320567	-0.0149677
P41223	P41223	'BUD31	8896	0.0073758	0.0181905	0.122032	-0.189132	0.015688	0.0300609	-0.824265	0.0183103	0.00375555	0.0417058	-0.429197	0.0211649	0.355582	0.647703	-0.19163	-0.041937
O00468	O00468;O00468-2;O00468-3;O00468-4;O00468-5;O00468-6;O00468-7	'AGRN	375790	0.00740182	0.0182432	0.287587	-0.1772	0.0183934	0.034238	-0.55359	0.132658	0.565608	0.697839	-0.0157889	0.113489	0.541001	0.764836	-0.0480417	0.109073
Q96QZ7	Q96QZ7;Q96QZ7-2;Q96QZ7-3;Q96QZ7-4;Q96QZ7-5;Q96QZ7-6;Q96QZ7-7	'MAGI1	9223	0.00744885	0.0183369	-0.11872	0.144694	0.00288096	0.00771348	0.442522	-0.0309154	0.254122	0.415807	0.06936	-0.0317012	0.141852	0.436612	0.0993933	-0.0289061
Q8N1G4	Q8N1G4	'LRRC47	57470	0.00744923	0.0183369	-0.113322	0.0857423	0.0233174	0.0419456	0.114855	-0.0469669	0.223983	0.384857	0.00783889	-0.0502859	0.568456	0.783938	-6.16667e-05	-0.0452455
Q15738	Q15738	'NSDHL	50814	0.00746972	0.0183758	0.144092	-0.110128	0.121805	0.167183	-0.164595	0.0593523	0.0346481	0.127674	-0.134107	0.0517205	0.12943	0.420218	-0.0938817	0.0335652
O14775	O14775;O14775-2;O14775-3	'GNB5	10681	0.00749277	0.0184209	-0.104811	0.576998	0.00141593	0.00426417	1.36987	0.122459	0.178197	0.328596	0.378884	0.115154	0.688623	0.857816	0.234692	0.152798
Q8TCU6	Q8TCU6;Q8TCU6-2;Q8TCU6-3	'PREX1	57580	0.00750681	0.0184339	0.239995	-0.0390946	1.28655e-09	2.95832e-08	-0.568793	0.146965	0.0433958	0.14388	-0.146314	0.140596	0.27666	0.579604	-0.162988	0.123308
P11172	P11172;P11172-2;P11172-3;P11172-4	'UMPS	7372	0.00751462	0.0184339	0.0866258	-0.0926608	0.00396873	0.00998538	-0.49664	0.0268636	0.017715	0.0896994	-0.128764	0.0320724	0.455928	0.714098	-0.0841617	0.0150241
Q9NUQ9	Q9NUQ9	'FAM49B	51571	0.00751521	0.0184339	-0.134931	0.145936	7.96394e-05	0.000401691	0.53889	-0.0413085	0.484076	0.629282	0.0337422	-0.0395041	0.589675	0.797867	0.0242717	-0.0332186
O75170	O75170;O75170-2;O75170-3;O75170-4;O75170-5;O75170-6	'PPP6R2	9701	0.00752121	0.0184339	-0.0580404	0.204947	0.0113198	0.0232156	0.494007	0.0296221	0.694579	0.791116	0.0653089	0.0342402	0.643786	0.834126	0.0743667	0.0351234
Q15293	Q15293	'RCN1	5954	0.00752164	0.0184339	0.39156	-0.333379	3.24576e-05	0.000187134	-0.87997	0.149914	0.00563079	0.0493417	-0.386072	0.147298	0.311023	0.606947	-0.16866	0.0812848
Q12931	Q12931	'TRAP1	10131	0.00753044	0.0184439	-0.120533	0.131157	0.0626798	0.0947469	0.260802	-0.0366362	0.00113731	0.0199666	0.202566	-0.0408024	0.180752	0.489647	0.15322	-0.0174802
P36405	P36405	'ARL3	403	0.00754141	0.0184592	-0.161211	0.235199	1.7355e-08	2.74659e-07	0.456112	-0.0290744	0.0134172	0.0786324	0.332858	1.04878e-05	6.28105e-09	1.22763e-05	0.603778	-0.0142391
Q8IX04	Q8IX04;Q8IX04-2;Q8IX04-3;Q8IX04-4;Q8IX04-5;Q8IX04-6;Q8IX04-7	'UEVLD	55293	0.00757856	0.0185386	0.109885	-0.187684	0.0398158	0.0652305	-0.44222	0.0106956	0.0367441	0.132502	-0.210889	0.00610537	0.173465	0.476253	-0.210015	-0.00880886
Q96CX2	Q96CX2	'KCTD12	115207	0.00761159	0.0186077	0.279783	-0.149012	6.49417e-05	0.000335747	-0.48363	0.136851	0.000197231	0.0078671	-0.477386	0.0983276	0.00565767	0.110029	-0.601762	0.0760348
P41252	P41252	'IARS	3376	0.00762585	0.0186309	0.0828165	-0.105505	0.0165036	0.0313319	-0.231978	0.0200428	0.906392	0.938291	0.0164044	0.0248161	0.468341	0.722356	-0.0385417	0.0317352
P61289	P61289;P61289-2	'PSME3	10197	0.00764029	0.0186545	0.139112	-0.135912	0.00612689	0.0140882	-0.696395	0.0474377	0.117993	0.254585	-0.112739	0.051291	0.897375	0.954774	0.006445	0.0238548
P12109	P12109	'COL6A1	1291	0.00771985	0.018837	0.448533	-0.409622	0.0421392	0.0683211	-0.75683	0.162482	0.164635	0.312558	-0.243331	0.14304	0.258885	0.562837	-0.245653	0.117013
Q12800	Q12800;Q12800-2;Q12800-3;Q12800-4	'TFCP2	7024	0.00777756	0.018966	0.0803515	-0.120071	0.000650579	0.00229109	-0.472745	0.0135441	0.179814	0.330618	-0.208527	0.00549805	0.994709	0.998285	-0.0341117	-0.0328784
E9PAV3;Q13765;Q9H009	E9PAV3;E9PAV3-2;Q13765;Q9H009	'NACA;'NACA2	342538;4666	0.00787179	0.0191759	0.0890738	-0.173576	0.0410592	0.0668195	-0.685732	0.00152385	0.126403	0.264654	-0.178269	0.000219512	0.536283	0.762966	-0.09394	-0.0234495
P42356	P42356;P42356-2	'PI4KA	5297	0.00788061	0.0191759	-0.0898292	0.305818	0.00362038	0.00924155	0.943377	0.0420531	0.0309121	0.119995	0.307779	0.0372263	0.701827	0.865986	0.141463	0.0783525
P10619	P10619	'CTSA	5476	0.00788211	0.0191759	0.189593	-0.246738	7.6819e-11	2.72987e-09	-0.71679	0.0441492	0.147815	0.291306	-0.155441	0.023159	0.146987	0.442673	-0.24708	0.023478
P05023	P05023;P05023-2;P05023-3;P05023-4	'ATP1A1	476	0.00788326	0.0191759	-0.148965	0.594192	3.95363e-09	7.72736e-08	1.61274	0.0987544	0.170013	0.318591	0.365304	0.0811195	0.968973	0.98459	0.121997	0.133674
P52566	P52566	'ARHGDIB	397	0.00792896	0.0192751	0.286539	-0.459458	5.02587e-07	5.23897e-06	-1.09764	0.0378733	0.00694116	0.0557145	-0.507979	0.0156893	0.0604018	0.29367	-0.418715	-0.0321877
Q06265	Q06265;Q06265-2;Q06265-3;Q06265-4	'EXOSC9	5393	0.0079443	0.0193004	0.124186	-0.174141	0.0424097	0.0685606	-0.799412	0.0247436	0.0382671	0.135664	-0.245782	0.0244573	0.528644	0.758892	-0.0750867	-0.0172448
P14923	P14923	'JUP	3728	0.00795486	0.019314	-0.0448088	0.189615	0.241395	0.29975	0.182448	0.0333323	0.619176	0.739937	0.114562	0.033842	0.380909	0.661471	-0.0359117	0.0598648
Q12965	Q12965	'MYO1E	4643	0.00796418	0.0193246	0.167906	-0.173112	0.32163	0.383894	-0.135802	0.0542331	0.0650327	0.18171	-0.185943	0.0237559	0.00168218	0.0576811	-0.386938	0.0368666
P39748	P39748;P39748-2	'FEN1	2237	0.00797552	0.0193401	0.0986288	-0.226119	0.0280211	0.048943	-0.647125	-0.00962051	0.378956	0.537496	-0.19108	-0.0074522	0.726738	0.878694	0.034005	-0.0506657
Q9NR12	Q9NR12;Q9NR12-2;Q9NR12-3;Q9NR12-4;Q9NR12-5;Q9NR12-6	'PDLIM7	9260	0.00798639	0.0193459	0.326207	-0.219785	0.0888348	0.127107	-0.25562	0.14421	0.0436986	0.144516	-0.338804	0.133994	0.00897395	0.129443	-0.399195	0.109993
Q6UN15	Q6UN15;Q6UN15-3;Q6UN15-4;Q6UN15-5	'FIP1L1	81608	0.00799231	0.0193459	0.112884	-0.182952	0.0011873	0.00371016	-0.399137	0.0142718	0.593699	0.719172	-0.0688567	0.0309229	0.980262	0.991165	0.00807667	0.0136289
Q00688	Q00688	'FKBP3	2287	0.00799274	0.0193459	0.0580638	-0.207982	0.272822	0.332645	0.173322	-0.0306182	0.986404	0.991477	-0.0244111	-0.0225793	0.0586119	0.289824	0.128822	-0.0435995
Q86YR5	Q86YR5;Q86YR5-2;Q86YR5-3;Q86YR5-4	'GPSM1	26086	0.00800686	0.0193675	-0.0361346	0.209262	0.0710838	0.104816	0.39789	0.0456644	0.352954	0.513089	0.151883	0.048759	0.235694	0.544843	0.20623	0.0483793
Q9NVE7	Q9NVE7	'PANK4	55229	0.00801611	0.0193675	-0.0780269	0.115804	0.00061488	0.00218705	0.48566	-0.0134167	0.0419277	0.140925	0.129563	-0.0113744	0.353026	0.645152	0.086355	0.00412705
P10586	P10586;P10586-2	'PTPRF	5792	0.00801655	0.0193675	-0.148726	0.178306	0.90832	0.92416	-0.026	-0.0397151	0.803818	0.86871	-0.00665889	-0.030999	0.658641	0.843035	0.02721	-0.033958
O60256	O60256;O60256-2;O60256-3	'PRPSAP2	5636	0.00806933	0.019483	-0.0604831	0.123939	0.176714	0.229037	0.096685	0.000991026	0.475925	0.621908	0.0767978	0.0180944	0.00843489	0.126329	0.29682	-0.00790614
Q8NFP9	Q8NFP9;Q8NFP9-3	'NBEA	26960	0.0080833	0.0195047	-0.0764115	0.208621	0.0208254	0.0381474	0.607415	0.0185992	0.532329	0.670817	0.05829	0.0156576	0.718796	0.874468	0.0517317	0.0194586
P08572	P08572	'COL4A2	1284	0.00809984	0.0195326	0.249181	-0.266596	0.000193025	0.000853545	-0.960718	0.0772551	0.420227	0.575365	-0.133909	0.0432917	0.0721049	0.321023	-0.37543	0.0641445
Q9H1K0	Q9H1K0	'RBSN	64145	0.00810716	0.0195382	-0.0689065	0.178394	0.0139343	0.0272527	0.28435	0.0135269	0.224878	0.385716	0.17118	0.0229498	0.0351638	0.227199	0.31401	0.0135795
P52565	P52565;P52565-2	'ARHGDIA	396	0.00811567	0.0195443	-0.0494315	0.224711	0.0509986	0.079487	0.353392	0.0419492	0.164054	0.312061	0.126446	0.0391383	0.675165	0.851087	0.0837883	0.050908
P36957	P36957	'DLST	1743	0.00811969	0.0195443	-0.15777	0.282612	7.78126e-06	5.46085e-05	0.83465	-0.0109762	0.00708412	0.0562956	0.408814	-0.00937537	0.244861	0.552952	0.286208	0.0358566
P30533	P30533	'LRPAP1	4043	0.00818112	0.01968	0.213348	-0.149532	1.83241e-06	1.56565e-05	-0.584758	0.0923877	0.190205	0.342996	-0.0976822	0.0720739	0.00216933	0.0647322	-0.34548	0.0942902
O43815	O43815;O43815-2	'STRN	6801	0.00821956	0.0197521	-0.0820454	0.0799092	0.0109247	0.0225711	0.388327	-0.0280605	0.164437	0.312558	0.06827	-0.0297907	0.218516	0.525325	0.0963483	-0.0269336
Q8WU90	Q8WU90	'ZC3H15	55854	0.00822119	0.0197521	0.0642623	-0.203651	0.441093	0.500297	-0.169975	-0.0250421	0.548711	0.683644	-0.0817033	-0.0228871	0.465612	0.720362	0.025625	-0.041533
Q14112	Q14112;Q14112-2	'NID2	22795	0.00823993	0.019785	0.323033	-0.217436	0.00532588	0.0125946	-0.707302	0.142877	0.0718982	0.19119	-0.251426	0.112041	0.237262	0.547117	-0.234952	0.0850127
Q6PD62	Q6PD62	'CTR9	9646	0.00824882	0.0197941	0.116139	-0.222856	0.177121	0.229336	-0.315117	0.00314051	0.978914	0.987957	0.0394456	0.0332973	0.770018	0.89824	0.104357	0.024865
Q16512	Q16512;Q16512-2;Q16512-3	'PKN1	5585	0.00827533	0.0198456	0.154199	-0.171874	0.00194846	0.00557172	-0.465187	0.0455082	0.0402443	0.138233	-0.194268	0.0406993	0.130766	0.421333	-0.210563	0.0269009
P48449	P48449;P48449-2;P48449-3	'LSS	4047	0.00830275	0.0198991	0.123113	-0.156388	0.0820744	0.118826	-0.27438	0.0299459	0.145886	0.289476	-0.116794	0.0272895	0.539132	0.764126	-0.0321133	0.00591818
Q8ND24	Q8ND24	'RNF214	257160	0.00830826	0.0199001	-0.105288	0.0371423	0.0567404	0.0869115	0.106758	-0.0578115	0.0103376	0.0688409	0.0605778	-0.0490934	0.0120113	0.146268	0.114702	-0.0489964
P54652	P54652	'HSPA2	3306	0.00832437	0.0199265	-0.162547	0.542188	0.00365588	0.00929788	1.10623	0.0723646	0.822114	0.88045	0.138053	0.0790466	0.914878	0.963612	0.12283	0.0851457
O00422	O00422	'SAP18	10284	0.00846474	0.0202501	0.188932	-0.128477	0.0300984	0.0517163	-0.507125	0.0831287	0.164568	0.312558	-0.10037	0.0947488	0.67176	0.849259	0.108102	0.0530173
Q9NY15	Q9NY15;Q9NY15-2	'STAB1	23166	0.00848757	0.0202923	0.321848	-0.0842277	0.0486966	0.0765289	-0.394427	0.186489	0.00142549	0.0236112	-0.285962	0.16611	0.0108015	0.140158	-0.32398	0.140471
P13473	P13473;P13473-2;P13473-3	'LAMP2	3920	0.00849645	0.0203011	0.165343	-0.238253	0.299987	0.361149	-0.158405	0.0308113	0.168714	0.317116	-0.152098	0.0099261	0.263548	0.56695	-0.140212	-0.00274182
Q9BRK5	Q9BRK5;Q9BRK5-2;Q9BRK5-3;Q9BRK5-4;Q9BRK5-5;Q9BRK5-6	'SDF4	51150	0.00854288	0.0203836	0.277233	-0.0723077	0.0832402	0.120246	-0.498057	0.16072	0.00409	0.0436826	-0.35417	0.130265	0.000309839	0.0198701	-0.376065	0.100221
P52434	P52434	'POLR2H	5437	0.00854376	0.0203836	0.0378854	-0.291755	1.08119e-05	7.21221e-05	-0.423965	-0.0719946	0.969258	0.981816	-0.07919	-0.0713163	0.375405	0.660532	0.1383	-0.101511
P05156	P05156	'CFI	3426	0.00854661	0.0203836	0.164847	-0.452486	0.462743	0.520986	-0.292955	-0.0409308	0.666171	0.771574	-0.161366	-0.0492349	0.399922	0.677631	-0.35159	-0.0309405
Q6PML9	Q6PML9	'SLC30A9	10463	0.00856802	0.0204138	-0.0879012	0.179257	5.62004e-05	0.000297189	0.46708	0.00115154	0.00226877	0.0317589	0.292683	0.0129724	0.0740782	0.323458	0.2595	0.0365686
P57088	P57088	'TMEM33	55161	0.00856971	0.0204138	0.0629627	-0.126179	0.747188	0.787691	-0.0213625	-8.46154e-05	0.0541372	0.162912	-0.207836	0.00157341	0.494247	0.736864	-0.117188	-0.0250655
Q14166	Q14166	'TTLL12	23170	0.00868325	0.0206716	0.0535458	-0.122975	0.598365	0.651716	-0.07606	-0.00529462	0.566003	0.697839	-0.0849644	0.00762927	0.0193317	0.178226	0.265735	-0.0465066
O43414	O43414;O43414-2;O43414-3	'ERI3	79033	0.0086964	0.0206877	-0.142488	0.0678423	0.0154375	0.029639	0.329448	-0.0723782	0.112248	0.24692	0.14796	-0.0699661	0.526756	0.75879	0.0525417	-0.0420959
Q14677	Q14677;Q14677-2;Q14677-3	'CLINT1	9685	0.0087006	0.0206877	0.0679365	-0.0877408	0.863011	0.886133	0.0056025	0.0160441	0.442352	0.594211	-0.0132056	0.0162056	0.39826	0.676605	-0.0219883	0.015398
P62820	P62820;P62820-2;P62820-3	'RAB1A	5861	0.00871156	0.0207012	-0.0692485	0.227029	0.000376854	0.00145278	0.678155	0.0295108	0.0660955	0.183148	0.190291	0.0337424	0.221748	0.526938	0.168585	0.0473761
Q12893	Q12893	'TMEM115	11070	0.00880028	0.0208993	-0.10326	0.134268	0.7187	0.760736	-0.0971225	-0.0240838	0.525423	0.664686	0.0199378	-0.0265168	0.691018	0.858884	-0.04432	-0.014587
P57740	P57740	'NUP107	57122	0.00882487	0.020945	0.195115	-0.125906	0.0617425	0.093509	-1.10443	0.0881082	0.0152423	0.0838432	-0.495714	0.0866761	0.275651	0.57838	-0.356933	0.028043
P04075	P04075;P04075-2	'ALDOA	226	0.0088871	0.0210771	-0.23526	0.231772	0.00126554	0.00388814	0.918528	-0.0795826	0.00303414	0.0369484	0.542651	-0.0719961	0.376438	0.660532	0.199887	0.0166523
P18206	P18206;P18206-2;P18206-3	'VCL	7414	0.0088913	0.0210771	0.271525	-0.229035	0.000278367	0.0011442	-0.69611	0.104672	0.0659643	0.183148	-0.304769	0.118352	0.356436	0.648437	-0.186308	0.0733493
Q9NQX3	Q9NQX3;Q9NQX3-2	'GPHN	10243	0.00898755	0.0212923	-0.12068	0.26328	0.000643599	0.00227246	0.683265	0.00730641	0.0653255	0.182138	0.288347	0.0158576	0.0440291	0.250889	0.385662	0.0211661
Q9NRQ2	Q9NRQ2;Q9NRQ2-2	'PLSCR4	57088	0.00902285	0.0213363	-0.171014	0.373769	0.00675195	0.0152739	-0.295762	0.0105803	0.576412	0.707439	-0.0705567	0.0169312	0.827084	0.921891	0.0495117	-0.00540682
Q9UKG1	Q9UKG1	'APPL1	26060	0.00902713	0.0213363	-0.0498981	0.0990385	0.49978	0.557705	0.04477	-0.000252564	0.724176	0.813215	0.0389689	0.00262659	0.0864933	0.346062	0.211395	-0.0184082
Q9H0V9	Q9H0V9;Q9H0V9-2	'LMAN2L	81562	0.00902797	0.0213363	0.120902	-0.173535	0.000198567	0.000876071	-0.4847	0.0227562	0.294729	0.458455	-0.127123	0.0339622	0.523872	0.757888	-0.108085	0.020383
Q08345	Q08345;Q08345-2;Q08345-4;Q08345-5;Q08345-6	'DDR1	780	0.00902963	0.0213363	-0.158224	0.0942685	0.0216285	0.0394152	-0.434835	-0.0740597	0.381464	0.539878	0.0994811	-0.0826507	0.197044	0.506222	0.294133	-0.0967761
P21964	P21964;P21964-2	'COMT	1312	0.0090334	0.0213363	0.112797	-0.303545	0.00119706	0.00372556	-0.600965	-0.0259836	0.0216057	0.0987797	-0.41969	-0.0159154	0.289278	0.587812	0.0309217	-0.104892
P30536	P30536	'TSPO	706	0.00906161	0.02139	0.185202	-0.229239	0.0388909	0.0641724	-0.534502	0.0470546	0.473952	0.621174	-0.184203	0.0442229	0.0996895	0.373263	-0.482973	0.0693898
P49789	P49789	'FHIT	2272	0.00908026	0.0214211	-0.175066	0.202625	0.000397629	0.00152087	0.422903	-0.049169	0.00471453	0.0468193	0.308064	-0.0448493	0.0634455	0.301713	0.270538	-0.0156698
P04062	P04062;P04062-2;P04062-3	'GBA	2629	0.00908619	0.0214222	0.18071	-0.155132	0.0297196	0.0511555	-0.292058	0.0687631	0.891058	0.928096	0.0419844	0.0571798	0.168188	0.471625	-0.08959	0.0740857
P51659	P51659;P51659-2;P51659-3	'HSD17B4	3295	0.00911073	0.0214671	0.13661	-0.0850515	0.0139011	0.0272106	-0.325518	0.0627226	0.062904	0.178441	-0.12145	0.0536244	0.35361	0.645695	-0.07545	0.0354148
P40261	P40261	'NNMT	4837	0.00919012	0.0216411	0.999964	-0.145673	9.352e-09	1.63201e-07	-1.20103	0.618085	6.60617e-05	0.00445233	-0.64793	0.592635	0.00793219	0.122991	-0.628603	0.505416
Q9ULX6	Q9ULX6;Q9ULX6-2	'AKAP8L	26993	0.00919604	0.021642	0.220844	-0.169815	0.594652	0.648544	-0.108658	0.0906241	0.0065928	0.0539148	-0.264207	0.0832898	0.410407	0.687647	-0.073705	0.0336193
P05091	P05091;P05091-2	'ALDH2	217	0.00924806	0.0217513	-0.337737	0.373805	0.634984	0.686246	0.093585	-0.100556	0.000480122	0.0121084	0.932748	-0.06836	0.00939039	0.131717	0.967692	-0.00486773
P22234	P22234;P22234-2	'PAICS	10606	0.00927076	0.0217916	0.165273	-0.114147	2.85715e-06	2.27931e-05	-0.468653	0.0721333	0.594069	0.719398	-0.00502	0.0806488	0.525768	0.758107	-0.0480683	0.080678
Q9BTY2	Q9BTY2	'FUCA2	2519	0.00927664	0.0217923	0.207816	-0.0519515	0.00517625	0.0123078	-0.36284	0.121227	0.00712767	0.0562956	-0.242599	0.0928734	0.0155568	0.16169	-0.33895	0.0831391
Q5FVE4;Q96GR2	Q5FVE4;Q5FVE4-2;Q5FVE4-3;Q5FVE4-4;Q96GR2	'ACSBG1;'ACSBG2	23205;81616	0.00930875	0.0218546	-0.272668	0.0580208	0.000613348	0.00218558	0.450367	-0.162439	0.132056	0.272404	0.484053	-0.158448	0.131675	0.422247	0.540688	-0.122364
Q16610	Q16610;Q16610-2;Q16610-3;Q16610-4	'ECM1	1893	0.00936199	0.0219664	0.15549	-0.344398	0.423785	0.483672	-0.2315	-0.0111395	0.332599	0.493595	0.176316	-0.0193127	0.932304	0.970415	0.0293	0.0140732
P23458	P23458	'JAK1	3716	0.00938383	0.0220044	-0.0720192	0.179065	0.00363047	0.00925132	-0.232763	0.0116756	0.751922	0.835255	-0.0117322	0.0220861	0.512888	0.748648	0.11238	0.00285591
Q1KMD3	Q1KMD3	'HNRNPUL2	221092	0.0094146	0.0220591	0.0827973	-0.273825	0.000309337	0.00124403	-0.75821	-0.0360769	0.683191	0.784198	-0.117643	-0.0252583	0.351654	0.643546	0.172367	-0.0711041
O43818	O43818	'RRP9	9136	0.00941845	0.0220591	0.18275	-0.278715	0.0226305	0.0408981	-0.315387	0.0289285	0.387242	0.545488	-0.101159	0.0289871	0.962075	0.982176	-0.00172833	0.00655477
Q9NPQ8	Q9NPQ8;Q9NPQ8-2;Q9NPQ8-3;Q9NPQ8-4	'RIC8A	60626	0.00943125	0.0220759	0.0880204	-0.132883	0.0590773	0.0898819	-0.259622	0.0143859	0.0617058	0.176636	-0.142329	0.0162939	0.72171	0.875792	-0.03788	-0.00876432
P02679	P02679;P02679-2	'FGG	2266	0.00946233	0.0221354	0.919747	-0.471244	0.12345	0.168965	-0.079985	0.456083	0.109564	0.243531	-0.560922	0.431704	0.0531113	0.277928	-0.880655	0.407625
P08575	P08575;P08575-2	'PTPRC	5788	0.00947115	0.0221428	0.281514	-0.0833831	0.000114665	0.000545951	-0.388555	0.159882	0.000453589	0.0120459	-0.384522	0.137731	3.55807e-05	0.00556339	-0.492355	0.116828
Q9NYB9	Q9NYB9;Q9NYB9-2;Q9NYB9-3;Q9NYB9-4	'ABI2	10152	0.00947696	0.0221431	-0.14856	0.236096	0.000130897	0.000610593	0.770203	-0.020341	0.0764751	0.196672	0.25078	-0.0155944	0.325991	0.622217	0.190543	0.0107816
P27986	P27986;P27986-2;P27986-3;P27986-4;P27986-5	'PIK3R1	5295	0.0094998	0.0221832	-0.0866162	0.101019	0.0423792	0.0685606	0.0760275	-0.024071	0.0291695	0.11576	0.203198	-0.0296241	0.32786	0.623098	0.206682	-0.014225
Q92569	Q92569;Q92569-2;Q92569-3	'PIK3R3	8503	0.0094998	0.0221832	-0.0866162	0.101019	0.0423792	0.0685606	0.0760275	-0.024071	0.0291695	0.11576	0.203198	-0.0296241	0.32786	0.623098	0.206682	-0.014225
P62277	P62277	'RPS13	6207	0.00957032	0.0223346	0.264999	-0.191151	0.0114716	0.0233874	-0.853023	0.112949	0.0450784	0.146721	-0.391971	0.100728	0.0483875	0.263436	-0.419965	0.070952
Q10570	Q10570	'CPSF1	29894	0.00960221	0.0223956	0.130974	-0.0641646	0.0330252	0.0556926	-0.523617	0.0659277	0.0671328	0.184804	-0.175169	0.0705512	0.86578	0.940599	0.0546517	0.0224584
Q7KZ85	Q7KZ85;Q7KZ85-2;Q7KZ85-3	'SUPT6H	6830	0.00961497	0.0223994	0.0629562	-0.118738	0.163865	0.215021	-0.385547	0.00239154	0.193515	0.347314	-0.132053	0.00615268	0.750298	0.890021	-0.0556867	-0.0136841
O00151	O00151	'PDLIM1	9124	0.00961529	0.0223994	0.322628	-0.202065	8.72123e-05	0.000433732	-0.708218	0.147731	0.039845	0.137764	-0.283777	0.142188	0.0415352	0.242693	-0.255692	0.109315
P24928	P24928	'POLR2A	5430	0.00964502	0.0224553	0.0681708	-0.0822985	0.453076	0.511724	-0.130543	0.0180144	0.775763	0.850142	-0.00479667	0.0315678	0.423365	0.693602	0.109258	0.0135355
P04004	P04004	'VTN	7448	0.00968621	0.0225377	0.489698	-0.322415	0.192363	0.246298	-0.455377	0.218994	0.566001	0.697839	-0.0265767	0.200969	0.275364	0.57838	-0.23035	0.213241
P20700	P20700	'LMNB1	4001	0.00978765	0.0227602	0.185539	-0.360715	1.48446e-07	1.84801e-06	-1.41634	0.00345462	0.0226309	0.101433	-0.739202	0.00797024	0.511817	0.747569	-0.298717	-0.10304
Q14739	Q14739	'LBR	3930	0.00980789	0.0227937	0.173067	-0.190889	0.00145156	0.004348	-0.64506	0.0517479	0.627152	0.745374	-0.0268844	0.108837	0.750263	0.890021	0.190082	0.069997
A8MV81;Q9Y241	A8MV81;Q9Y241;Q9Y241-2	'HIGD1A;'HIGD1C	25994;613227	0.00983252	0.0228374	-0.228426	0.0763977	1.12001e-10	3.58861e-09	0.427717	-0.126818	0.000259467	0.00905585	0.493579	-0.128931	0.223951	0.530238	0.120187	-0.03557
P49792	P49792	'RANBP2	5903	0.00985535	0.0228768	0.0631965	-0.18479	2.97512e-13	2.76899e-11	-0.619343	-0.0194656	0.0686706	0.18742	-0.254353	-0.0173578	0.931972	0.970415	-0.0496733	-0.0614275
Q6IN85	Q6IN85;Q6IN85-2;Q6IN85-4;Q6IN85-5	'PPP4R3A	55671	0.0098916	0.0229345	0.0713258	-0.168142	0.0500599	0.078304	-0.33058	-0.00849692	0.734217	0.820215	0.0605767	-0.00807585	0.198396	0.506222	0.279745	-0.0332816
Q9UHD1	Q9UHD1;Q9UHD1-2	'CHORDC1	26973	0.00989192	0.0229345	-0.0619923	0.141121	0.0402584	0.0658176	0.247872	0.00571205	0.127653	0.266414	0.181862	0.0124129	0.039992	0.239768	0.319818	0.00515409
Q8TCJ2	Q8TCJ2	'STT3B	201595	0.00990975	0.0229622	0.298317	-0.201225	0.00622179	0.0142561	-0.52296	0.131803	0.0546602	0.163604	-0.156416	0.111374	0.0467595	0.260746	-0.20233	0.0993764
Q99653	Q99653	'CHP1	11261	0.00997178	0.0230922	-0.108188	0.228665	0.00114476	0.00360771	0.455305	0.00409615	0.159302	0.305198	0.132979	-0.00729585	0.858649	0.937297	0.0398717	0.0149648
Q9UNH7	Q9UNH7;Q9UNH7-2	'SNX6	58533	0.00997995	0.0230975	0.0965627	-0.17681	0.00133235	0.00405305	-0.18577	0.00543846	0.663954	0.770148	-0.0417489	-0.000581707	0.723485	0.876387	0.0380433	-0.0142693
P02689	P02689	'PMP2	5375	0.0100719	0.0232965	-0.22174	0.787005	0.284157	0.344503	0.561852	0.114508	0.397329	0.555096	-0.148884	0.117647	0.43999	0.702951	0.228088	0.0480693
Q16836	Q16836;Q16836-2;Q16836-3	'HADH	3033	0.010082	0.023306	-0.156491	0.218418	0.194194	0.248316	-0.17257	-0.0315215	0.219037	0.378689	0.200893	-0.02292	0.703501	0.867132	0.0931067	0.00703818
P49757	P49757;P49757-2;P49757-3;P49757-4;P49757-5;P49757-6;P49757-7;P49757-8;P49757-9	'NUMB	8650	0.0100917	0.0233148	-0.0641412	0.132038	0.0329146	0.05553	0.491542	0.00125205	0.463577	0.61324	0.0561922	0.00159829	0.28315	0.584697	0.0941017	0.000151136
Q5GLZ8	Q5GLZ8;Q5GLZ8-2;Q5GLZ8-3;Q5GLZ8-4;Q5GLZ8-5;Q5GLZ8-6	'HERC4	26091	0.0101078	0.0233338	-0.0842538	0.146395	0.0100194	0.0210116	0.407268	-0.00737103	0.0375244	0.134325	0.18914	-0.00880488	0.218906	0.525618	0.153835	0.00950568
Q86W42	Q86W42;Q86W42-2;Q86W42-3	'THOC6	79228	0.0101177	0.0233338	0.0482942	-0.204344	0.0404945	0.0661483	-0.472867	-0.0359185	0.0251027	0.106313	-0.278521	-0.0220329	0.636444	0.828735	-0.136422	-0.058898
Q6YN16	Q6YN16;Q6YN16-2	'HSDL2	84263	0.0101179	0.0233338	-0.121779	0.161705	0.943516	0.953517	-0.0191175	-0.0272844	0.357219	0.517174	0.166493	-0.01692	0.136516	0.430489	0.372472	-0.0325025
Q7Z3J2	Q7Z3J2;Q7Z3J2-2	'VPS35L	57020	0.010136	0.0233617	0.0163162	-0.111895	0.224571	0.282242	0.0361175	-0.026421	0.14514	0.288877	0.0537933	-0.028839	0.796552	0.908056	0.00786667	-0.0169423
Q12904	Q12904;Q12904-2	'AIMP1	9255	0.0101535	0.0233884	0.201904	-0.197415	0.000644126	0.00227246	-0.530118	0.0687977	0.0171235	0.0884355	-0.192469	0.0883576	0.8049	0.913742	-0.0197967	0.0456641
Q6PCB0	Q6PCB0;Q6PCB0-2	'VWA1	64856	0.0101856	0.0234486	0.355014	-0.241905	7.10196e-05	0.000363371	-0.70446	0.156041	0.0397962	0.137764	-0.213697	0.119983	0.0552758	0.282818	-0.332183	0.11339
Q8IYB8	Q8IYB8	'SUPV3L1	6832	0.0102095	0.0234896	-0.150672	0.0758023	0.0287861	0.0499224	0.241033	-0.0751805	0.00266836	0.0343875	0.32015	-0.0632893	0.0081622	0.124633	0.31621	-0.0366084
Q9H0W9	Q9H0W9;Q9H0W9-2;Q9H0W9-3;Q9H0W9-4	'C11orf54	28970	0.010245	0.0235576	-0.146702	0.170815	0.0117855	0.0238578	-0.29363	-0.0408631	0.941177	0.962601	-0.0332433	-0.0245202	0.482132	0.730478	0.0648817	-0.0384957
Q9UIQ6	Q9UIQ6;Q9UIQ6-2;Q9UIQ6-3	'LNPEP	4012	0.0102645	0.0235885	0.0915754	-0.0949638	0.743521	0.78446	0.0149675	0.0293956	0.730177	0.817137	0.0386378	0.0191324	0.0125868	0.149628	-0.09972	0.0393293
Q9H553	Q9H553;Q9H553-2	'ALG2	85365	0.0102782	0.0236061	0.131742	-0.164992	0.327481	0.389095	0.133272	0.0328308	0.136972	0.279449	-0.0898133	0.0291585	0.638051	0.829722	-0.0206917	0.0116211
Q92930	Q92930	'RAB8B	51762	0.0102905	0.0236138	-0.0744054	0.147822	0.0133631	0.0263601	0.235997	-0.000329487	0.0905967	0.217056	0.208873	0.00336951	0.612895	0.813517	0.078615	0.0351436
Q9P032	Q9P032	'NDUFAF4	29078	0.0102936	0.0236138	-0.108757	0.212893	0.00298891	0.00792649	0.49162	-0.00154026	0.0250565	0.106232	0.320376	-0.00407829	0.808983	0.915271	0.08365	0.0503243
Q9UH65	Q9UH65	'SWAP70	23075	0.0103073	0.0236313	0.1215	-0.127792	0.00079707	0.00270934	-0.511073	0.0384023	0.432645	0.586411	-0.183418	0.000907073	0.000578561	0.0301546	-0.718702	0.0613327
P28070	P28070	'PSMB4	5692	0.0103697	0.0237603	0.0974162	-0.153778	0.375934	0.43742	-0.178863	0.0136849	0.0968977	0.225058	-0.115393	0.0145102	0.496147	0.73775	-0.0744083	6.43182e-05
Q14746	Q14746;Q14746-2	'COG2	22796	0.0104661	0.0239672	0.102329	-0.165556	6.48029e-06	4.62253e-05	-0.320433	0.0130338	0.0660844	0.183148	-0.188086	0.00718756	0.664607	0.846913	-0.06599	-0.0227759
Q9UMS4	Q9UMS4	'PRPF19	27339	0.0105062	0.0240448	0.114499	-0.157892	0.000500696	0.00185871	-0.585405	0.0237021	0.149992	0.294414	-0.156732	0.0348739	0.821915	0.920064	0.0295283	-0.00358932
P62834	P62834	'RAP1A	5906	0.0105132	0.0240469	-0.0675677	0.132903	0.00721917	0.0161256	0.530833	-0.000744103	0.370438	0.529289	0.128269	0.00752756	0.949254	0.977597	0.0224833	0.0301852
P50402	P50402	'EMD	2010	0.01052	0.0240484	0.163074	-0.0196238	0.213901	0.270946	-0.0213825	0.102175	0.615148	0.738329	0.0129489	0.0989146	0.0293759	0.213762	-0.072105	0.104652
Q9HAV4	Q9HAV4	'XPO5	57510	0.0105303	0.0240577	0.20851	-0.319395	0.0105859	0.0219525	-0.98949	0.0325415	0.0539744	0.162672	-0.359858	0.0368476	0.737299	0.883809	-0.116312	-0.0234114
O00244	O00244	'ATOX1	475	0.010617	0.0242387	-0.138273	0.0928085	0.478085	0.536559	-0.1629	-0.0612456	0.524458	0.663908	0.0585222	-0.0416093	0.189717	0.498496	0.121128	-0.0433193
Q13363	Q13363;Q13363-2	'CTBP1	1487	0.0106219	0.0242387	-0.0781838	0.244035	3.96055e-05	0.000220207	0.891903	0.0292226	0.133955	0.27516	0.200284	0.0297302	0.252305	0.557208	0.207705	0.040347
P62993	P62993;P62993-2	'GRB2	2885	0.0106288	0.0242405	-0.126484	0.11972	0.000218398	0.00094438	0.40687	-0.0444159	0.128836	0.268311	0.0914222	-0.0329624	0.0904025	0.354447	0.167953	-0.0349177
Q16630	Q16630;Q16630-2;Q16630-3	'CPSF6	11052	0.0106365	0.0242439	0.0726577	-0.161202	0.00111576	0.00354019	-0.57766	-0.00529538	0.185922	0.338259	-0.18703	0.0015078	0.625595	0.823107	0.0178917	-0.0392909
O15173	O15173;O15173-2	'PGRMC2	10424	0.0106525	0.0242662	0.0930962	-0.0509392	0.0479756	0.0756502	-0.143555	0.0450844	0.330171	0.491871	-0.0842322	0.0453237	0.259386	0.563613	-0.100032	0.0386448
O43427	O43427;O43427-2	'FIBP	9158	0.0106632	0.0242672	-0.0718454	0.209999	2.37714e-06	1.93588e-05	0.546883	0.0221028	0.0476771	0.150541	0.240628	0.0370868	0.148457	0.444349	0.24982	0.0497111
P82909	P82909	'MRPS36	92259	0.0106654	0.0242672	-0.154176	0.278858	0.00766555	0.016872	0.718742	-0.00983103	0.00449948	0.0460431	0.461309	-0.0176871	0.939004	0.973307	0.07943	0.0670461
Q6PIU2	Q6PIU2;Q6PIU2-2;Q6PIU2-3	'NCEH1	57552	0.010694	0.0243134	-0.0967927	0.423938	3.93178e-05	0.000219562	1.32636	0.0767841	0.146928	0.290511	0.354996	0.0639783	0.528915	0.758892	-0.00565333	0.133
P61604	P61604	'HSPE1	3336	0.0106981	0.0243134	-0.187364	0.23464	0.191743	0.245665	-0.154982	-0.0466962	0.143091	0.287212	0.180008	-0.0294085	0.162253	0.459931	0.235222	-0.0226593
O00567	O00567	'NOP56	10528	0.0107534	0.0244248	0.11398	-0.113615	0.00104766	0.00335407	-0.55337	0.0381149	0.0115967	0.0729973	-0.259894	0.0554715	0.774076	0.899513	0.0397583	-0.0068925
Q8TDX7	Q8TDX7;Q8TDX7-2	'NEK7	140609	0.0107625	0.0244313	-0.177182	0.0863369	0.0319361	0.0542539	0.0918625	-0.0893426	0.0896618	0.215462	0.0836767	-0.0789254	0.0862446	0.346062	0.146978	-0.0764709
Q96S44	Q96S44	'TP53RK	112858	0.0108366	0.0245853	0.113197	-0.0457331	0.227484	0.285211	-0.176398	0.0602205	0.0461848	0.148516	-0.0801067	0.0588778	0.549775	0.770829	-0.0223017	0.0415191
Q13547	Q13547	'HDAC1	3065	0.0108808	0.0246712	0.136231	-0.653552	0.0688683	0.102127	-0.894317	-0.12703	0.125888	0.264	-0.467231	-0.114785	0.355102	0.647703	-0.419715	-0.145295
P26006	P26006;P26006-1	'ITGA3	3675	0.0109973	0.0249154	0.348607	-0.100194	0.0975992	0.138582	-0.406782	0.199006	0.638606	0.752719	0.0409011	0.177743	0.00132229	0.0483067	-0.368723	0.224271
Q96BY6	Q96BY6;Q96BY6-2;Q96BY6-3	'DOCK10	55619	0.0110013	0.0249154	-0.0893423	0.35802	0.232891	0.290853	0.303432	0.0597785	0.475533	0.621908	0.155256	0.0561329	0.0682052	0.31256	0.322503	0.0400848
Q96SZ5	Q96SZ5	'ADO	84890	0.0110151	0.0249253	-0.10966	0.170736	0.0120258	0.0241939	0.253465	-0.0161946	0.140061	0.283384	0.150937	-0.0121359	0.0493189	0.265552	0.25285	-0.0149145
Q14689	Q14689;Q14689-2;Q14689-3;Q14689-4;Q14689-5;Q14689-6	'DIP2A	23181	0.0110184	0.0249253	-0.0980123	0.0597692	9.63564e-05	0.000473187	0.206987	-0.0454185	0.0174769	0.089187	0.0689767	-0.050102	0.590145	0.797951	0.011015	-0.0340791
O75874	O75874	IDH	3417	0.0110297	0.0249364	0.294548	-0.202114	1.57224e-05	0.000100259	-1.08989	0.128994	0.000792455	0.0159675	-0.417067	0.106098	0.00707326	0.116498	-0.302247	0.0547707
O75884	O75884;O75884-2	'RBBP9	10741	0.0110861	0.0250495	0.151121	-0.12871	0.00413664	0.0102994	-0.278865	0.0578441	0.314599	0.475917	0.217479	0.0779085	0.187491	0.497301	0.316162	0.073968
Q96DB5	Q96DB5	'RMDN1	51115	0.0111067	0.0250815	0.145225	-0.183253	0.0254165	0.0451605	-0.406498	0.0357323	0.102262	0.232543	-0.243853	0.0308117	0.0979842	0.370303	-0.357363	0.0275632
Q9P0J1	Q9P0J1;Q9P0J1-2	'PDP1	54704	0.0111893	0.0252535	-0.0793719	0.145158	0.0085996	0.0185928	0.336033	-0.00452872	0.538652	0.676169	0.103227	0.00696683	0.838444	0.927342	0.00762167	0.026567
Q9Y4Y9	Q9Y4Y9	'LSM5	23658	0.0113375	0.0255726	0.101918	-0.364188	0.0047597	0.0115063	-1.10103	-0.0534503	0.243146	0.405313	-0.291053	-0.0341093	0.269137	0.572033	0.141643	-0.110632
P04233	P04233;P04233-2;P04233-3	'CD74	972	0.0113463	0.0255726	0.267882	-0.221756	0.0783256	0.114117	-0.291602	0.104669	0.00595296	0.0505463	-0.42445	0.0926259	0.0133543	0.153386	-0.536507	0.0726511
Q9H1P3	Q9H1P3;Q9H1P3-2	'OSBPL2	9885	0.0113504	0.0255726	-0.0583065	0.233059	0.00435982	0.0107524	0.25188	0.0388154	0.968394	0.98145	0.0377867	0.0322646	0.286472	0.585674	0.145345	0.0179741
Q9UBR2	Q9UBR2	'CTSZ	1522	0.0113569	0.0255727	0.319223	-0.207754	0.0112873	0.0231762	-0.59455	0.143564	0.429754	0.584284	-0.0482733	0.1173	0.00123172	0.0480559	-0.40609	0.154804
Q9H223	Q9H223	'EHD4	30844	0.0113639	0.0255736	0.222781	-0.140872	0.00323951	0.00845343	-0.585597	0.101564	0.556409	0.690916	-0.0422322	0.0724893	0.116475	0.401145	-0.261452	0.0945609
Q9BRF8	Q9BRF8;Q9BRF8-2	'CPPED1	55313	0.0113769	0.0255881	-0.0848327	0.181318	0.127029	0.172956	0.213377	0.0038841	0.968672	0.981477	-0.0302811	-0.025852	0.10262	0.377721	-0.28595	0.00871
Q96EK5	Q96EK5	'KIF1BP	26128	0.0114095	0.0256467	-0.158432	0.13779	0.0867543	0.124494	0.0939225	-0.059691	0.0556697	0.165051	0.144898	-0.0425768	0.00531022	0.109129	0.31666	-0.0532166
P21291	P21291	'CSRP1	1465	0.011422	0.0256601	-0.238202	0.333435	0.00830212	0.0180696	0.658632	-0.0476567	0.236382	0.39794	0.22069	-0.0950812	0.404629	0.681526	-0.310713	-0.00108727
P13796	P13796	'LCP1	3936	0.0114347	0.0256739	0.422078	-0.178724	7.36064e-12	3.78588e-10	-0.860425	0.221811	0.00374464	0.0417032	-0.433127	0.20427	0.00675751	0.116498	-0.43831	0.161518
Q5TC84	Q5TC84	'OGFRL1	79627	0.0114437	0.0256794	-0.0634158	0.360048	0.145471	0.19421	0.301635	0.077739	0.2501	0.411292	-0.07309	0.110671	0.484376	0.730621	0.319622	0.0445905
P00734	P00734	'F2	2147	0.0114856	0.0257587	0.363768	-0.270691	0.19882	0.253734	-0.18497	0.152282	0.24364	0.405445	-0.161508	0.154491	0.42567	0.695331	-0.185915	0.136274
Q9BZJ0	Q9BZJ0;Q9BZJ0-2;Q9BZJ0-3	'CRNKL1	51340	0.01152	0.025813	0.114062	-0.111982	0.00600628	0.0138844	-0.669928	0.0387138	0.000623009	0.0140689	-0.318091	0.0491459	0.528412	0.75884	-0.100705	-0.00553659
Q3ZCM7	Q3ZCM7	'TUBB8	347688	0.0115231	0.025813	-0.142254	0.267122	3.53358e-05	0.000199895	0.822555	-0.00579564	0.0889207	0.21496	0.360489	0.00527463	0.0747233	0.323458	0.446453	0.0177714
Q9Y295	Q9Y295	'DRG1	4733	0.0115344	0.0258237	0.048105	-0.118926	0.180693	0.23342	-0.191438	-0.00757205	0.0510674	0.157059	-0.184076	-0.00127537	0.763123	0.895248	-0.0635717	-0.0301714
Q96IJ6	Q96IJ6;Q96IJ6-2	'GMPPA	29926	0.0115863	0.0259248	0.0862773	-0.0865831	0.00159628	0.00470223	-0.29274	0.0286572	0.0232813	0.10217	-0.179323	0.0166241	0.010062	0.134398	-0.240772	0.0116434
Q9NVJ2	Q9NVJ2	'ARL8B	55207	0.0115965	0.0259328	-0.0364146	0.127189	0.31689	0.378699	0.134398	0.01812	0.413673	0.569986	0.0755811	0.00380756	0.171681	0.474857	-0.088925	0.0311339
O75882	O75882;O75882-2;O75882-3	'ATRN	8455	0.0116051	0.0259372	-0.149362	0.49674	0.928741	0.942484	0.03462	0.0660054	0.129138	0.268654	0.346871	0.075261	0.186906	0.497017	0.4131	0.0847486
Q14566	Q14566	'MCM6	4175	0.0116688	0.0260648	0.283175	-0.114098	0.00323174	0.0084388	-0.83334	0.150751	0.00379407	0.0420142	-0.680557	0.129609	0.0671182	0.310135	-0.549588	0.0565109
P12931	P12931;P12931-2	'SRC	6714	0.0116858	0.0260878	-0.147495	0.211779	0.169207	0.220821	0.274785	-0.0277369	0.0791522	0.199875	0.148011	-0.0285405	0.220652	0.526254	0.146257	-0.0162636
P34896	P34896;P34896-2;P34896-3	'SHMT1	6470	0.0117002	0.026105	0.224562	-0.0177331	0.00271096	0.00733874	-0.19866	0.143797	3.16444e-05	0.00325521	-0.276792	0.130685	0.0046358	0.101805	-0.250092	0.0992614
P42025	P42025	'ACTR1B	10120	0.0117106	0.026108	-0.149735	0.311261	0.000106399	0.000511581	0.928863	0.00393051	0.115755	0.252476	0.170631	0.00400146	0.164943	0.464862	0.201878	0.0111016
P04196	P04196	'HRG	3273	0.0117149	0.026108	0.312229	-0.421625	0.662619	0.710806	-0.230845	0.0676113	0.883719	0.924381	0.0391822	0.0787115	0.730418	0.879911	-0.05006	0.0881857
P84103	P84103	'SRSF3	6428	0.0117664	0.0261951	0.0762104	-0.258816	0.00280319	0.0075414	-1.1215	-0.0354651	0.33704	0.498671	-0.247251	-0.0192349	0.34844	0.641557	0.15677	-0.0898752
Q99767	Q99767;Q99767-2	'APBA2	321	0.0117674	0.0261951	-0.167576	0.0965531	0.115749	0.159737	0.225438	-0.0795328	0.0896197	0.215462	0.226418	-0.0768559	0.118042	0.404405	0.205875	-0.0533768
Q14244	Q14244;Q14244-2;Q14244-3;Q14244-4;Q14244-5;Q14244-6;Q14244-7	'MAP7	9053	0.0118207	0.0262989	-0.165152	0.171411	0.000972356	0.00317539	0.774402	-0.0529641	0.453997	0.603848	0.0544767	-0.0392171	0.591832	0.799127	0.06771	-0.0346334
P02748	P02748	'C9	735	0.0118853	0.0264275	0.322207	-0.451765	0.212021	0.268651	-0.46233	0.0642164	0.586125	0.713313	-0.101783	0.0570327	0.162078	0.459931	-0.394872	0.0861709
P33993	P33993;P33993-2;P33993-3	'MCM7	4176	0.0119176	0.026483	0.220122	-0.180303	0.00897452	0.0192227	-1.15266	0.0866467	0.0024141	0.0326599	-0.606879	0.082059	0.101111	0.375348	-0.36902	0.00265068
P52948	P52948;P52948-2;P52948-3;P52948-4;P52948-5;P52948-6	'NUP98	4928	0.0119238	0.026483	0.0609642	-0.144593	0.0639369	0.0962377	-0.459165	-0.00755487	0.0176907	0.0896923	-0.288324	-0.00474098	0.955761	0.980058	-0.0505467	-0.0565005
P42858	P42858	'HTT	3064	0.0119396	0.026503	-0.092275	0.13355	1.60752e-06	1.40892e-05	0.485935	-0.017	0.588788	0.715441	0.0373489	-0.0244373	0.863653	0.93961	0.00891	-0.0163466
P82979	P82979	'SARNP	84324	0.0119519	0.0265152	0.0270092	-0.299179	4.58718e-13	3.65945e-11	-0.713505	-0.0817203	0.356446	0.51682	-0.20199	-0.0636785	0.465353	0.720362	0.0319717	-0.105013
Q15120	Q15120;Q15120-2	'PDK3	5165	0.0119669	0.0265334	-0.206402	0.242813	0.000207093	0.000904122	1.15719	-0.0566638	0.229995	0.391403	0.211349	-0.0547222	0.805616	0.914031	-0.0611417	0.000576818
P56134	P56134;P56134-3	'ATP5MF	9551	0.0120456	0.0266928	-0.110697	0.0515738	0.247389	0.305929	0.14055	-0.0566067	0.0222946	0.100222	0.258469	-0.0549695	0.471154	0.723103	0.0873817	-0.0102686
Q86UY8	Q86UY8;Q86UY8-2	'NT5DC3	51559	0.0121411	0.0268893	-0.151188	0.357116	0.00676666	0.0152807	1.30038	0.0182464	0.0166264	0.0883238	0.591793	0.0286046	0.411126	0.688258	0.320413	0.10401
Q99729	Q99729;Q99729-2;Q99729-3;Q99729-4	'HNRNPAB	3182	0.012168	0.0269335	0.132047	-0.388843	0.000833025	0.0028193	-1.33739	-0.0415828	0.153067	0.297977	-0.43587	-0.00963537	0.460053	0.717272	0.144282	-0.117808
Q14974	Q14974	'KPNB1	3837	0.0122025	0.0269916	0.0778235	-0.114734	0.000127106	0.000595037	-0.308378	0.0136377	0.117897	0.254585	-0.130833	0.0264032	0.270724	0.573894	0.123698	-0.0190264
Q9Y3U8	Q9Y3U8	'RPL36	25873	0.012208	0.0269916	0.0987931	-0.194975	0.00222155	0.00624301	-0.523945	0.000870513	0.1414	0.285062	-0.260676	-0.0185846	0.0128067	0.149628	-0.514342	-0.0005
Q9H4X1	Q9H4X1;Q9H4X1-2	'RGCC	28984	0.0122461	0.0270605	-0.357055	0.0896146	0.330346	0.392142	-0.601372	-0.208165	3.85172e-05	0.00344795	0.378213	-0.157106	0.0728957	0.321976	0.424267	-0.126887
P28062	P28062;P28062-2	'PSMB8	5696	0.0122745	0.0271079	0.0888981	-0.205235	0.00090546	0.00300462	-0.681482	-0.00914641	0.0425859	0.142159	-0.272911	-0.0186471	0.0714425	0.32063	-0.286817	-0.034087
Q9Y3B4	Q9Y3B4	'SF3B6	51639	0.012303	0.0271555	0.13398	-0.295184	0.0109983	0.0226993	-0.76035	-0.00907436	0.0463236	0.148516	-0.337816	0.00144024	0.685075	0.854801	-0.00354	-0.0672739
Q9NT99	Q9NT99	'LRRC4B	94030	0.0123356	0.0272102	-0.143185	0.103923	0.515319	0.571456	0.014705	-0.0608159	0.350897	0.51143	0.0737967	-0.048918	0.411467	0.688258	0.136325	-0.0490777
Q9Y5M8	Q9Y5M8	'SRPRB	58477	0.0123448	0.0272102	0.0659096	-0.0742915	0.00260301	0.00709566	-0.276075	0.0191759	0.679255	0.781863	-0.0145111	0.0156112	0.0246727	0.19563	-0.134565	0.0299284
O43143	O43143	'DHX15	1665	0.0123486	0.0272102	0.113507	-0.1137	0.0206367	0.0378323	-0.580655	0.0377713	0.00540109	0.0484052	-0.260327	0.0423137	0.535633	0.762765	-0.0910483	-0.00140432
Q53HC9	Q53HC9	'EIPR1	7260	0.0123876	0.0272807	-0.0780969	0.0555338	1.8025e-05	0.000112916	0.40678	-0.0335533	0.0185583	0.0915694	0.196064	-0.0319954	0.0476224	0.263304	0.2341	-0.0216325
P53582	P53582	'METAP1	23173	0.0123997	0.0272919	0.0692596	-0.0939108	0.978771	0.981785	0.020705	0.0148695	0.541528	0.678908	-0.0369878	0.020961	0.80647	0.914031	0.0391017	0.00663409
P42574	P42574	'CASP3	836	0.0124207	0.0273227	0.230254	-0.13664	0.0125442	0.0250053	-0.827252	0.107956	1.46369e-08	2.86078e-05	-0.511653	0.0875793	5.78142e-05	0.00718473	-0.504012	0.0456805
P11279	P11279	'LAMP1	3916	0.0124379	0.0273452	0.200585	-0.125634	5.74914e-05	0.000302468	-0.446025	0.0918451	0.00394323	0.0426983	-0.259287	0.0590932	0.0515822	0.272479	-0.258038	0.0372152
Q9UQ35	Q9UQ35;Q9UQ35-2;Q9UQ35-3	'SRRM2	23524	0.0124787	0.0274195	0.0545477	-0.168344	0.000226901	0.000971474	-0.335655	-0.0197495	0.17804	0.328591	-0.169538	-0.0141824	0.77192	0.898781	-0.0254883	-0.044418
P23921	P23921	'RRM1	6240	0.0125008	0.0274526	0.15745	-0.249474	0.00637369	0.0145106	-0.558987	0.0218087	0.0294106	0.116551	-0.35891	0.0254988	0.967248	0.983603	-0.0383183	-0.044428
P31483	P31483	'TIA1	7072	0.0125779	0.0276063	0.152389	-0.255591	0.0466633	0.0738789	-0.64002	0.0163956	0.492623	0.636685	-0.0942244	0.0294312	0.771037	0.89824	-0.0254483	0.0116216
Q9UEW8	Q9UEW8	'STK39	27347	0.012587	0.0276109	-0.0569031	0.161572	0.00622983	0.0142662	0.428198	0.0159218	0.499877	0.642769	-0.113588	-0.00317829	0.954481	0.979539	-0.0147067	-0.02419
Q15428	Q15428	'SF3A2	8175	0.0126122	0.0276466	0.113143	-0.288078	0.0678234	0.10096	-0.853263	-0.0205977	0.385283	0.543708	-0.163908	-0.00623878	0.657034	0.842357	0.06809	-0.048625
Q9NRY5	Q9NRY5	'FAM114A2	10827	0.0126174	0.0276466	0.0685662	-0.0821077	0.387529	0.448579	-0.174055	0.0183415	0.211175	0.370172	-0.0554656	0.0259061	0.873018	0.942976	-0.00174167	0.013032
Q8NAV1	Q8NAV1	'PRPF38A	84950	0.012649	0.0277002	0.0755138	-0.245919	0.0326216	0.0551309	-0.465568	-0.0316305	0.196814	0.351782	-0.229997	-0.0236434	0.649604	0.836948	0.00675833	-0.0699977
Q9NXW2	Q9NXW2;Q9NXW2-2	'DNAJB12	54788	0.01273	0.0278559	-0.122808	0.409247	0.442734	0.501928	0.3309	0.0545438	0.737893	0.822711	0.113768	0.0354363	0.68481	0.854801	0.171602	0.0328907
P04839	P04839	'CYBB	1536	0.0127343	0.0278559	0.313914	-0.319891	4.38342e-06	3.34012e-05	-0.804505	0.102646	0.0013227	0.0223031	-0.454096	0.0806893	0.000628116	0.0310798	-0.510613	0.0519336
P12955	P12955;P12955-2;P12955-3	'PEPD	5184	0.0127643	0.0279059	0.16989	-0.106443	0.0114777	0.0233874	-0.394367	0.0777787	0.18596	0.338259	-0.0952833	0.082361	0.692225	0.859837	-0.0241017	0.0605423
P04040	P04040	'CAT	847	0.0127801	0.0279248	0.340648	-0.171228	0.0680087	0.101198	-0.0448675	0.170023	0.310838	0.472941	-0.106098	0.143835	0.499682	0.74015	-0.0639567	0.121048
Q9H4A6	Q9H4A6	'GOLPH3	64083	0.0128311	0.0280205	0.125837	-0.150414	0.224967	0.282491	-0.248172	0.0337531	0.237409	0.398468	-0.149054	0.0327285	0.366067	0.654346	0.0674217	-0.00918523
P11413	P11413;P11413-2;P11413-3	'G6PD	2539	0.0129017	0.0281589	0.189288	-0.0782077	0.00676283	0.0152807	-0.15823	0.100123	0.620276	0.740722	-0.00473444	0.0804866	2.93607e-06	0.00127523	-0.365967	0.123935
P49841	P49841;P49841-2	'GSK3B	2932	0.0129156	0.0281736	-0.0694635	0.146265	1.7253e-08	2.74154e-07	0.499957	0.0024459	0.134867	0.276453	0.167408	0.00256073	0.0889652	0.35178	0.206007	0.00853682
Q6ZUT6	Q6ZUT6;Q6ZUT6-2;Q6ZUT6-3;Q6ZUT6-4	'CCDC9B	388115	0.0129256	0.0281797	-0.118637	0.388384	0.00102928	0.00332255	1.5555	0.0503697	0.887374	0.926481	0.0642344	0.0370412	0.583026	0.792712	-0.102482	0.0616293
Q6P1M0	Q6P1M0	'SLC27A4	10999	0.0129848	0.028293	-0.0822027	0.188443	0.000932072	0.00307207	0.611125	0.00801256	0.39468	0.553513	0.0830556	0.0142815	0.365895	0.654346	0.0933617	0.0175652
P06733	P06733;P06733-2	'ENO1	2023	0.0130016	0.0283138	-0.251516	0.0794985	0.56421	0.619497	-0.0621575	-0.141178	0.161273	0.30737	0.13817	-0.137622	0.61876	0.818425	-0.16593	-0.0773502
P09486	P09486	'SPARC	6678	0.0130352	0.0283711	0.251534	-0.248681	0.0145685	0.0282827	-0.658332	0.0847959	0.764973	0.844379	0.198688	0.0899756	0.194248	0.503382	0.631788	0.0383286
P56211	P56211;P56211-2	'ARPP19	10776	0.0130553	0.0283992	-0.112538	0.114389	0.0243709	0.0435999	0.415357	-0.0368956	0.014967	0.0828699	0.200171	-0.0353417	0.282576	0.583822	0.110672	-0.00707955
P02654	P02654	'APOC1	341	0.0131331	0.0285456	0.231116	-0.633348	0.426534	0.486119	-0.356675	-0.057039	0.158844	0.304672	-0.43944	-0.0495761	0.549639	0.770829	-0.30543	-0.0944318
Q9NYL9	Q9NYL9	'TMOD3	112268148;29766	0.0131372	0.0285456	0.09784	-0.223106	0.0128981	0.0256063	-0.548068	-0.00914205	0.0704034	0.189722	-0.246067	-0.0202973	0.0209715	0.183711	-0.314342	-0.0263805
Q8WUX9	Q8WUX9	'CHMP7	91782	0.0131713	0.0286037	-0.0376004	0.0966669	0.0320378	0.0543793	0.454672	0.00715538	0.197401	0.352509	0.0942133	0.00930902	0.0401833	0.240535	0.172417	0.00443386
O96008	O96008;O96008-2	'TOMM40	10452	0.0131875	0.028623	0.0608512	-0.127415	0.692765	0.737478	0.02782	-0.0019041	0.768018	0.845209	-0.0375922	-0.00591707	0.182284	0.49006	-0.176848	0.0109127
O43402	O43402;O43402-2	'EMC8	10328	0.013255	0.0287535	0.102602	-0.0266931	0.0420661	0.0682308	-0.15801	0.0595036	0.00616369	0.0513015	-0.111434	0.0652761	0.752901	0.890496	0.00187833	0.0377759
P36404	P36404;P36404-2	'ARL2	402	0.0132633	0.0287554	-0.0624596	0.151142	0.00118785	0.00371016	0.268383	0.00874103	0.716249	0.807096	-0.0225644	0.0147485	0.0983307	0.370303	0.139112	-0.00984227
A0AVI2;Q9NZM1	A0AVI2;A0AVI2-2;Q9NZM1;Q9NZM1-3;Q9NZM1-4;Q9NZM1-5;Q9NZM1-6;Q9NZM1-7;Q9NZM1-8	'FER1L5;'MYOF	26509;90342	0.0132807	0.0287774	0.232399	-0.260712	0.00119273	0.003718	-0.854335	0.0680287	0.503961	0.645245	-0.139952	0.0645468	0.0768404	0.325401	-0.303928	0.0729641
Q15043	Q15043;Q15043-2;Q15043-3	'SLC39A14	23516	0.0132974	0.0287975	0.180245	-0.134207	1.49986e-07	1.86126e-06	-0.564165	0.0754279	0.281123	0.445625	-0.05885	0.0891332	0.467602	0.722246	0.184667	0.0458366
Q8N183	Q8N183	'NDUFAF2	91942	0.0134747	0.0291653	-0.0683662	0.154742	1.65419e-05	0.000104801	0.530003	0.00600308	0.0048506	0.0471745	0.368434	0.0145151	0.0754343	0.323458	0.2601	0.0534189
Q9BVC6	Q9BVC6	'TMEM109	79073	0.0134915	0.0291855	0.164587	-0.112062	0.424622	0.484344	0.0125075	0.0723705	0.669552	0.774343	0.00309333	0.0700098	0.131223	0.421333	-0.0433767	0.0717841
P29966	P29966	'MARCKS	4082	0.013513	0.029216	-0.153984	0.497725	0.000633	0.0022413	-0.446205	0.0632526	0.943694	0.964671	0.117663	0.089419	0.0093262	0.131717	0.888578	-0.01378
Q52LD8	Q52LD8	'RFTN2	130132	0.0135688	0.0293202	-0.185058	0.422271	0.674417	0.721285	-0.027145	0.0173849	0.888817	0.927446	0.0271611	0.065341	0.0208062	0.182768	0.688303	-0.027418
P20290	P20290;P20290-2	'BTF3	689	0.0135855	0.0293402	0.117612	-0.127254	0.00906793	0.0193838	-0.24126	0.0359897	0.979364	0.987957	0.0360189	0.0391346	0.482772	0.730478	0.134167	0.0255384
Q86VM9	Q86VM9;Q86VM9-2	'ZC3H18	124245	0.0136028	0.0293613	0.0186142	-0.392625	0.255811	0.315049	-0.488577	-0.118466	0.42055	0.575606	-0.264973	-0.0885468	0.248305	0.554261	0.0907617	-0.149085
P20020	P20020;P20020-2;P20020-3;P20020-4;P20020-5;P20020-6	'ATP2B1	490	0.0136235	0.0293897	-0.100448	0.781215	1.79463e-06	1.5452e-05	1.73531	0.19344	0.211543	0.370215	0.593186	0.16858	0.851669	0.933835	0.176125	0.254402
A6NIR3;Q5T2P9;Q5VTM2;Q8TF27;Q9UPQ3	A6NIR3;Q5T2P9;Q5VTM2;Q5VTM2-2;Q8TF27;Q9UPQ3;Q9UPQ3-2;Q9UPQ3-3	'AGAP1;'AGAP10;'AGAP11;'AGAP5;'AGAP9	116987;119385;642517;728127;642517;729092	0.0137199	0.0295813	-0.0561585	0.33611	0.000385975	0.00148502	0.74491	0.0745977	0.16957	0.317975	0.312234	0.0633283	0.727232	0.878978	0.189473	0.0970393
P36639	P36639;P36639-2;P36639-3;P36639-4	'NUDT1	4521	0.0137294	0.0295856	0.104189	-0.241801	0.108954	0.15238	-0.598315	-0.0111408	0.0102141	0.0686509	-0.319602	0.0126102	0.869491	0.941548	-0.0170217	-0.0513016
P31431	P31431;P31431-2	'SDC4	6385	0.013743	0.0295986	-0.0930212	0.27972	0.000329754	0.00130997	0.577075	0.0312259	0.298188	0.461813	0.426127	0.0145124	0.160558	0.458727	-0.300053	0.141602
O15162	O15162	'PLSCR1	5359	0.0137707	0.0296324	0.130659	-0.193477	0.179416	0.23196	-0.52381	0.0226138	0.0586518	0.170969	-0.454052	-0.00986073	0.000867449	0.0380995	-0.871712	0.016807
Q96N67	Q96N67;Q96N67-2;Q96N67-3;Q96N67-4;Q96N67-5;Q96N67-6	'DOCK7	85440	0.0137739	0.0296324	0.0636192	-0.221313	0.033629	0.056598	-0.5439	-0.0313582	0.00581973	0.0500573	-0.360271	-0.0266532	0.27045	0.573625	-0.199572	-0.0713134
Q9Y512	Q9Y512	'SAMM50	25813	0.0138128	0.0296999	-0.0627604	0.173586	0.00118831	0.00371016	0.642498	0.0160218	0.0318822	0.122064	0.243477	0.0137476	0.867136	0.940663	0.040035	0.057153
P55290	P55290;P55290-2;P55290-3;P55290-4;P55290-5	'CDH13	1012	0.0139114	0.0298834	-0.477283	0.472849	0.000734675	0.00253026	1.99638	-0.160572	0.000350765	0.010629	0.782239	-0.141657	0.0596645	0.291054	0.579265	-0.0509855
Q8IXQ6	Q8IXQ6;Q8IXQ6-2;Q8IXQ6-3	'PARP9	83666	0.0139135	0.0298834	0.164243	-0.15512	0.000177247	0.000791944	-0.8232	0.0577885	0.00528377	0.0483328	-0.488298	0.0396532	0.0227895	0.19093	-0.613387	0.0207141
P08621	P08621;P08621-2;P08621-3;P08621-4	'SNRNP70	6625	0.0139301	0.0299027	0.0797677	-0.210148	0.000244636	0.00103494	-0.57358	-0.0168708	0.183613	0.335653	-0.176521	-0.00450341	0.367754	0.654622	0.05301	-0.0475316
P12694	P12694	'BCKDHA	593	0.014029	0.0300984	-0.109	0.0963269	0.0366284	0.0609539	0.177753	-0.0405579	0.368625	0.527446	0.156034	-0.0352012	0.858616	0.937297	-0.035505	0.00395659
Q9Y5L0	Q9Y5L0;Q9Y5L0-1;Q9Y5L0-3;Q9Y5L0-5	'TNPO3	23534	0.0141011	0.0302365	0.0903604	-0.123691	0.0302028	0.0518273	-0.274423	0.01901	0.129903	0.269182	-0.247951	0.0279424	0.198829	0.506995	0.166782	-0.047423
P34932	P34932	'HSPA4	3308	0.0141129	0.0302452	-0.0667138	0.0978892	0.00573465	0.0133911	0.385965	-0.0118462	0.155681	0.300968	0.0844822	-0.013572	0.904623	0.957872	0.0119767	0.00300068
Q9Y5P6	Q9Y5P6;Q9Y5P6-2	'GMPPB	29925	0.0141825	0.0303778	0.0405719	-0.102486	0.339658	0.400761	0.13374	-0.0071141	0.0930719	0.220313	-0.13956	-0.013948	0.0258046	0.199743	-0.191817	-0.0153866
P12110	P12110;P12110-3	'COL6A2	1292	0.0142281	0.0304588	0.459805	-0.320032	0.053963	0.0834329	-0.67563	0.199859	0.241962	0.403545	-0.168434	0.17562	0.200938	0.510043	-0.260438	0.164708
Q08380	Q08380	'LGALS3BP	3959	0.014259	0.0305082	0.196213	-0.239203	0.030744	0.0525485	-0.440665	0.0510746	0.954894	0.970788	0.0218656	0.0359059	0.15196	0.449265	-0.220207	0.0679584
Q9Y3P9	Q9Y3P9;Q9Y3P9-2;Q9Y3P9-3;Q9Y3P9-4	'RABGAP1	23637;2844	0.0142912	0.0305602	-0.0763854	0.0778531	0.0278057	0.048632	0.206125	-0.0249726	0.278614	0.442975	0.0852744	-0.0162778	0.00737975	0.117745	0.221283	-0.0279005
Q15904	Q15904	'ATP6AP1	537	0.0143427	0.0306538	-0.228703	0.367015	7.86335e-05	0.000397482	2.02127	-0.0301305	0.0223815	0.100447	0.71633	-0.0284405	0.389733	0.671446	0.398493	0.0656807
P35573	P35573;P35573-2;P35573-3	'AGL	178	0.0143593	0.0306725	-0.118897	0.0909615	3.51628e-05	0.000199222	0.204835	-0.0489438	0.143202	0.287212	0.262171	-0.0436293	0.303597	0.602381	-0.091515	0.0254507
P61086	P61086;P61086-2;P61086-3	'UBE2K	3093	0.0144125	0.0307692	-0.05992	0.0992923	0.0147682	0.0285295	0.33303	-0.00684923	0.0975813	0.226023	0.125026	-0.000727561	0.116598	0.401215	0.142427	0.00547364
Q92688	Q92688;Q92688-2	'ANP32B	10541	0.0144744	0.0308846	0.171343	-0.235208	2.60579e-05	0.000155038	-1.19962	0.0358262	0.0733778	0.192409	-0.332379	0.0605537	0.906686	0.959198	0.0195833	-0.014232
O75608	O75608;O75608-2	'LYPLA1	10434	0.0145408	0.0310093	0.123681	-0.0994662	0.00393695	0.00992234	-0.392782	0.0492985	0.685848	0.785565	0.108651	0.0494159	0.0328215	0.218568	-0.0953317	0.0812705
Q9UFN0	Q9UFN0	'NIPSNAP3A	25934	0.0145891	0.0310883	-0.236485	0.248395	3.09128e-07	3.44268e-06	1.01566	-0.0748579	0.292542	0.456688	0.172484	-0.0643054	0.641848	0.832719	0.094885	-0.0375789
Q14690	Q14690	'PDCD11	22984	0.0145938	0.0310883	0.035915	-0.224532	0.18434	0.237714	0.78387	-0.0509008	0.345293	0.506205	0.10347	-0.0450315	0.310798	0.606947	0.175535	-0.0447334
P27544	P27544;P27544-2	'CERS1	10715;2657	0.0146498	0.0311821	0.212502	-0.0842415	0.0128644	0.0255778	-0.30497	0.113587	0.0115606	0.0728878	-0.255271	0.0972727	0.0594085	0.290931	-0.213963	0.0676027
Q15436	Q15436	'SEC23A	10484	0.0146538	0.0311821	0.126954	-0.0696362	0.0140282	0.0274044	-0.050145	0.0614238	0.0403307	0.138292	-0.114127	0.0530034	0.0221762	0.189272	-0.135978	0.044588
Q00535	Q00535;Q00535-2	'CDK5	1020	0.0147518	0.0313736	-0.125886	0.257087	1.60364e-07	1.95895e-06	0.962512	0.00177179	0.342327	0.503824	0.158321	0.0118361	0.161095	0.458727	0.28407	0.00467614
Q12789	Q12789;Q12789-3	'GTF3C1	2975	0.0148018	0.031463	0.111885	-0.159832	0.00609296	0.0140433	-0.381157	0.0213128	0.0684408	0.187218	-0.225773	0.0327066	0.976805	0.988181	-0.0191	-0.0130998
Q96SB3	Q96SB3	'PPP1R9B	84687	0.0148194	0.0314832	-0.0382523	0.154642	0.000416331	0.00158113	0.392008	0.0260456	0.866661	0.913576	0.03362	0.0157044	0.547555	0.769372	0.084025	0.0100525
O95202	O95202;O95202-2;O95202-3	'LETM1	3954	0.0148515	0.0315342	-0.0668427	0.23776	0.00611847	0.0140854	0.589917	0.0346915	0.12229	0.258931	0.244612	0.0223422	0.801142	0.911605	0.01592	0.0686823
P05107	P05107	'ITGB2	3689	0.0148709	0.0315422	0.291563	-0.171166	0.00176777	0.00510734	-0.555952	0.13732	0.00496792	0.0475581	-0.412449	0.111445	8.70011e-05	0.00850218	-0.567487	0.0968666
P98160	P98160	'HSPG2	3339	0.0148714	0.0315422	0.300072	-0.184021	0.00536002	0.01266	-0.57435	0.138707	0.495146	0.638788	-0.0261689	0.116542	0.37027	0.657323	-0.10467	0.117516
Q8IY67	Q8IY67;Q8IY67-2;Q8IY67-3	'RAVER1	125950	0.0149153	0.0316181	0.104311	-0.210778	0.0653442	0.0978661	-0.865865	-0.000718974	0.0464125	0.148516	-0.209922	0.00687244	0.625948	0.823295	-0.09284	-0.0238748
O15228	O15228	'GNPAT	8443	0.0149345	0.0316418	0.0988627	-0.05836	0.0294462	0.0507742	-0.243753	0.0464551	0.170226	0.318837	-0.0717611	0.038828	0.252786	0.557957	-0.04993	0.0283109
P67809;Q9Y2T7	P67809;Q9Y2T7	'YBX1;'YBX2	4904;51087	0.0149994	0.031762	0.225184	-0.348415	0.00318953	0.00835648	-1.18252	0.0339844	0.0136072	0.0789176	-0.437024	0.0218778	0.182665	0.490321	-0.326538	-0.0244773
Q8WWV3	Q8WWV3;Q8WWV3-2;Q8WWV3-3	'RTN4IP1	84816	0.0151181	0.0319961	-0.0486227	0.235187	0.0645879	0.0969254	0.51006	0.0459805	0.00369701	0.0415286	0.341097	0.0348407	0.452143	0.712613	0.201693	0.0747314
Q9Y696	Q9Y696	'CLIC4	25932	0.0151334	0.032011	0.165618	-0.236862	0.0074614	0.0165063	-0.85485	0.0314577	5.01731e-06	0.00133778	-0.514441	0.0254866	0.0342927	0.225294	-0.417377	-0.0245627
O60518	O60518	'RANBP6	26953	0.0151999	0.0321343	-0.237054	0.0810923	0.00315266	0.00829883	0.50377	-0.131005	0.00851253	0.0629026	0.144347	-0.129051	0.146485	0.442637	0.107793	-0.105426
Q4J6C6	Q4J6C6;Q4J6C6-2;Q4J6C6-3;Q4J6C6-4	'PREPL	9581	0.0153839	0.0324868	-0.0789346	0.32258	6.25573e-13	4.70262e-11	0.823512	0.0549036	0.118077	0.254585	0.314006	0.0591124	0.237911	0.547117	0.31231	0.0767227
Q96FQ6	Q96FQ6	'S100A16	140576	0.0153894	0.0324868	0.305864	-0.15052	0.184382	0.237714	-0.121233	0.153736	0.0752912	0.194781	-0.29413	0.109374	9.61945e-07	0.000470031	-0.768322	0.146525
P48066	P48066	'SLC6A11	6538	0.0153915	0.0324868	-0.284685	0.501498	0.127879	0.173931	0.276568	-0.0226238	0.098068	0.226297	0.736617	-0.0857454	0.656057	0.842357	-0.141592	0.0900805
O95294	O95294;O95294-2;O95294-3;O95294-4	'RASAL1	8437	0.0154903	0.0326721	-0.36084	0.477506	0.000858655	0.00287863	1.94505	-0.0813913	0.0205597	0.096596	0.925837	-0.079502	0.740098	0.883937	0.244688	0.0819277
P27694	P27694	'RPA1	6117	0.0154961	0.0326721	0.0943831	-0.307202	0.0778971	0.113619	-0.58648	-0.0394787	0.206536	0.364163	-0.2059	-0.0208671	0.859211	0.937474	-0.020075	-0.0588227
A6NE02	A6NE02	'BTBD17	388419	0.0156478	0.0329744	-0.258181	0.311588	0.794656	0.829455	0.0148375	-0.0682582	0.0102763	0.068784	0.984798	-0.0273617	0.00766676	0.120844	1.29252	-0.000312955
P07339	P07339	'CTSD	1509	0.0157991	0.0332752	-0.112732	0.219991	0.936956	0.94885	0.006875	-0.0018241	0.181402	0.332442	0.172498	-0.0185249	0.902771	0.957241	0.0415783	0.012352
Q6ZSR9	Q6ZSR9	'NA		0.0158182	0.0332892	0.0899519	-0.109656	0.0693213	0.102643	-0.74386	0.0234159	0.0988641	0.227294	-0.253168	0.0196376	0.0981401	0.370303	-0.381852	0.018585
Q9UP83	Q9UP83;Q9UP83-2;Q9UP83-3	'COG5	10466	0.0158228	0.0332892	0.131272	-0.0716692	0.865077	0.887788	0.019005	0.0636246	0.143942	0.287958	-0.0763267	0.0589512	0.0960231	0.366435	-0.09963	0.0529055
P13671	P13671	'C6	729	0.0158567	0.0333425	0.356205	-0.258526	0.238115	0.296336	-0.473882	0.151294	0.805442	0.869873	0.0809511	0.151639	0.366862	0.654346	-0.141768	0.17719
Q96RE7	Q96RE7	'NACC1	112939	0.0158835	0.0333809	0.131705	-0.200502	0.0110765	0.0228124	-0.448943	0.0209695	0.0695701	0.188213	-0.209051	0.0288261	0.727422	0.878978	0.0223717	-0.0189505
Q9H444	Q9H444	'CHMP4B	128866	0.0158923	0.0333816	0.1289	-0.0304523	0.405789	0.465169	0.110903	0.0757828	0.31	0.472273	0.00344	0.0724261	0.403104	0.679965	-0.00733	0.0691911
Q8N3U4	Q8N3U4;Q8N3U4-2	'STAG2	10735	0.0159409	0.0334565	0.0597408	-0.287647	0.00611039	0.0140751	-0.54153	-0.0560551	0.498754	0.641831	-0.151199	-0.0297534	0.139157	0.434175	0.241137	-0.0915341
Q96AG4	Q96AG4	'LRRC59	55379	0.0159451	0.0334565	0.153034	-0.157502	0.0385815	0.0637966	-0.543445	0.0495221	0.00240886	0.0326599	-0.361527	0.0402466	0.141646	0.436322	-0.264065	-0.000437273
Q9H307	Q9H307;Q9H307-2	'PNN	5411	0.0159677	0.0334858	0.0797058	-0.163364	0.0422315	0.068414	-0.57815	-0.00131744	0.144998	0.288877	-0.230227	0.00493927	0.348191	0.641478	0.069195	-0.051925
Q9Y5X1	Q9Y5X1	'SNX9	51429	0.0159857	0.0335056	0.132626	-0.0426185	0.136978	0.184892	0.189035	0.0742113	0.153448	0.298162	-0.10067	0.0495907	0.0175726	0.173463	-0.267935	0.0621545
Q24JP5	Q24JP5;Q24JP5-2;Q24JP5-3;Q24JP5-4	'TMEM132A	54972	0.0160696	0.0336634	-0.043015	0.342878	0.0645842	0.0969254	0.379613	0.0856159	0.0743938	0.193226	0.466058	0.071102	0.940414	0.973307	0.15822	0.140009
P49419	P49419;P49419-2;P49419-3	'ALDH7A1	501	0.0160911	0.0336904	-0.14948	0.253543	0.0647808	0.0971712	0.303815	-0.0151387	0.673433	0.776845	-0.0881978	-0.0129776	0.709526	0.870227	0.0745317	-0.0402966
Q05048	Q05048	'CSTF1	1477	0.0161561	0.0338033	0.111021	-0.0683962	0.21471	0.271794	-0.173492	0.0512154	0.070727	0.190015	-0.174754	0.0529151	0.934478	0.970497	0.00398167	0.0130191
P40222	P40222	'TXLNA	200081	0.0161623	0.0338033	0.145565	-0.200188	2.48966e-05	0.000148809	-0.456215	0.0303138	0.0377059	0.13436	-0.228414	0.0174056	0.0029325	0.0779807	-0.408358	0.025183
O43660	O43660;O43660-2	'PLRG1	5356	0.0163347	0.0341457	0.101659	-0.152582	0.0103423	0.0215616	-0.50926	0.0169118	0.00961723	0.0671317	-0.312518	0.0216161	0.598074	0.803392	-0.0982983	-0.0303775
Q9H3Q1	Q9H3Q1	'CDC42EP4	23580	0.0163536	0.0341525	-0.00727192	0.508032	0.0783892	0.114167	-0.0789675	0.164496	0.513896	0.654552	0.0515711	0.16804	0.432385	0.69789	0.338025	0.121037
P55209	P55209;P55209-2	'NAP1L1	4673	0.0163555	0.0341525	0.0495996	-0.196248	0.00028642	0.00116627	-0.476048	-0.0323495	0.649716	0.760174	-0.0860067	-0.0235805	0.4367	0.701589	-0.131345	-0.0216543
P30273	P30273	'FCER1G	2207	0.0164545	0.0343237	0.480432	-0.130338	0.00329374	0.00855497	-1.04677	0.276842	0.000275782	0.00925239	-0.528339	0.254481	0.00337808	0.0841077	-0.601423	0.211073
P33241	P33241;P33241-2;P33241-3	'LSP1	4046	0.016455	0.0343237	0.289373	-0.172412	0.0125249	0.0249794	-1.14976	0.135445	0.0796985	0.200606	-0.355197	0.116427	0.0158628	0.162323	-0.400918	0.0905057
P02675	P02675	'FGB	2244	0.0165015	0.0344022	0.861765	-0.286125	0.167208	0.21904	0.059075	0.479135	0.117194	0.253942	-0.444106	0.449387	0.0480267	0.263436	-0.785807	0.435062
P16401	P16401	'HIST1H1B	3009	0.016534	0.0344518	0.409525	-0.530824	0.00273976	0.00740133	-1.91406	0.0960751	5.28306e-05	0.00397144	-1.39604	0.0581434	0.0482644	0.263436	-1.30072	-0.054003
Q8TAG9	Q8TAG9;Q8TAG9-2	'EXOC6	54536	0.0168871	0.0351687	-0.148407	0.0962738	0.0906319	0.129441	0.593692	-0.0668467	0.272809	0.435803	0.0854122	-0.0711795	0.429836	0.696902	0.0954583	-0.0618727
P16070	P16070;P16070-10;P16070-11;P16070-12;P16070-13;P16070-14;P16070-15;P16070-16;P16070-17;P16070-18;P16070-19;P16070-3;P16070-4;P16070-5;P16070-6;P16070-7;P16070-8;P16070-9	'CD44	960	0.0169807	0.0353444	0.281137	-0.597906	5.03612e-06	3.75691e-05	-1.62467	-0.0118772	0.135785	0.278044	-0.711749	-0.0477739	0.0150013	0.158917	-1.36018	-0.00462182
Q9NWB6	Q9NWB6;Q9NWB6-2;Q9NWB6-3	'ARGLU1	55082	0.0169895	0.0353444	0.0983842	-0.204405	0.0273084	0.0478478	-0.798538	-0.00254564	0.153731	0.298527	-0.267907	0.0059239	0.948966	0.977597	-0.0504083	-0.0424052
Q562E7	Q562E7;Q562E7-2;Q562E7-3;Q562E7-4;Q562E7-5;Q562E7-6	'WDR81	124997	0.0170544	0.0354604	0.101992	-0.0527308	0.202154	0.2575	-0.06642	0.0504179	0.0526506	0.160164	-0.125874	0.0532495	0.548183	0.76991	-0.0432817	0.0297739
Q9UMY4	Q9UMY4;Q9UMY4-2;Q9UMY4-3	'SNX12	29934	0.0170748	0.035484	-0.0729258	0.0525538	0.920968	0.935324	-0.01379	-0.0310992	0.0368523	0.13277	0.164468	-0.0200066	0.00556258	0.110029	0.243347	-0.018185
Q9Y4Z0	Q9Y4Z0	'LSM4	25804	0.0170896	0.0354958	0.13257	-0.239103	0.00695379	0.015658	-0.97913	0.00867872	0.0180554	0.0902941	-0.364937	0.0228749	0.71904	0.874468	-0.104223	-0.0391186
P35914	P35914;P35914-2;P35914-3	'HMGCL	3155	0.0171521	0.0356068	0.185334	-0.109984	0.00784934	0.0171846	-0.284413	0.0868946	0.3518	0.511952	-0.102676	0.0766651	0.00721294	0.11651	-0.25327	0.084973
P47914	P47914	'RPL29	6159	0.0171912	0.0356691	0.132602	-0.197805	0.022016	0.0399996	-0.535323	0.0224667	0.0891858	0.215409	-0.285397	-0.00189122	0.0592145	0.290861	-0.489463	0.00660614
Q96PK6	Q96PK6;Q96PK6-2	'RBM14	10432	0.0172587	0.0357901	0.075115	-0.121435	0.0343754	0.0576709	-0.509517	0.00959821	0.208668	0.366435	-0.151348	0.01991	0.32017	0.615614	0.108052	-0.0271393
Q658P3	Q658P3;Q658P3-2;Q658P3-3;Q658P3-4	'STEAP3	55240	0.0172713	0.0357972	0.267685	-0.188712	0.0780088	0.11374	-0.545828	0.115553	0.00150642	0.0248465	-0.492629	0.0917344	0.0110559	0.141234	-0.498013	0.0526257
Q8WU76	Q8WU76;Q8WU76-2	'SCFD2	152579	0.0174161	0.0360781	0.134081	-0.0752769	0.0736278	0.108037	-0.10186	0.0642951	0.0284875	0.113545	-0.126867	0.0612471	0.472552	0.724622	-0.0404417	0.0366359
Q7L014	Q7L014	'DDX46	9879	0.0174455	0.0361199	0.0884273	-0.119326	0.00222092	0.00624301	-0.401805	0.0191762	0.0473897	0.15024	-0.191506	0.0238729	0.670906	0.848455	-0.06307	-0.00832591
Q9BWU0	Q9BWU0	'SLC4A1AP	22950	0.0174952	0.0362037	0.0909881	-0.166965	0.143948	0.192637	-0.39904	0.00500359	0.293057	0.456913	-0.167397	0.00771902	0.703506	0.867132	-0.11644	-0.0111693
Q96Q05	Q96Q05;Q96Q05-2;Q96Q05-3	'TRAPPC9	83696	0.0175275	0.0362513	-0.0672631	0.140195	0.00399055	0.0100187	0.455033	0.00188974	0.278336	0.442975	0.0880356	-0.00451756	0.985972	0.99411	0.0140067	0.0118877
P14868	P14868	'DARS	1615	0.0175372	0.0362522	0.101238	-0.155264	0.000324768	0.00129675	-0.555397	0.0157377	0.750219	0.834074	0.00530667	0.0354046	0.208595	0.515747	0.218612	0.00426545
Q9NQP4	Q9NQP4	'PFDN4	5203	0.0176781	0.0365241	-0.0297838	0.108468	0.0321473	0.0545302	0.304525	0.0163003	0.519861	0.660213	0.0635967	0.0276554	0.00675168	0.116498	0.20416	0.0109382
P61916	P61916	'NPC2	10577	0.0178564	0.0368729	0.165451	-0.263862	0.0213997	0.0390894	-0.531303	0.0223467	0.0819524	0.204175	-0.222606	0.0106146	0.139654	0.434263	-0.20479	-0.00771614
Q13427	Q13427;Q13427-2	'PPIG	9360	0.0179105	0.0369652	0.242924	-0.127563	3.68116e-10	1.01336e-08	-0.632173	0.119428	0.00566209	0.0494042	-0.292574	0.106835	0.283336	0.584774	-0.121743	0.0563075
O95817	O95817	'BAG3	9531	0.0179268	0.0369794	-0.0573092	0.307874	0.0197747	0.0364964	-0.158798	0.0644185	0.628321	0.746084	-0.0102856	0.0905224	0.684829	0.854801	0.199692	0.0550159
Q8ND56	Q8ND56;Q8ND56-2	'LSM14A	26065	0.0180066	0.0371244	0.0486381	-0.154948	0.00734354	0.0163287	-0.55686	-0.0192238	0.0628911	0.178441	-0.256589	-0.0204641	0.739765	0.883937	-0.0949033	-0.0586116
O95721	O95721	'SNAP29	9342	0.0180869	0.0372702	-0.0483712	0.184625	0.000137667	0.000633852	0.569442	0.0292941	0.138343	0.281511	0.156517	0.0349551	0.257125	0.56151	0.173278	0.0409577
O95433	O95433	'AHSA1	10598	0.0181549	0.0373906	-0.0990169	0.122978	5.19962e-07	5.37707e-06	0.485963	-0.0250187	0.160799	0.307031	0.148274	-0.0223183	0.0191651	0.177108	0.282412	-0.0289784
P35270	P35270	'SPR	6697	0.0181713	0.0374048	-0.0732504	0.255888	0.186941	0.240379	0.319165	0.0364626	0.0661096	0.183148	0.361782	0.037889	0.451749	0.712613	0.204483	0.0814225
P26196	P26196	'DDX6	1656	0.0183682	0.0377902	0.0426769	-0.115113	1.51689e-05	9.70464e-05	-0.36199	-0.00991974	0.0859376	0.210351	-0.155551	0.00519171	0.50564	0.744193	0.0468583	-0.0333693
Q9HCU4	Q9HCU4	'CELSR2	1952	0.0184555	0.0379499	-0.101407	0.180288	0.115767	0.159737	0.358808	-0.00750821	0.240174	0.401042	-0.0969356	0.0200605	0.741005	0.884185	0.0592167	-0.00921
Q16563	Q16563;Q16563-2	'SYPL1	6856	0.0185082	0.0380381	0.183842	-0.391618	0.0285656	0.049628	-0.399675	-0.00797769	0.360593	0.521094	-0.236401	-0.0115766	0.629162	0.825381	0.059375	-0.0672386
P13861	P13861	'PRKAR2A	5576	0.0185475	0.038099	-0.0644477	0.199015	0.886489	0.906433	0.013085	0.0233731	0.524468	0.663908	0.0997889	0.0514688	0.37698	0.660532	0.231773	0.0367655
O43347	O43347	'MSI1	4440	0.0186116	0.0382105	0.101955	-0.24113	0.0023652	0.00656644	-0.595442	-0.0124064	0.00783832	0.0598866	-0.367941	-0.00879732	0.560633	0.777685	-0.147242	-0.0633798
Q5VZ89	Q5VZ89;Q5VZ89-2;Q5VZ89-3;Q5VZ89-4;Q5VZ89-5;Q5VZ89-6	'DENND4C	55667	0.0186289	0.038225	0.0651665	-0.132771	0.15832	0.208655	-0.652478	-0.000812564	0.234955	0.396682	-0.103496	-0.0101207	0.483622	0.730478	-0.0972167	-0.0173434
O75077	O75077;O75077-2;O75077-3	'ADAM23	8745	0.0186382	0.038225	-0.427482	0.746689	2.34717e-05	0.000142029	1.47815	-0.0360915	0.295273	0.458845	0.315008	-0.0499566	0.530688	0.759395	0.254165	-0.0167759
Q14344	Q14344	'GNA13	10672	0.0186903	0.0383117	-0.04826	0.341643	0.00281735	0.00757428	-0.23287	0.0817077	0.638647	0.752719	0.0333611	0.102564	0.207426	0.513833	0.343623	0.0555375
Q9Y6D5	Q9Y6D5	'ARFGEF2	10564	0.018715	0.0383422	-0.0757385	0.277786	0.00360175	0.00920211	0.805863	0.0421031	0.101346	0.230997	0.20489	0.034069	0.539047	0.764126	0.144365	0.0539693
P60981	P60981;P60981-2	'DSTN	11034	0.0188144	0.0385256	-0.114346	0.145292	0.0230709	0.0415786	0.358035	-0.0278003	0.156596	0.301841	0.0915178	-0.0192912	0.0300811	0.213898	0.174015	-0.0229857
Q6NYC8	Q6NYC8;Q6NYC8-2	'PPP1R18	107987457;170954	0.0188256	0.0385283	0.188552	-0.223268	0.00125466	0.00387397	-0.888445	0.0512785	0.0175665	0.0895271	-0.316406	0.0304224	0.0622994	0.299175	-0.360188	0.0127455
P33240	P33240;P33240-2	'CSTF2	1478	0.0189315	0.0387249	0.0600931	-0.194808	0.0158282	0.0302555	-0.560377	-0.0248738	0.156198	0.301519	-0.200278	-0.00829122	0.855979	0.936474	-0.013225	-0.0468884
Q9P2G1	Q9P2G1	'ANKIB1	54467	0.0190497	0.0389462	-0.114595	0.152442	0.445328	0.504283	0.0501975	-0.0255831	0.581141	0.710566	0.0296689	-0.034549	0.275579	0.57838	-0.159935	-0.00431545
Q9ULJ8	Q9ULJ8;Q9ULJ8-2;Q9ULJ8-3;Q9ULJ8-4;Q9ULJ8-5	'PPP1R9A	55607	0.0190877	0.0390036	-0.212365	0.19243	0.00425105	0.0105214	0.713862	-0.0774333	0.0188959	0.0926777	0.64276	-0.0398266	0.0395969	0.239716	0.51449	0.0242048
Q9UHY7	Q9UHY7;Q9UHY7-2	'ENOPH1	58478	0.0191825	0.0391767	-0.167275	0.195105	0.25336	0.312325	0.114865	-0.0464813	0.300327	0.463905	0.0994744	-0.020258	0.00413473	0.0956371	0.338093	-0.0446334
P33992	P33992	'MCM5	4174	0.0192157	0.0392241	0.290817	-0.224308	0.107892	0.151111	-0.39333	0.119109	0.0260211	0.108904	-0.38829	0.100575	0.145167	0.441258	-0.42924	0.0728273
Q6NZI2	Q6NZI2;Q6NZI2-2;Q6NZI2-3	'CAVIN1	284119	0.0192384	0.03925	0.233288	-0.20194	0.661708	0.710024	-0.0260025	0.0882118	0.736815	0.822212	0.204066	0.0745146	0.266907	0.570184	-0.102538	0.125157
Q13636	Q13636	'RAB31	11031	0.0192826	0.0393195	0.0419019	-0.249702	0.0353077	0.0590576	-0.622655	-0.0552995	0.675232	0.778149	-0.00376667	-0.0621983	0.956963	0.980748	-0.0587667	-0.0507143
Q99541	Q99541	'PLIN2	123	0.0193802	0.039498	0.435134	-0.110928	0.00785154	0.0171846	-0.268572	0.253113	0.139769	0.283235	-0.192628	0.240528	0.397554	0.676605	-0.140135	0.203837
O14980	O14980	'XPO1	7514	0.0195354	0.0397936	0.0803515	-0.108248	0.00805472	0.0175812	-0.417297	0.0174849	0.0642271	0.180621	-0.208002	0.0247707	0.796367	0.908056	0.0157883	-0.021617
Q8NBJ7	Q8NBJ7;Q8NBJ7-2;Q8NBJ7-3;Q8NBJ7-5	'SUMF2	25870	0.0195877	0.0398792	0.427531	-0.129201	0.0034761	0.00892779	-0.27627	0.241954	0.00155356	0.0250944	-0.377247	0.219533	0.0355028	0.227509	-0.372455	0.17819
Q9NQG5	Q9NQG5	'RPRD1B	58490	0.0196842	0.0400549	0.11311	-0.198331	0.0189565	0.0351857	-0.541782	0.00929667	0.00973422	0.0674553	-0.30543	0.0212829	0.760388	0.893673	-0.0861967	-0.0308884
Q15276	Q15276;Q15276-2	'RABEP1	9135	0.0198242	0.0403188	-0.0310312	0.165045	0.000271128	0.00112271	0.543295	0.0343277	0.630046	0.746545	0.07049	0.0292749	0.950369	0.977597	0.0326917	0.0372393
P35221	P35221;P35221-2;P35221-3	'CTNNA1	1495	0.0198531	0.0403567	0.0519362	-0.321736	0.0011216	0.00355005	-0.70854	-0.0726213	0.100663	0.229708	-0.263292	-0.0547229	0.794081	0.907663	-0.143132	-0.0853291
Q9Y6G5	Q9Y6G5	'COMMD10	51397	0.0199093	0.0404499	0.0503104	-0.0481669	0.887776	0.907273	0.0337775	0.0174846	0.270519	0.433562	0.104407	0.0156478	0.984589	0.993741	0.03374	0.0313359
Q9BRJ6	Q9BRJ6	'C7orf50	84310	0.0199264	0.0404635	0.170153	-0.109952	0.323847	0.385716	-0.289143	0.0767846	0.00187284	0.0288226	-0.309326	0.0879359	0.543204	0.766737	-0.0920567	0.0312223
Q13148	Q13148	'TARDBP	23435	0.0200199	0.0406324	0.0878827	-0.162095	0.00230677	0.00643623	-0.7418	0.00455692	0.0462861	0.148516	-0.251307	0.0159261	0.604456	0.808426	0.0234433	-0.0397602
Q00534	Q00534	'CDK6	1021	0.0201322	0.0408391	0.366348	-0.0555977	0.258401	0.317738	-0.468888	0.2257	2.0049e-05	0.00270246	-0.42072	0.212476	0.0399708	0.239768	-0.4185	0.169
Q8WXA9	Q8WXA9;Q8WXA9-2	'SREK1	140890	0.0201526	0.0408591	0.126359	-0.122537	0.0568233	0.0870044	-0.372833	0.0433936	0.905912	0.938291	0.03875	0.0557354	0.280832	0.582065	0.173363	0.0362209
Q5JPH6	Q5JPH6	'EARS2	124454	0.0203208	0.0411789	-0.0684727	0.220664	0.00891185	0.0191199	0.69702	0.0279062	0.0171059	0.0884355	0.359017	0.0121054	0.707577	0.870059	0.151973	0.0639916
P52597	P52597	'HNRNPF	3185	0.0203624	0.0412417	0.191509	-0.272028	0.00459607	0.0112542	-0.868925	0.0369969	0.204871	0.361553	-0.274743	0.0322754	0.96783	0.98387	-0.0323883	-0.0217061
P23434	P23434	'GCSH	2653	0.020393	0.0412824	-0.154923	0.258989	0.296409	0.357392	-0.121527	-0.0169526	0.138308	0.281511	0.261771	0.0183195	0.00124478	0.0480559	0.620388	-0.0139839
Q96EP5	Q96EP5;Q96EP5-2	'DAZAP1	26528	0.0205279	0.041534	0.104011	-0.0771231	0.00210993	0.00598093	-0.193793	0.0436331	0.503874	0.645245	-0.0488422	0.0403576	0.780016	0.901719	0.0724183	0.0177402
P49458	P49458;P49458-2	'SRP9	6726	0.0205441	0.0415452	0.188243	-0.310205	0.000224643	0.000963917	-0.824455	0.0220938	0.880616	0.921887	0.01444	0.0473727	0.434032	0.699585	0.208862	0.0186152
P50395	P50395;P50395-2	'GDI2	2665	0.0206051	0.0416471	-0.110129	0.161252	0.101078	0.142743	0.13861	-0.019669	0.0925889	0.220018	0.15566	-0.00391341	0.00536012	0.109129	0.326857	-0.0163784
Q9UJY1	Q9UJY1	'HSPB8	26353	0.0207148	0.0418309	-0.210994	0.29548	0.424403	0.484236	0.0916425	-0.0421692	0.538048	0.675628	0.165041	0.00662732	0.0890924	0.35178	0.689018	-0.0540232
P35520	P35520;P35520-2	'CBS	875	0.0207175	0.0418309	-0.102742	0.234355	0.299416	0.360572	-0.08523	0.0096241	0.346398	0.506953	0.322343	0.0240324	0.018329	0.174665	0.8876	-0.0327086
O43681	O43681	'ASNA1	439	0.0207584	0.0418919	0.0485369	-0.110286	0.658244	0.707472	-0.0235275	-0.0044041	0.598216	0.723299	-0.0615833	-0.00046878	0.149293	0.445827	0.130125	-0.0307777
A2RTX5	A2RTX5;A2RTX5-2	'TARSL2	123283	0.0208045	0.0419632	-0.162026	0.0477677	0.000292658	0.00118672	0.1419	-0.0920946	0.00387129	0.0425081	0.256186	-0.076059	0.00316362	0.0814144	0.370238	-0.0689586
Q96LD4	Q96LD4	'TRIM47	91107	0.0208982	0.0421305	0.157007	-0.187162	0.0136474	0.0268213	-0.729375	0.0422836	0.0316503	0.122013	-0.200717	0.0255571	0.142976	0.438004	-0.234827	0.0147807
P08579	P08579	'SNRPB2	6629	0.0209798	0.0422733	0.125035	-0.16466	0.203699	0.259368	-0.273023	0.0284697	0.081962	0.204175	-0.273926	0.0469232	0.190194	0.498496	0.169512	-0.0354216
P51570	P51570	'GALK1	2584	0.0210762	0.0424456	0.111573	-0.128932	0.0787684	0.114634	-0.451095	0.0314046	0.19103	0.343802	-0.109369	0.0392929	0.621184	0.820724	0.0866733	0.00242386
Q96S52	Q96S52;Q96S52-2	'PIGS	94005	0.0211159	0.0425037	0.134352	-0.0539592	0.649117	0.699008	0.020455	0.0715815	0.00403349	0.0433157	-0.134794	0.0723168	0.198003	0.506222	-0.0983383	0.0532243
P00491	P00491	'PNP	4860	0.0212469	0.0427452	0.212498	-0.178832	0.00656512	0.0148771	-0.533107	0.0820549	0.0132224	0.0783129	-0.292732	0.0772163	0.262307	0.56613	-0.257727	0.0472191
P02462	P02462;P02462-2	'COL4A1	1282	0.0214677	0.0431533	0.310845	-0.113499	0.000334626	0.00132244	-0.679145	0.169397	0.385858	0.544323	-0.0564222	0.127471	0.105261	0.384043	-0.279887	0.145405
P61018	P61018;P61018-2	'RAB4B	53916	0.0214741	0.0431533	-0.0817212	0.212672	4.96437e-07	5.1887e-06	0.931608	0.01641	0.731452	0.818096	0.0788956	0.032702	0.692921	0.860155	0.124308	0.0296589
Q9P2B2	Q9P2B2	'PTGFRN	5738	0.0214828	0.0431533	0.2193	-0.125685	0.00472149	0.0114351	-0.205443	0.104305	0.988434	0.992751	0.0968233	0.0946334	0.0343841	0.225516	-0.212693	0.13699
P10599	P10599;P10599-2	'TXN	7295	0.0215282	0.0432223	-0.124985	0.10875	0.103235	0.145526	0.251422	-0.0470736	0.646732	0.758954	0.0159478	-0.029219	0.459589	0.716893	0.0853383	-0.0356018
Q9NVH6	Q9NVH6;Q9NVH6-2;Q9NVH6-3;Q9NVH6-4;Q9NVH6-5;Q9NVH6-6;Q9NVH6-7;Q9NVH6-8	'TMLHE	55217	0.0220651	0.0442774	-0.137628	0.0686823	0.238009	0.296298	0.063095	-0.0688577	0.150586	0.295207	0.138433	-0.0581317	0.0094685	0.131717	0.315527	-0.0688786
P68871	P68871	'HBB	3043	0.0222151	0.0445556	0.622933	-0.431858	0.699245	0.743364	0.11379	0.271336	0.0552575	0.16451	-0.824438	0.219846	0.274412	0.57838	-0.605037	0.118726
Q16134	Q16134	'ETFDH	2110	0.022233	0.0445686	-0.132809	0.0537677	0.00701446	0.0157765	0.362205	-0.0706169	0.00570042	0.0495309	0.359906	-0.0763132	0.730445	0.879911	0.0460133	-0.0037675
Q9C0E8	Q9C0E8;Q9C0E8-2;Q9C0E8-3	'LNPK	80856	0.0222697	0.0446193	0.0369046	-0.147162	0.802909	0.836139	-0.0349475	-0.024451	0.793877	0.862497	0.0134289	-0.0160585	0.0238042	0.191386	0.228795	-0.0434161
Q8IYB3	Q8IYB3;Q8IYB3-2	'SRRM1	10250	0.0223758	0.044809	0.128866	-0.198263	0.0838692	0.120887	-0.414662	0.0198228	0.23365	0.395041	-0.22462	0.0315254	0.606645	0.808793	-0.0890633	-0.00442409
P49758	P49758;P49758-10;P49758-11;P49758-12;P49758-13;P49758-14;P49758-15;P49758-16;P49758-2;P49758-3;P49758-5;P49758-6;P49758-7;P49758-8;P49758-9	'RGS6	9628	0.0224106	0.0448557	-0.131536	0.319367	7.05854e-07	7.05674e-06	0.77121	0.0187651	0.58304	0.71133	0.128624	0.0028822	0.721873	0.875792	-0.0735083	0.0390191
P16402	P16402	'HIST1H1D	3007	0.0224476	0.0449067	0.722902	-0.294022	0.00118784	0.00371016	-1.047	0.383927	0.000458862	0.0120459	-0.867656	0.327765	0.0128231	0.149628	-1.08175	0.275453
Q5M775	Q5M775;Q5M775-2;Q5M775-3;Q5M775-4;Q5M775-5	'SPECC1	92521	0.0226109	0.0452103	-0.0607319	0.10202	0.632203	0.683807	-0.0949525	-0.00648128	0.513554	0.654329	-0.0658878	-0.0113746	0.789496	0.907316	-0.0430917	-0.0182
Q9Y4P1	Q9Y4P1;Q9Y4P1-2;Q9Y4P1-3;Q9Y4P1-4;Q9Y4P1-6	'ATG4B	23192	0.0227568	0.0454787	-0.063795	0.0830515	0.00227965	0.00637877	0.34315	-0.0148462	0.8783	0.920001	-0.0175267	-0.0340759	0.378247	0.660532	-0.151883	-0.0146261
Q13643	Q13643	'FHL3	2275	0.0228144	0.0455705	0.17536	-0.178573	0.140049	0.188257	-0.62357	0.0573821	0.0249302	0.105816	-0.521924	0.0229359	0.110888	0.391457	-0.450317	-0.0239784
P61106	P61106	'RAB14	51552	0.0230226	0.0459628	-0.134094	0.0797862	6.81305e-06	4.84222e-05	0.454398	-0.0628005	0.149896	0.294414	0.0699711	-0.0640878	0.116232	0.400661	0.0757367	-0.0557336
Q02127	Q02127	'DHODH	1723	0.0230639	0.0460219	0.0469262	-0.122955	0.0129508	0.0256718	-0.34746	-0.00970103	0.420874	0.575646	0.05124	-0.00556585	0.427055	0.695581	0.0626717	-0.00325159
Q14683	Q14683	'SMC1A	8243	0.0232804	0.0464301	0.0941365	-0.133144	3.05325e-05	0.000176817	-0.65244	0.0183764	0.462629	0.612193	-0.0889256	0.0435798	0.174496	0.477999	0.283505	-0.0162407
Q6DHV7	Q6DHV7;Q6DHV7-2;Q6DHV7-3	'ADAL	161823	0.0233131	0.0464716	0.0778708	-0.610351	0.230895	0.288822	-0.820265	-0.151536	0.546498	0.682785	-0.40174	-0.148111	0.699215	0.8644	-0.36085	-0.17098
P30043	P30043	'BLVRB	645	0.0233303	0.0464823	0.217165	-0.136117	0.749415	0.789187	0.140105	0.0994041	0.268512	0.431762	-0.0907833	0.0848107	0.0436542	0.249845	-0.244097	0.0937448
Q02218	Q02218;Q02218-2;Q02218-3	'OGDH	4967	0.0233461	0.0464901	-0.0835131	0.250294	6.32295e-05	0.00032886	0.825655	0.0277559	0.0117439	0.0732234	0.449992	0.0145927	0.965157	0.983025	0.085205	0.0940227
P57737-3;Q9Y3D7	P57737-3;Q9Y3D7	'CORO7;'PAM16	51025;79585	0.0234015	0.0465766	-0.0834296	0.06568	0.880874	0.902342	-0.0193375	-0.0337264	0.20258	0.358844	0.143537	-0.0355324	0.153339	0.450043	0.232393	-0.03544
Q14315	Q14315;Q14315-2	'FLNC	2318	0.0234144	0.0465785	0.371637	-0.205958	0.000877062	0.00293029	-0.542467	0.179105	0.00024981	0.00879735	-0.81343	0.180504	0.274961	0.57838	-0.378938	0.0534873
Q96JM3	Q96JM3	'CHAMP1	283489	0.0234889	0.046703	0.0546338	-0.251624	0.00312348	0.00823867	-0.470315	-0.0474521	0.490797	0.635064	-0.163739	-0.0311051	0.249379	0.554261	0.162107	-0.0845818
P51991	P51991	'HNRNPA3	220988	0.0236105	0.0469208	0.12037	-0.145532	0.017032	0.0321323	-0.34821	0.0317362	0.625494	0.744083	-0.0417178	0.049551	0.084823	0.343599	0.304285	-0.00385409
O15357	O15357;O15357-2	'INPPL1	3636	0.0236987	0.0470724	0.110575	-0.176062	0.00981689	0.0206869	-0.576248	0.0150292	0.260538	0.422765	-0.161696	0.0135498	0.134903	0.428033	-0.308515	0.021622
P09382	P09382	'LGALS1	3956	0.0239043	0.0474566	0.268813	-0.350585	0.0371729	0.0617548	-0.641405	0.0623474	0.153467	0.298162	-0.430164	0.00904561	0.00277529	0.0749804	-0.973668	0.0532136
Q96QR8	Q96QR8	'PURB	5814	0.0239645	0.0475519	0.1094	-0.0882208	0.204528	0.260169	-0.182462	0.0435267	0.887645	0.926516	0.0646078	0.0407929	0.187521	0.497301	0.289988	0.011683
Q02153	Q02153;Q02153-2	'GUCY1B1	2983	0.0239929	0.047584	-0.16413	0.325139	1.12917e-07	1.45195e-06	0.79886	-0.00104026	0.192692	0.345997	0.224269	-0.0223978	0.50808	0.744969	0.161405	0.00299273
O94805	O94805	'ACTL6B	51412	0.0240334	0.0476402	-0.185178	0.196608	0.0398426	0.0652471	0.557018	-0.0579162	0.0527846	0.160323	0.764208	-0.0497546	0.137665	0.432235	0.392707	0.056402
O75037	O75037;O75037-2;O75037-3;O75037-4	'KIF21B	23046	0.0241606	0.0478682	-0.211868	0.215253	0.000301292	0.00121794	1.36485	-0.0694944	0.0166213	0.0883238	0.51389	-0.0571612	0.022617	0.190539	0.62174	-0.0329327
O75368	O75368	'SH3BGRL	6451	0.0241871	0.0478964	-0.0804481	0.159922	0.00650848	0.0147745	-0.384565	-0.000324615	0.338971	0.50096	-0.134798	0.0066561	0.0518079	0.273302	0.138558	-0.0402643
P07093;Q96P63	P07093;P07093-2;P07093-3;Q96P63	'SERPINB12;'SERPINE2	5270;89777	0.0242195	0.0479363	-0.163116	0.283588	0.0146338	0.028353	0.367243	-0.0142146	0.00389919	0.0426441	1.0769	-0.00532341	0.218445	0.525325	0.465022	0.151902
P28907	P28907;P28907-2	'CD38	952	0.0242381	0.0479396	-0.0745838	0.606335	0.221959	0.279613	-0.05285	0.152389	0.573895	0.705902	0.348722	0.18488	0.0956753	0.366083	0.878138	0.123857
Q9BQ70	Q9BQ70	'TCF25	22980	0.0242457	0.0479396	-0.0825327	0.193156	0.265601	0.325157	0.185545	0.00936359	0.793534	0.862364	-0.0295822	0.00319415	0.976719	0.988181	0.000613333	-0.00315818
P49356	P49356	'FNTB	100529261;2342	0.0242588	0.0479411	0.154577	-0.111862	0.00888967	0.0190828	-0.30168	0.0657644	0.0689007	0.187677	-0.13947	0.0587354	0.616572	0.816733	-0.0453667	0.0323891
Q9Y508	Q9Y508;Q9Y508-2	'RNF114	55905	0.0243065	0.0480111	0.126352	-0.117415	0.317772	0.379636	-0.269568	0.0450964	0.00902797	0.0647128	-0.340769	0.0343954	0.515413	0.750373	-0.106213	-0.0231689
O14579	O14579;O14579-2;O14579-3	'COPE	11316	0.0243476	0.0480681	0.120248	-0.0470354	5.99128e-09	1.07926e-07	-0.259333	0.0644872	0.00113777	0.0199666	-0.104259	0.0543951	0.0116428	0.144941	-0.109205	0.0442523
Q5H9L2	Q5H9L2	'TCEAL5	340543	0.0244108	0.0481685	-0.301689	0.238107	0.0361025	0.0601298	0.371575	-0.121757	0.0280656	0.113154	0.541257	-0.123389	0.121426	0.408128	0.51647	-0.074692
O60884	O60884	'DNAJA2	10294	0.0245169	0.0483534	-0.0992208	0.0980992	0.0563066	0.0864164	0.517487	-0.0334474	0.0161617	0.0869951	0.156466	-0.0359959	0.1122	0.392739	0.134632	-0.0198961
O00115	O00115	'DNASE2	1777	0.0245452	0.0483848	0.117104	-0.143725	0.00488034	0.0117182	-0.492717	0.030161	0.133371	0.274249	-0.160871	0.0335888	0.574947	0.787319	-0.0652367	0.00728909
Q08378	Q08378;Q08378-2;Q08378-4	'GOLGA3	2802	0.0245773	0.0484088	0.0780927	-0.0349662	0.802984	0.836139	0.0005825	0.0404064	0.181149	0.332136	-0.0679033	0.025211	0.0350251	0.226775	-0.148053	0.0297918
Q9BY89	Q9BY89;Q9BY89-2	'KIAA1671	85379	0.0245821	0.0484088	0.32256	-0.436719	0.553859	0.609525	-0.341888	0.0694672	0.200964	0.357238	-0.377906	0.0626944	0.314139	0.609473	-0.444542	0.0417402
Q969G3	Q969G3;Q969G3-2;Q969G3-3;Q969G3-4;Q969G3-5;Q969G3-6	'SMARCE1	6605	0.0246034	0.0484263	0.119988	-0.12891	0.0259621	0.0460266	-0.48857	0.0370223	0.026866	0.111014	-0.324922	0.0383054	0.847728	0.931881	-0.0583917	-0.0228052
O95218	O95218;O95218-2	'ZRANB2	9406	0.0247056	0.048603	0.0643862	-0.253943	0.408569	0.468132	-0.329937	-0.0417236	0.831771	0.887873	0.0326844	-0.0155978	0.388249	0.670346	0.138595	-0.0267482
Q8N335	Q8N335	'GPD1L	23171	0.0247678	0.0487009	-0.104443	0.271339	2.5936e-11	1.0672e-09	0.900863	0.0208174	0.0454998	0.147723	0.340047	0.010158	0.130606	0.421333	0.399405	0.0245561
Q8N3E9	Q8N3E9	'PLCD3	113026	0.0248155	0.048755	-0.0698938	0.256015	0.465129	0.52322	0.161545	0.0387423	0.229915	0.391403	0.215261	0.0410668	0.494722	0.736864	0.185138	0.0570514
P67775	P67775;P67775-2	'PPP2CA	5515	0.0248203	0.048755	-0.07429	0.26181	3.42497e-06	2.67229e-05	0.852495	0.0377433	0.179899	0.330618	0.285954	0.0444807	0.0960848	0.366435	0.381555	0.0479084
P26885	P26885	'FKBP2	2286	0.0248392	0.0487676	0.126705	-0.0269785	0.139343	0.187463	-0.13703	0.0754774	0.947272	0.966071	0.0966656	0.0849637	0.542109	0.766125	0.0166383	0.0966743
P09601	P09601	'HMOX1	3162	0.0248796	0.0488224	0.368435	-0.0301731	0.00896325	0.0192091	-0.239725	0.235566	0.000890145	0.0169736	-0.166232	0.216018	0.000850131	0.0380739	-0.187335	0.192833
P30566	P30566;P30566-2	'ADSL	158	0.0249073	0.0488524	0.0879465	-0.153872	0.733993	0.775663	-0.0818325	0.00734026	0.250867	0.411964	-0.09452	0.00886878	0.957415	0.980748	-0.00562167	-0.010303
P50851	P50851;P50851-2	'LRBA	987	0.0249252	0.0488628	0.0628488	-0.106346	0.154889	0.204756	-0.222708	0.00645051	0.906292	0.938291	-0.00525111	0.0117517	0.277922	0.579919	-0.122195	0.0265393
Q9BXV9	Q9BXV9	'GON7	84520	0.0250253	0.0490345	0.172333	-0.0194554	0.368596	0.430359	0.0071975	0.108404	0.176061	0.325863	-0.00197111	0.098758	0.105497	0.384043	-0.0490833	0.0983145
O43169	O43169	'CYB5B	80777	0.0250702	0.0490922	-0.132811	0.0602085	5.05258e-07	5.2528e-06	0.360115	-0.0684713	0.34274	0.504241	0.0304689	-0.0698793	0.993481	0.99763	-0.0509467	-0.0519352
Q8NC51	Q8NC51;Q8NC51-2;Q8NC51-3;Q8NC51-4	'SERBP1	26135	0.0250798	0.0490922	0.0356727	-0.289057	0.172344	0.224339	-0.48558	-0.0725705	0.128809	0.268311	-0.283511	-0.0665959	0.935423	0.970942	-0.097235	-0.106787
[truncated: 264 more rows]

## Sheet: Global-TN
repUniID	Uniprot	Symbol	Entrez	t.test_pvalue_GPC1.vs.GPC2	t.test_FDR_GPC1.vs.GPC2	GPC1_mean	GPC2_mean	t.test_pvalue_Normal.vs.tumor	t.test_FDR_Normal.vs.tumor	Normal_mean	Tumor_mean	t.test_pvalue_LGG.vs.GBM	t.test_FDR_LGG.vs.GBM	LGG_mean	GBM_mean	t.test_pvalue_IDHwt.vs.mut	t.test_FDR_IDHwt.vs.mut	IDH.mut_mean	IDH.wt_mean
Q96PE3	Q96PE3;Q96PE3-2;Q96PE3-3;Q96PE3-4	'INPP4A	3631	8.02849e-05	0.000784584	-0.0925504	0.296805	2.82536e-20	1.10443e-16	0.805945	0.0372346	0.0726893	0.191793	0.238689	0.0353995	0.324515	0.620494	0.189423	0.0559782
Q9BUJ2	Q9BUJ2;Q9BUJ2-2;Q9BUJ2-3;Q9BUJ2-4;Q9BUJ2-5	'HNRNPUL1	11100	9.69984e-05	0.000884238	0.146129	-0.198241	1.06676e-18	2.08498e-15	-0.79296	0.031339	0.00908908	0.0648343	-0.356008	0.0331198	0.337433	0.632968	-0.170562	-0.0186998
P62081	P62081	'RPS7	6201	7.78681e-06	0.000207065	0.190472	-0.327473	7.51812e-18	9.79611e-15	-0.940225	0.0178236	0.0132579	0.0784044	-0.329253	0.0163554	0.188249	0.497879	-0.2531	-0.0175934
Q9UPV7	Q9UPV7	'PHF24	23349	0.000262314	0.00162759	-0.373739	1.1087	5.67643e-17	5.54729e-14	2.43307	0.120408	0.0251758	0.106392	0.951828	0.12688	0.403383	0.679965	0.625393	0.22764
Q9UQM7	Q9UQM7	'CAMK2A	815	0.00046278	0.00227548	-0.514129	1.39639	1.00137e-16	6.79786e-14	3.74574	0.122711	0.118892	0.255497	1.04177	0.111996	0.505246	0.744193	0.7502	0.215149
Q02880	Q02880;Q02880-2	'TOP2B	7155	0.139639	0.201793	0.13879	-0.0773285	1.04342e-16	6.79786e-14	-0.726415	0.0667505	0.36506	0.524179	-0.107652	0.0826007	0.592827	0.799642	0.149405	0.0345757
O75533	O75533;O75533-2	'SF3B1	23451	0.00127929	0.0046346	0.160028	-0.217475	1.78757e-16	9.47258e-14	-0.66746	0.0341936	0.0319072	0.122064	-0.235057	0.041888	0.992896	0.997489	-0.00675833	-0.00812614
Q9NR30	Q9NR30;Q9NR30-2	'DDX21	9188	0.000924492	0.00370718	0.0809508	-0.295738	2.08489e-16	9.47258e-14	-0.738865	-0.0446123	0.175056	0.324771	-0.288451	-0.0419822	0.879883	0.94751	-0.115768	-0.0823345
O43301	O43301	'HSPA12A	259217	1.58607e-05	0.000285711	-0.453835	1.05047	2.57351e-16	9.47258e-14	2.32303	0.0475985	0.00134982	0.0226458	1.02614	0.0576371	0.142646	0.438004	0.765223	0.159251
P68366	P68366	'TUBA4A	7277	2.77604e-05	0.000390541	-0.604197	1.46693	2.6229e-16	9.47258e-14	2.96018	0.08618	0.00216006	0.0311575	1.43673	0.093878	0.292644	0.590271	0.892753	0.259615
Q9NY65	Q9NY65;Q9NY65-2	'TUBA8	51807	0.000352045	0.0019213	-0.302977	1.07671	2.6656e-16	9.47258e-14	2.3936	0.156918	0.0678315	0.185812	0.975332	0.152851	0.704526	0.86767	0.491077	0.274964
P78559	P78559;P78559-2	'MAP1A	4130	0.000439292	0.00220413	-0.239795	0.709132	3.1391e-16	9.64878e-14	1.7948	0.0765138	0.000724813	0.0151513	0.798438	0.072352	0.159761	0.458727	0.589567	0.15034
P11940;Q4VXU2;Q9H361	P11940;P11940-2;Q4VXU2;Q9H361	'PABPC1;'PABPC1L;'PABPC3	26986;5042;80336	0.000379455	0.00202359	0.156748	-0.144848	3.20885e-16	9.64878e-14	-0.46789	0.0562162	0.00715756	0.0562956	-0.200467	0.0408949	0.059774	0.291054	-0.206697	0.025288
P78357	P78357	'CNTNAP1	8506	0.00038775	0.00204382	-0.191301	0.782756	3.62917e-16	1.01332e-13	1.64527	0.133385	0.0970148	0.225196	0.592289	0.126321	0.566647	0.783247	0.368782	0.18857
O95248	O95248;O95248-4	'SBF1	6305	0.00126528	0.00459662	-0.12502	0.470337	4.45607e-16	1.16125e-13	1.03115	0.0734321	0.0152501	0.0838432	0.43707	0.0679571	0.169506	0.473624	0.37032	0.102226
P62745	P62745	'RHOB	388	2.57114e-07	3.72244e-05	-0.427871	0.646128	7.71124e-16	1.88395e-13	1.54207	-0.0698713	0.0615544	0.176534	0.511919	-0.0554298	0.0434564	0.249078	0.637248	-0.0338373
P08247	P08247	'SYP	6855	0.00044619	0.00222469	-0.357278	1.59094	1.02885e-15	2.36575e-13	3.26385	0.292128	0.0213471	0.0983868	1.55514	0.282574	0.366735	0.654346	1.05796	0.437137
Q99719	Q99719	'SEPT5	5413	0.000797467	0.00332335	-0.306587	0.833392	1.12935e-15	2.45257e-13	1.9103	0.0734059	0.129082	0.268654	0.546401	0.0608041	0.430523	0.697437	0.43175	0.109547
Q9UBB6	Q9UBB6;Q9UBB6-2;Q9UBB6-3	'NCDN	23154	0.00122576	0.00451192	-0.166694	1.02041	1.76605e-15	3.61869e-13	2.26657	0.229007	0.020127	0.0956501	1.07323	0.225031	0.570945	0.785273	0.59085	0.348643
Q9BZV1	Q9BZV1;Q9BZV1-2	'UBXN6	80700	0.0017016	0.00573905	-0.134099	0.315155	1.85147e-15	3.61869e-13	0.750472	0.0156523	0.0173888	0.0889694	0.341689	0.0157312	0.328246	0.623098	0.251722	0.0502239
O00299	O00299	'CLIC1	1192	0.000189571	0.00134118	0.396004	-0.859585	3.77317e-15	7.02348e-13	-1.77465	-0.0225259	0.0117926	0.0732234	-0.938246	-0.0798839	0.000281943	0.0193353	-1.40189	-0.0751841
Q3ZCW2	Q3ZCW2	'LGALSL	29094	0.000745966	0.00318339	-0.170926	0.725348	4.55393e-15	7.88504e-13	1.4889	0.127832	0.0880232	0.213849	0.607524	0.108354	0.803341	0.912866	0.286017	0.18623
P04843	P04843	'RPN1	6184	1.84844e-06	9.38383e-05	0.292277	-0.399572	4.63944e-15	7.88504e-13	-0.800715	0.0616603	0.00373975	0.0417032	-0.39384	0.0477524	0.0167739	0.168171	-0.376635	0.0152977
[truncated: 2,477 more rows]

## Sheet: Global-LGG.GBM
repUniID	Uniprot	Symbol	Entrez	t.test_pvalue_GPC1.vs.GPC2	t.test_FDR_GPC1.vs.GPC2	GPC1_mean	GPC2_mean	t.test_pvalue_Normal.vs.tumor	t.test_FDR_Normal.vs.tumor	Normal_mean	Tumor_mean	t.test_pvalue_LGG.vs.GBM	t.test_FDR_LGG.vs.GBM	LGG_mean	GBM_mean	t.test_pvalue_IDHwt.vs.mut	t.test_FDR_IDHwt.vs.mut	IDH.mut_mean	IDH.wt_mean
[truncated: 3,911 more rows]

[truncated: 7 more sheets: Global-IDH.mut, Phospho-GPCs, Phospho-TN, Phospho-LGG.GBM, Phospho-IDH.mut, PC1_GSA, DEP_GSA]
