# Supplementary material for: Integrated pharmaco-proteogenomics defines two subgroups in isocitrate dehydrogenase wild-type glioblastoma with prognostic and therapeutic opportunities
Source: Nat Commun. 2020 Jul 3;11:3288. doi: 10.1038/s41467-020-17139-y (PMC7335111; doi:10.1038/s41467-020-17139-y)
Supplement: Supplementary file 7 — Supplementary Data 4 [file 41467_2020_17139_MOESM7_ESM.xlsx]

## Sheet: Guide_to_Supplementary_Data4
Supplementary Data 4. Univariate Cox regression alaysis of 271 proteins in IDH wild-type GBM
	Symbol	Official gene symbol
	Entrez ID	Entrez ID
	Uniprot ID	Uniprot ID
	Uni.coef	Univariate cox regression log-harzard ratio (positive value indicates poor prognosis)
	Uni.pval	Univariate cox regression P value
	Spearman correlation test coefficient	Test for similarity between mRNA and protein levels
	Spearman correlation test P val	Test for similarity between mRNA and protein levels
271 proteins correspond to previously reported favorable (N=66) and unfavorable (N=205) prognostic gene expression markers for GBM (Uhlen et al.)

## Sheet: Cox_regression
Symbol	Entrez ID	Uniprot ID	Favorable or unfavorable (Uhlen et al.)	Uni.coef	Uni.pval	Spearman correlation test coefficient	Spearman correlation test P-val
ALG1L	200810;56052	Q6GMV1;Q9BT22	Favorable	2.57086	0.00984669	-0.203457	0.156079
MFN1	55669;55669;55669	Q8IWA4-2;Q8IWA4-3;Q8IWA4	Favorable	-0.558505	0.0812572	-0.165522	0.249835
STARD7	56910	Q9NQZ5	Favorable	-0.0976679	0.888118	-0.0330852	0.819171
PABPC1	26986;26986;80336;5042	P11940-2;P11940;Q4VXU2;Q9H361	Favorable	1.192	0.233098	0.00945978	0.948082
ARHGEF7	8874;8874;8874;8874;8874;8874	Q14155;Q14155-3;Q14155-6;Q14155-2;Q14155-5;Q14155-1	Favorable	0.423673491815535;-0.0961519573434299	0.48987857731074;0.73549621838197	0.0366387	0.800105
AGFG1	3267;3267;3267;3267	P52594-3;P52594-2;P52594-4;P52594	Favorable	-1.46925	0.0526768	0.0970468	0.501419
RBBP4	5928;5928;5928	Q09028;Q09028-3;Q09028-4	Favorable	0.724844	0.248408	0.101369	0.482477
POLDIP3	84271;84271	Q9BY77-2;Q9BY77	Favorable	0.51014	0.469304	0.217767	0.128524
SLC39A10	57181	Q9ULF5	Favorable	0.634878	0.326172	0.29892	0.0353753
KPNA3	3839	O00505	Favorable	2.45364	0.0144591	0.349052	0.0133753
GDI2	2665;2665	P50395-2;P50395	Favorable	-0.548305	0.245966	0.45018	0.00116078
RFTN2	130132	Q52LD8	Favorable	-0.982476	0.0130705	0.510012	0.000189878
GLUD1	2746	P00367	Favorable	-0.341651	0.284956	0.520768	0.000132559
SARS	6301	P49591	Favorable	0.838939	0.504808	0.523073	0.000122557
PHGDH	26227	O43175	Favorable	-0.98561	0.00713651	0.697095	7.66368e-08
TBPL1	9519	P62380	Favorable	-3.36388	0.0271288	NA	NA
MARS2	92935	Q96GW9	Favorable	-0.41834	0.403103	NA	NA
TBL1XR1	79718	Q9BZK7	Favorable	0.130758	0.882121	NA	NA
CA14	23632	Q9ULX7	Favorable	0.324699	0.628349	NA	NA
CEPT1	10390	Q9Y6K0	Favorable	0.329342	0.749017	NA	NA
EFCAB7	84455;84455	A8K855;A8K855-2	Favorable	1.11661	0.340443	NA	NA
RRAGB	10325;10325	Q5VZM2;Q5VZM2-2	Favorable	0.65984	0.309757	NA	NA
CAMKMT	79823;79823	Q7Z624-2;Q7Z624	Favorable	4.16093	0.0400218	NA	NA
ARHGAP12	94134;94134;94134;94134	Q8IWW6-2;Q8IWW6;Q8IWW6-4;Q8IWW6-3	Favorable	0.282254	0.791996	NA	NA
ETNPPL	64850;64850;64850	Q8TBG4-2;Q8TBG4;Q8TBG4-3	Favorable	-2.16513	0.134081	NA	NA
NSUN4	387338;387338;387338;387338	Q96CB9-4;Q96CB9;Q96CB9-3;Q96CB9-2	Favorable	-0.192992631600658;-0.0010848743593629	0.82064904948247;0.999211639544433	NA	NA
RCOR3	55758;55758;55758;55758	Q9P2K3;Q9P2K3-4;Q9P2K3-2;Q9P2K3-3	Favorable	0.15676	0.897372	NA	NA
CDYL	9425;9425;9425;9425;203611;9426;253175;9085;253175;9085	Q9Y232-3;Q9Y232-2;Q9Y232;Q9Y232-4;Q9Y6F7;Q9Y6F8-2;Q9Y6F8	Favorable	0.540144	0.500771	NA	NA
SAMD13	NA	NA	Favorable	NA	NA	NA	NA
MIER1	NA	NA	Favorable	NA	NA	NA	NA
ZBTB6	NA	NA	Favorable	NA	NA	NA	NA
ZNF420	NA	NA	Favorable	NA	NA	NA	NA
ZFP1	NA	NA	Favorable	NA	NA	NA	NA
ZNF639	NA	NA	Favorable	NA	NA	NA	NA
ZNF253	NA	NA	Favorable	NA	NA	NA	NA
SOX21	NA	NA	Favorable	NA	NA	NA	NA
MTHFD2	NA	NA	Favorable	NA	NA	NA	NA
PATZ1	NA	NA	Favorable	NA	NA	NA	NA
ZNF821	NA	NA	Favorable	NA	NA	NA	NA
ZNF322	NA	NA	Favorable	NA	NA	NA	NA
NEUROD1	NA	NA	Favorable	NA	NA	NA	NA
EDN3	NA	NA	Favorable	NA	NA	NA	NA
ZFP37	NA	NA	Favorable	NA	NA	NA	NA
PRSS12	NA	NA	Favorable	NA	NA	NA	NA
SCHIP1	NA	NA	Favorable	NA	NA	NA	NA
MSTN	NA	NA	Favorable	NA	NA	NA	NA
SLC19A2	NA	NA	Favorable	NA	NA	NA	NA
FAM35A	NA	NA	Favorable	NA	NA	NA	NA
NMB	NA	NA	Favorable	NA	NA	NA	NA
SUPT3H	NA	NA	Favorable	NA	NA	NA	NA
SPSB4	NA	NA	Favorable	NA	NA	NA	NA
HIST3H2A	NA	NA	Favorable	NA	NA	NA	NA
IFI44L	NA	NA	Favorable	NA	NA	NA	NA
FOXN2	NA	NA	Favorable	NA	NA	NA	NA
MYLK2	NA	NA	Favorable	NA	NA	NA	NA
ASNSD1	NA	NA	Favorable	NA	NA	NA	NA
FHL5	NA	NA	Favorable	NA	NA	NA	NA
ZKSCAN3	NA	NA	Favorable	NA	NA	NA	NA
SMAD9	NA	NA	Favorable	NA	NA	NA	NA
ZNF274	NA	NA	Favorable	NA	NA	NA	NA
NME1-NME2	NA	NA	Favorable	NA	NA	NA	NA
ZNF708	NA	NA	Favorable	NA	NA	NA	NA
CEP57	NA	NA	Favorable	NA	NA	NA	NA
SEPT2	NA	NA	Favorable	NA	NA	NA	NA
APCDD1	NA	NA	Favorable	NA	NA	NA	NA
RPE65	NA	NA	Favorable	NA	NA	NA	NA
BIRC3	330;329;329	Q13489;Q13490;Q13490-2	Unfavorable	-0.240959	0.848299	-0.0855222	0.553748
RABGEF1	27342;27342;27342	Q9UJ41;Q9UJ41-3;Q9UJ41-2	Unfavorable	-0.325305	0.830589	-0.0373109	0.79651
RAB3D	9545	O95716	Unfavorable	0.17954	0.460222	-0.0271309	0.851351
NAGLU	4669	P54802	Unfavorable	0.890551	0.22609	0.0047539	0.974028
MT1H	4496;4501	P80294;P80297	Unfavorable	0.223369	0.570384	0.0564226	0.69635
EPS8L2	64787;64787	Q9H6S3-2;Q9H6S3	Unfavorable	0.502158	0.51602	0.0634334	0.660767
LSP1	4046;4046;4046	P33241-3;P33241;P33241-2	Unfavorable	0.554333	0.230952	0.152653	0.288951
AP3S1	1176	Q92572	Unfavorable	-0.23002	0.830185	0.196927	0.170017
CD81	975	P60033	Unfavorable	-0.434148	0.240852	0.216711	0.130423
SMPD1	6609;6609;6609;6609	P17405;P17405-3;P17405-4;P17405-2	Unfavorable	0.269477	0.734456	0.222761	0.119832
ATP6AP1	537	Q15904	Unfavorable	0.373313	0.321603	0.231116	0.106303
VGF	7425	O15240	Unfavorable	0.110497	0.721408	0.232461	0.104241
CTSL	1514	P07711	Unfavorable	-1.30838	0.0549373	0.248499	0.0819654
ENO1	2023;2023	P06733;P06733-2	Unfavorable	-0.840187	0.0261692	0.250804	0.0791
REEP2	51308;51308	Q9BRK0;Q9BRK0-2	Unfavorable	0.0541718	0.935984	0.257719	0.0709784
ERLIN2	11160;11160;11160	O94905-3;O94905;O94905-2	Unfavorable	-1.42515	0.0315187	0.274238	0.0542605
DYNLT3	6990	P51808	Unfavorable	1.88959	0.193187	0.281537	0.0479734
CRELD1	78987;78987	Q96HD1-2;Q96HD1	Unfavorable	0.0682579	0.910691	0.319952	0.0239369
NACAD	23148	O15069	Unfavorable	-0.0522186	0.899864	0.332821	0.018618
AEBP1	165;165	Q8IUX7;Q8IUX7-2	Unfavorable	-0.060343	0.879645	0.33916	0.0163926
EIF4H	7458;7458	Q15056;Q15056-2	Unfavorable	0.322408	0.648311	0.34473	0.0146289
SLC12A5	57468;57468	Q9H2X9-2;Q9H2X9	Unfavorable	-0.076769	0.84084	0.345498	0.014399
THY1	7070	P04216	Unfavorable	0.304096	0.336978	0.35443	0.0119454
PCSK1	5122;5122	P29120;P29120-2	Unfavorable	-0.262374	0.474603	0.356983	0.0109319
SARDH	1757	Q9UL12	Unfavorable	-0.864409	0.0770785	0.43587	0.00171377
GRN	2896;2896;2896	P28799-3;P28799-2;P28799	Unfavorable	-0.289793	0.49589	0.438655	0.00159056
CNPY4	245812	Q8N129	Unfavorable	-0.680001	0.420073	0.442977	0.00141504
GNS	2799	P15586	Unfavorable	0.304648	0.578531	0.472653	0.000609387
AHNAK2	113146;113146;113146	Q8IVF2;Q8IVF2-3;Q8IVF2-2	Unfavorable	0.505929	0.228937	0.475342	0.000562605
MAP2K1	5604;5604	Q02750;Q02750-2	Unfavorable	0.33836	0.42893	0.479472	0.000497067
PRNP	5621;5621	P04156;P04156-2	Unfavorable	-0.019284	0.96302	0.484946	0.000420861
FN3KRP	79672	Q9HA64	Unfavorable	-0.858748	0.0599991	0.485522	0.00041349
TOLLIP	54472	Q9H0E2	Unfavorable	-0.391927	0.566801	0.485714	0.00041106
HPCAL1	3241	P37235	Unfavorable	0.21963	0.680532	0.487059	0.000394404
DMTN	2039;2039;2039	Q08495-2;Q08495;Q08495-3	Unfavorable	0.195062	0.645262	0.505594	0.00021938
PXN	5829;5829;5829;5829	P49023;P49023-2;P49023-4;P49023-3	Unfavorable	0.0459554	0.901722	0.524226	0.000117819
FKBP9	11328;NA	O95302;Q75LS8	Unfavorable	1.14347	0.0405424	0.531717	9.08974e-05
POR	5447	P16435	Unfavorable	-0.560864	0.455694	0.553325	4.16588e-05
FXYD1	5348	O00168	Unfavorable	-0.210584	0.238431	0.572821	1.97543e-05
ME1	4199	P48163	Unfavorable	-0.301339	0.267149	0.574934	1.8175e-05
FLNC	2318;2318	Q14315;Q14315-2	Unfavorable	0.0205959	0.918642	0.576279	1.7232e-05
PAK1	5058;5058	Q13153-2;Q13153	Unfavorable	-0.231314	0.587054	0.603073	5.72295e-06
PDIA4	9601	P13667	Unfavorable	1.04164	0.0356933	0.655702	5.43381e-07
OLFM1	10439;10439;10439;10439	Q99784-4;Q99784-3;Q99784;Q99784-2	Unfavorable	0.0432965	0.900306	0.662521	3.9606e-07
QPRT	23475	Q15274	Unfavorable	-0.695509	0.14728	0.683553	1.4779e-07
CEND1	51286	Q8N111	Unfavorable	0.158527	0.464147	0.683938	1.45117e-07
VSNL1	7447	P62760	Unfavorable	0.0689587	0.773287	0.692197	9.75686e-08
RPL39L	6170;NA;116832	P62891;Q59GN2;Q96EH5	Unfavorable	3.60532	0.0433239	NA	NA
PRICKLE1	166336;144165	Q7Z3G6;Q96MT3	Unfavorable	0.298947	0.479074	NA	NA
SYT5	6861	O00445	Unfavorable	1.2483	0.0675542	NA	NA
MANBA	4126	O00462	Unfavorable	-0.0610563	0.950526	NA	NA
TAX1BP3	30851	O14907	Unfavorable	0.286766	0.559603	NA	NA
BET1	10282	O15155	Unfavorable	-0.372974	0.704506	NA	NA
B3GAT3	26229	O94766	Unfavorable	0.858949	0.420122	NA	NA
RRAS	6237	P10301	Unfavorable	-1.06979	0.141918	NA	NA
COL5A1	1289	P20908	Unfavorable	0.32383	0.499263	NA	NA
ITPKA	3706	P23677	Unfavorable	1.18591	0.209864	NA	NA
IGFBP6	3489	P24592	Unfavorable	3.59816	0.13737	NA	NA
ADRA1B	147	P35368	Unfavorable	0.193902	0.422029	NA	NA
STC1	6781	P52823	Unfavorable	0.145289	0.776227	NA	NA
GPC5	2262	P78333	Unfavorable	-0.320766	0.476506	NA	NA
RHBDD2	57414	Q6NTF9	Unfavorable	-0.184929	0.690346	NA	NA
FAHD2B	151313	Q6P2I3	Unfavorable	-3.87798	0.12822	NA	NA
EPHX4	253152	Q8IUS5	Unfavorable	1.79931	0.390376	NA	NA
CMYA5	202333	Q8N3K9	Unfavorable	0.0370258	0.923206	NA	NA
PGBD5	79605	Q8N414	Unfavorable	-0.119268	0.86026	NA	NA
CYGB	114757	Q8WWM9	Unfavorable	0.0418192	0.91776	NA	NA
FBXO17	115290	Q96EF6	Unfavorable	-1.47432	0.211328	NA	NA
DNAJC30	84277	Q96LL9	Unfavorable	-0.463797	0.392759	NA	NA
SLC9A7	84679	Q96T83	Unfavorable	0.189835	0.869632	NA	NA
RARRES2	5919	Q99969	Unfavorable	-0.478632	0.394887	NA	NA
MED10	84246	Q9BTT4	Unfavorable	0.827236	0.629038	NA	NA
SIL1	64374	Q9H173	Unfavorable	-1.71822	0.165681	NA	NA
BET1L	51272	Q9NYM9	Unfavorable	1.22052	0.228162	NA	NA
B4GALT7	11285	Q9UBV7	Unfavorable	0.405812	0.673872	NA	NA
LOXL2	4017	Q9Y4K0	Unfavorable	0.531313	0.162301	NA	NA
TCAF2	285966;285966;285966	A6NFQ2;A6NFQ2-2;A6NFQ2-3	Unfavorable	3.74124	0.0529824	NA	NA
NRP1	8829;8829;8829	O14786-2;O14786-3;O14786	Unfavorable	0.19266	0.727958	NA	NA
EPHB6	2051;2051;2051	O15197-2;O15197;O15197-3	Unfavorable	1.27443	0.168138	NA	NA
OBSL1	23363;23363;23363	O75147;O75147-1;O75147-2	Unfavorable	1.42304	0.129753	NA	NA
MICAL2	9645;84953;9645;84953;9645;84953;9645;84953;9645;84953;9645;84953	O94851-4;O94851;O94851-2;O94851-5;O94851-3;O94851-6	Unfavorable	1.81326	0.0174591	NA	NA
MAP3K6	9064;9064;9064	O95382-2;O95382-3;O95382	Unfavorable	-0.165293	0.680864	NA	NA
ALPL	249;249;249	P05186-2;P05186-3;P05186	Unfavorable	-0.47319	0.165784	NA	NA
SLC9A1	6548;6548	P19634-2;P19634	Unfavorable	-0.339827	0.668013	NA	NA
IMPDH1	3614;3614;3614;3614;3614;3614;3614	P20839-6;P20839-3;P20839-4;P20839-2;P20839-5;P20839-7;P20839	Unfavorable	0.495348	0.298811	NA	NA
MDK	4192;4192	P21741-2;P21741	Unfavorable	0.341972	0.570321	NA	NA
ACHE	43;43;43;43	P22303-3;P22303-2;P22303;P22303-4	Unfavorable	0.294311	0.737515	NA	NA
KDELR2	11014;11014	P33947;P33947-2	Unfavorable	0.781889	0.245585	NA	NA
CUX1	1523;1523;1523;1523;1523;1523;1523;1523;1523;1523;1523	P39880-4;P39880-5;P39880-2;P39880;P39880-6;P39880-3;P39880-9;Q13948-2;Q13948-9;Q13948;Q13948-10	Unfavorable	-0.391300760436744;1.07636849441673	0.584646946683437;0.484343023063428	NA	NA
PRPH	5630;5630	P41219;P41219-2	Unfavorable	-0.718326	0.131722	NA	NA
MTHFS	10588;10588	P49914;P49914-2	Unfavorable	-0.295669	0.618103	NA	NA
SH3BP2	6452;6452;6452	P78314-2;P78314;P78314-3	Unfavorable	-1.0371	0.190898	NA	NA
COL16A1	1307;1307	Q07092;Q07092-2	Unfavorable	-0.353301	0.676294	NA	NA
ADAM15	8751;8751;8751;8751;8751;8751;8751;8751;8751;8751;8751;8751	Q13444-11;Q13444-9;Q13444-10;Q13444-8;Q13444-4;Q13444-3;Q13444-12;Q13444-2;Q13444-7;Q13444-5;Q13444;Q13444-6	Unfavorable	1.25137	0.388388	NA	NA
CHI3L2	1117;1117;1117	Q15782;Q15782-5;Q15782-6	Unfavorable	-1.01372	0.0977432	NA	NA
CTF1	1489;1489	Q16619-2;Q16619	Unfavorable	-2.47011	0.0415383	NA	NA
PTPRN	5798;5798;5798	Q16849-3;Q16849;Q16849-2	Unfavorable	-0.108208	0.81418	NA	NA
NSUN5	NA;NA;NA;NA;55695;55695;55695;55695;55695	Q3KNT7;Q3KNT7-3;Q3KNT7-2;Q63ZY6-4;Q96P11-5;Q96P11-2;Q96P11;Q96P11-4;Q96P11-3	Unfavorable	0.652328	0.467836	NA	NA
FNDC3B	64778;64778	Q53EP0-2;Q53EP0	Unfavorable	0.883791	0.141094	NA	NA
SEZ6L2	26470;26470;26470;26470;26470;26470	Q6UXD5-6;Q6UXD5-5;Q6UXD5;Q6UXD5-3;Q6UXD5-4;Q6UXD5-2	Unfavorable	0.190385	0.627279	NA	NA
ADAMTSL4	54507;54507	Q6UY14;Q6UY14-2	Unfavorable	-0.14152	0.714664	NA	NA
STAC2	342667;342667	Q6ZMT1;Q6ZMT1-2	Unfavorable	1.09525	0.274253	NA	NA
MOB2	81532;81532;81532	Q70IA6-3;Q70IA6;Q70IA6-2	Unfavorable	0.550459	0.593657	NA	NA
ARMC10	83787;83787;83787;83787;83787;83787	Q8N2F6-3;Q8N2F6;Q8N2F6-5;Q8N2F6-6;Q8N2F6-2;Q8N2F6-4	Unfavorable	-2.07138961307089;-1.25915902313604	0.0339607109882488;0.267334083317584	NA	NA
GHDC	84514;84514;84514	Q8N2G8;Q8N2G8-3;Q8N2G8-2	Unfavorable	-1.25957	0.170205	NA	NA
PTPRN2	5799;5799;5799;5799	Q92932;Q92932-2;Q92932-3;Q92932-4	Unfavorable	-0.221145	0.532353	NA	NA
CARD19	84270;84270	Q96LW7-2;Q96LW7	Unfavorable	-1.18971	0.0715001	NA	NA
SLC46A1	113235;113235	Q96NT5;Q96NT5-2	Unfavorable	0.0334951	0.952608	NA	NA
IL4I1	259307;259307	Q96RQ9-2;Q96RQ9	Unfavorable	-0.277018	0.60459	NA	NA
CCM2	83605;83605;83605;83605	Q9BSQ5-4;Q9BSQ5;Q9BSQ5-2;Q9BSQ5-3	Unfavorable	0.890956	0.149545	NA	NA
SERGEF	26297;26297	Q9UGK8-2;Q9UGK8	Unfavorable	-0.0909306	0.851445	NA	NA
DENND2A	27147	Q9ULE3;Q9ULE3-2	Unfavorable	0.831072180762593;1.52393314929608	0.441368759092122;0.236709142398047	NA	NA
PODNL1	NA	NA	Unfavorable	NA	NA	NA	NA
SLC6A6	NA	NA	Unfavorable	NA	NA	NA	NA
EN2	NA	NA	Unfavorable	NA	NA	NA	NA
FAM174A	NA	NA	Unfavorable	NA	NA	NA	NA
LRRC61	NA	NA	Unfavorable	NA	NA	NA	NA
DBNL	NA	NA	Unfavorable	NA	NA	NA	NA
RPP25	NA	NA	Unfavorable	NA	NA	NA	NA
WFDC2	NA	NA	Unfavorable	NA	NA	NA	NA
ZBED6CL	NA	NA	Unfavorable	NA	NA	NA	NA
TSPAN13	NA	NA	Unfavorable	NA	NA	NA	NA
MGAT4B	NA	NA	Unfavorable	NA	NA	NA	NA
SPAG4	NA	NA	Unfavorable	NA	NA	NA	NA
ISG20	NA	NA	Unfavorable	NA	NA	NA	NA
RP11-195F19.5	NA	NA	Unfavorable	NA	NA	NA	NA
SLC16A11	NA	NA	Unfavorable	NA	NA	NA	NA
LOXL1	NA	NA	Unfavorable	NA	NA	NA	NA
C11orf63	NA	NA	Unfavorable	NA	NA	NA	NA
HRASLS5	NA	NA	Unfavorable	NA	NA	NA	NA
EID3	NA	NA	Unfavorable	NA	NA	NA	NA
SNX10	NA	NA	Unfavorable	NA	NA	NA	NA
G0S2	NA	NA	Unfavorable	NA	NA	NA	NA
VILL	NA	NA	Unfavorable	NA	NA	NA	NA
TXNDC11	NA	NA	Unfavorable	NA	NA	NA	NA
SLC2A6	NA	NA	Unfavorable	NA	NA	NA	NA
HS3ST2	NA	NA	Unfavorable	NA	NA	NA	NA
SIMC1	NA	NA	Unfavorable	NA	NA	NA	NA
OPN3	NA	NA	Unfavorable	NA	NA	NA	NA
PDGFA	NA	NA	Unfavorable	NA	NA	NA	NA
FOSL1	NA	NA	Unfavorable	NA	NA	NA	NA
MXRA5	NA	NA	Unfavorable	NA	NA	NA	NA
C7orf31	NA	NA	Unfavorable	NA	NA	NA	NA
HOXB2	NA	NA	Unfavorable	NA	NA	NA	NA
LITAF	NA	NA	Unfavorable	NA	NA	NA	NA
CLEC18B	NA	NA	Unfavorable	NA	NA	NA	NA
EMP2	NA	NA	Unfavorable	NA	NA	NA	NA
UBXN10	NA	NA	Unfavorable	NA	NA	NA	NA
CCDC74A	NA	NA	Unfavorable	NA	NA	NA	NA
ULBP2	NA	NA	Unfavorable	NA	NA	NA	NA
RGS4	NA	NA	Unfavorable	NA	NA	NA	NA
KCNN4	NA	NA	Unfavorable	NA	NA	NA	NA
TSPAN4	NA	NA	Unfavorable	NA	NA	NA	NA
RNF175	NA	NA	Unfavorable	NA	NA	NA	NA
ZDHHC24	NA	NA	Unfavorable	NA	NA	NA	NA
BCL3	NA	NA	Unfavorable	NA	NA	NA	NA
ETNK2	NA	NA	Unfavorable	NA	NA	NA	NA
COL22A1	NA	NA	Unfavorable	NA	NA	NA	NA
LGR6	NA	NA	Unfavorable	NA	NA	NA	NA
GJB2	NA	NA	Unfavorable	NA	NA	NA	NA
C10orf107	NA	NA	Unfavorable	NA	NA	NA	NA
SDC1	NA	NA	Unfavorable	NA	NA	NA	NA
KHNYN	NA	NA	Unfavorable	NA	NA	NA	NA
ZDHHC18	NA	NA	Unfavorable	NA	NA	NA	NA
MSC	NA	NA	Unfavorable	NA	NA	NA	NA
PNPLA4	NA	NA	Unfavorable	NA	NA	NA	NA
SMAGP	NA	NA	Unfavorable	NA	NA	NA	NA
NXPH4	NA	NA	Unfavorable	NA	NA	NA	NA
HGSNAT	NA	NA	Unfavorable	NA	NA	NA	NA
ANKH	NA	NA	Unfavorable	NA	NA	NA	NA
ABCB9	NA	NA	Unfavorable	NA	NA	NA	NA
BACE2	NA	NA	Unfavorable	NA	NA	NA	NA
RASSF7	NA	NA	Unfavorable	NA	NA	NA	NA
ZNF618	NA	NA	Unfavorable	NA	NA	NA	NA
GOLT1A	NA	NA	Unfavorable	NA	NA	NA	NA
LOXL4	NA	NA	Unfavorable	NA	NA	NA	NA
HPS1	NA	NA	Unfavorable	NA	NA	NA	NA
NTAN1	NA	NA	Unfavorable	NA	NA	NA	NA
PDZK1IP1	NA	NA	Unfavorable	NA	NA	NA	NA
SEMA4F	NA	NA	Unfavorable	NA	NA	NA	NA
RGS14	NA	NA	Unfavorable	NA	NA	NA	NA
SSC4D	NA	NA	Unfavorable	NA	NA	NA	NA
COL27A1	NA	NA	Unfavorable	NA	NA	NA	NA
C11orf24	NA	NA	Unfavorable	NA	NA	NA	NA
FAM110C	NA	NA	Unfavorable	NA	NA	NA	NA
PLK2	NA	NA	Unfavorable	NA	NA	NA	NA
PTPRU	NA	NA	Unfavorable	NA	NA	NA	NA
ABCA5	NA	NA	Unfavorable	NA	NA	NA	NA
STEAP2	NA	NA	Unfavorable	NA	NA	NA	NA
MFSD9	NA	NA	Unfavorable	NA	NA	NA	NA
SHISA6	NA	NA	Unfavorable	NA	NA	NA	NA
DTX2	NA	NA	Unfavorable	NA	NA	NA	NA
PCDHGB2	NA	NA	Unfavorable	NA	NA	NA	NA
CASC10	NA	NA	Unfavorable	NA	NA	NA	NA
SLC47A2	NA	NA	Unfavorable	NA	NA	NA	NA
CNIH2	NA	NA	Unfavorable	NA	NA	NA	NA
RARRES1	NA	NA	Unfavorable	NA	NA	NA	NA
GALNT11	NA	NA	Unfavorable	NA	NA	NA	NA
FAM19A3	NA	NA	Unfavorable	NA	NA	NA	NA
NNAT	NA	NA	Unfavorable	NA	NA	NA	NA
SLC35C1	NA	NA	Unfavorable	NA	NA	NA	NA
DEAF1	NA	NA	Unfavorable	NA	NA	NA	NA
TNFSF13	NA	NA	Unfavorable	NA	NA	NA	NA
CLCF1	NA	NA	Unfavorable	NA	NA	NA	NA
SLC10A3	NA	NA	Unfavorable	NA	NA	NA	NA
