# Supplementary material for: Integrated pharmaco-proteogenomics defines two subgroups in isocitrate dehydrogenase wild-type glioblastoma with prognostic and therapeutic opportunities
Source: Nat Commun. 2020 Jul 3;11:3288. doi: 10.1038/s41467-020-17139-y (PMC7335111; doi:10.1038/s41467-020-17139-y)
Supplement: Supplementary file 8 — Supplementary Data 5 [file 41467_2020_17139_MOESM8_ESM.xlsx]

## Sheet: STR profile
Supplementary Data 5. Short tandem repeat profiles of GBM cell lines
Cell lines (Company, RRID)	D3S1358	vWA	FGA	Amelogenin	TH01	TPOX	CSF1P0	D5S818	D13S317	D7S820	D16S539
SNU466 (KCLB, RRID : CVCL_5064)	15,18	17,18	22,24	X,Y	6,9	9,11	12	7,12	8,12	10,12	NA
KNS81 (JCRB, RRID : CVCL_2799)	14,16	17,18	20,22	X,Y	7,9	8,11	9,12	9,12	9	11	10,12
SNU201 (KCLB, RRID : CVCL_5033)	15,16	16,18	18,25	X,Y	6,8	9	12	9,10	11	8,11	NA
SNU626 (KCLB, RRID : CVCL_5080)	17	17	19	X,Y	6,9	11	12	9,13	10	10,11	NA
A172 (KCLB, RRID : CVCL_0131)	14,18	20	20,22	X,Y	6,9,3	8,11	9,12	11,12	11,	11	NA
HS683 (KCLB, RRID : CVCL_0844)	14,16	18,20	21.2,22	X,Y	6,8	8,11	9,13	11,12	8,12	11	NA
SNU1105 (KCLB, RRID : CVCL_5010)	15,16	17	24,25	X,Y	7,8	8,11	10,12	11	8,11	8,11	NA
T98G (KCLB, RRID : CVCL_0556)	16	17,20	21,22	X,Y	7,9,3	8	10,12	10,12	13	9,10	NA
U87MG (ATCC, RRID:CVCL_0022)	NA	15,17	NA	X,Y	9.3	8	10,11	11,12	8,11	8,9	12
U87MG-R132H (ATCC, RRID:CVCL_UE09)	NA	15,17	NA	X	9.3	8	10,11	11,12	8,11	8,9	12
NA : Not available in certificate of analysis documents.
