# Supplementary material for: Integrated pharmaco-proteogenomics defines two subgroups in isocitrate dehydrogenase wild-type glioblastoma with prognostic and therapeutic opportunities
Source: Nat Commun. 2020 Jul 3;11:3288. doi: 10.1038/s41467-020-17139-y (PMC7335111; doi:10.1038/s41467-020-17139-y)
Supplement: Supplementary file 9 — Supplementary Data 6 [file 41467_2020_17139_MOESM9_ESM.xlsx]

## Sheet: Guide_to_Supplementary_Data6
Supplementary Data 6. Area under the viability curve (AUC) values and median effective doses (ED50 in μM) for each of the GBM patient-derived cells treated with 51 drugs
Drug_information	Drug target and activity marker information
AUC	Area under the viability curve (AUC) values
ED50	Median effective dose (ED50) values

## Sheet: Drug_information
Drug	Alias	Drug_target	Phosphorylation_related_to_drug_response	Reference
AEE788 (NVP-AEE788)	AEE788	EGFR,ERBB2,ERBB2,KDR,KDR,ABL1,FLT1,SRC	pAKT1(S473), pMAPK1(T183/Y185/T202/Y204)	Park YW et al. Clin Cancer Res. 2005 (PMID: 15756022) / Goudar RK et al. Mol Cancer Ther. 2005 (PMID: 15657358)
Afatinib (BIBW2992)	AFATINIB	EGFR,EGFR_L858R,EGFR_T790M,ERBB2,ERBB2	pAKT1(S473), pMAPK1(T202/Y204)	Nakamura Y et al. Mol Cancer Ther. 2016 (PMID: 27207775) / Tani T et al. Mol Cancer Ther. 2016 (PMID: 26682573)
BMS-599626 (AC480)	AC480	EGFR,EGFR,ERBB2,ERBB2	pAKT1(S473), pMAPK1(T202/Y204)	Wong TW. Clin Cancer Res. 2006 (PMID: 17062696)
CI-1033 (Canertinib)	CANERTINIB	EGFR,ERBB2,ERBB2	pAKT1(S473), pMAPK1(T202/Y204)	Vivanco I et al. Cancer Discov. 2012 (PMID: 22588883) / Nordigarden A et al. Br J Haematol. 2011 (PMID: 21848891)\
CO-1686 (Rociletinib)	CO.1686	EGFR,EGFR_L858R,EGFR_T790M	pAKT1(S473), pMAPK1(T202/Y204)	Nukaga S et al. Cancer Res. 2017 (PMID: 28202511) / Kobayashi Y et al. Clin Cancer Res. 2015 (PMID: 26206867)
Dacomitinib (PF299804,PF-00299804)	DACOMITINIB	EGFR,ERBB2,ERBB2,EGFR_T790M	pAKT1(S473), pMAPK1(T202/Y204)	Kalous O et al. Mol Cancer Ther. 2012 (PMID: 22761403) / Ather F et al. PLoS One. 2013 (PMID: 23405260)
Erlotinib HCl	ERLOTINIB	EGFR,SRC,ABL1	pAKT1(S473), pMAPK1(T202/Y204)	Deng W et al. J Transl Med. 2016 (PMID: 26830684) / Omachi K et al. Clin Exp Nephrol. 2017 (PMID: 28176019)
Gefitinib (Iressa)	GEFITINIB	EGFR	pAKT1(S473), pMAPK1(T202/Y204)	Kwak EL et al. Proc Natl Acad Sci U S A. 2005 (PMID: 15897464) / Ono M, Kuwano M. Clin Cancer Res. 2006 (PMID: 17189395)
Lapatinib	LAPATINIB	EGFR,ERBB2,ERBB4,SRC	pAKT1(S473), pMAPK1(T202/Y204)	Zhang D et al. Mol Cancer Ther. 2008 (PMID: 18644997) / Formisano L et al. Breast Cancer Res. 2014 (PMID: 24887236)
Neratinib (HKI-272)	NERATINIB	EGFR,ERBB2,ERBB2,KDR,SRC	pAKT1(S473), pMAPK1(T202/Y204)	Hanker AB et al. Cancer Discov. 2017 (PMID: 28274957) / Canoici A et al. Oncotarget. 2013 (PMID: 24009064)
AZD2014	AZD2014	MTOR,PIK3CA,PIK3CB,PIK3CG,PIK3CD	pAKT1(S473), pRPS6KB1(T389), pRPS6(S235/236)	Huo HZ et al. Biochem Biophys Res Commun. 2014 (PMID: 24309100) / Guichard SM et al. Mol Cancer Ther. 2015 (PMID: 26358751)
AZD5363	AZD5363	AKT1,AKT2,AKT3,ROCK1,ROCK2,RPS6KB11,RPS6KB1,PKA,PRKACA,PRKACB	pRPS6(S235/236)	Hodgson MC et al. Cell Commun Signal. 2014 (PMID: 25248616) / Davies BR et al. Mol Cancer Ther. 2012 (PMID: 22294718)
BEZ235	BEZ235	PIK3CA,PIK3CB,PIK3CG,PIK3CD,MTOR	pAKT1(S473), pRPS6KB1(T389), pRPS6(S235/236)	Lu X et al. Nature. 2017 (PMID: 28321130) / Kim HK et al. Transl Oncol. 2016 (PMID: 27267837)
BKM120 (NVP-BKM120)	BKM120	PIK3CA,PIK3CB,PIK3CG,PIK3CD	pAKT1(T308/S473), pRPS6KB1(T389)	Maira SM et al. Mol Cancer Ther. 2012 (PMID: 22188813) / Hu Y et al. Cell Death Dis. 2015 (PMID: 26673665)
BYL719	BYL719	PIK3CA,PIK3CB,PIK3CG,PIK3CD	pAKT1(S473)	Keam B et al. Anticancer Res. 2015 (PMID: 25550549) / Packer LM et al. Mol Cancer Ther. 2017 (PMID: 28119489)
Everolimus (RAD001)	EVEROLIMUS	MTOR,FKBP12,FKBP1A	pAKT1(S473), pRPS6(S235/236)	Witzig TE et al. Blood. 2015 (PMID: 25921059) / Yunokawa M et al. Cancer Sci. 2012 (PMID: 22703543)
PF-05212384 (PKI-587)	PKI.587	PIK3CA,PIK3CG,MTOR	pAKT1(T308/S473), pRPS6KB1(T389), pRPS6(S235/236)	Mallon R et al. Clin Cancer Res. 2011 (PMID: 21325073) / Liu T et al. Mol Cancer Ther. 2015 (PMID: 25504751)
XL147	XL147	PIK3CA,PIK3CB,PIK3CG,PIK3CD	pAKT1(T308/S473), pRPS6KB1(T389), pRPS6(S240/S244)	Foster P et al. Mol Cancer Ther. 2015 (PMID: 25637314)
Axitinib	AXITINIB	VEGFR1,VEGFR2,VEGFR3,FLT1,KDR,FLT4,PDGFRB,KIT,FLT1,FLK1,KDR,PDGFRA,CSF1R	pAKT1, pNOS3(S1177), pMAPK1	Hu-Lowe DD et al. Clin Cancer Res. 2008 (PMID: 19010843)
Cediranib (AZD2171)	CEDIRANIB	VEGFR1,VEGFR2,VEGFR3,FLT1,KDR,FLT4,KIT,PDGFRB,FGFR1,PDGFRA,CSF1R,SRC,ABL,KDR,FLT4,FLT1	pAKT1, pMAPK1, pCREB(S133)	Brave SR et al. Mol Cancer Ther. 2011 (PMID: 21441409) / Heckman CA et al. Cancer Res. 2008 (PMID: 18559522)
Imatinib (Gleevec)	IMATINIB..GLEEVEC.	KIT,ABL1,PDGFRA,PDGFRB	pAKT1(S473), pMAPK1(T202/Y204)	Landry WD et al. Leuk Res. 2013 (PMID: 23218026)
Pazopanib HCl	PAZOPANIB	VEGFR1,VEGFR2,VEGFR3,FLT1,KDR,FLT4,KIT,PDGFRA,PDGFRB,FGFR1,FGFR2,FGFR3,CSF1R		Kumar R et al. Mol Cancer Ther. 2007 (PMID: 17620431)
Regorafenib	REGORAFENIB	VEGFR1,VEGFR2,VEGFR3,RET,RAF1,ARAF,KDR,KIT,FLT1,BRAF_V600E,PDGFRB,BRAF,FLT4,FGFR1,TEK	pAKT1(S473), pMAPK1(T202/Y204), pTEK, pFRS2	Wilhelm SM et al. Int J Cancer. 2011 (PMID: 21170960) / Schmieder R et al. Int J Cancer. 2014 (PMID: 24347491)
Sunitinib Malate (Sutent)	SUNITINIB	PDGFRB,KDR,KIT	pAKT1, pMAPK1	Huang D et al. Cancer Res. 2010 (PMID: 20103629) / R Rosa et al. Br J Cancer. 2013 (PMID: 23839492)
Tandutinib (MLN518)	TANDUTINIB	KIT,PDGFRB,FLT3	pAKT1(S473), pMTOR(S2481), pRPS6KB1(S371)	Ponnurangam S et al. Mol Cancer Ther. 2013 (PMID: 23427297)
Tivozanib (AV-951)	TIVOZANIB	KDR,FLT4,EPHB2,FLT1,PDGFRA,PDGFRB,KIT,TEK,EPHB4,FGFR1,MET,ABL1,SRC	pAKT1, pMAPK1(T202/Y204), pRELA	Momeny M et al. Sci Rep. 2017 (PMID: 28383032) / Kang S et al. Exp Eye Res. 2013 (PMI: 23701975)
Vandetanib	VANDETANIB	KDR,FLT4,EGFR	pAKT1(S473), pMAPK1(T202/Y204)	Inoue K et al. Clin Cancer Res. 2012 (PMID: 22611027) / Siegfired JM et al. J Thorac Oncol. 2012 (PMID: 22258476)
Cabozantinib (XL184)	CABOZANTINIB	KDR,KDR,MET,KIT,FLT4,FLT4,AXL,FLT3,FLT1,FLT1,TEK,MST1R,PDGFRB	pSTAT5(Y694), pAKT1(S473), pMAPK1(T202/Y204)	Lu JW et al. Cancer Lett. 2016 (PMID: 27060207) / Konieczkowski DJ et al. Cancer Discov. 2014 (PMID: 24771846)
Crizotinib (PF-02341066)	CRIZOTINIB	MET,ALK	pAKT1(S473), pMAPK1(T202/Y204), pSTAT3(Y705)	Doebele RC et al. Clin Cancer Res. 2012 (PMID: 22235099) / Surriga O et al. Mol Cancer Ther. 2013 (PMID: 24140933)
Foretinib (XL880)	FORETINIB	MET,KDR,TEK,FLT4,FLT4,FLT3,MST1R,PDGFRA,KIT,FLT1,FLT1,PDGFRB,FGFR1	pAKT1(T308/S473), pMAPK1(T202/Y204)	Liu L et al. Mol Cancer Ther. 2011 (PMID: 21252284) / Lnubel KH et al. Oncotarget. 2014 (PMID: 24658326)
LY2835219	LY2835219	CDK4,CDK6	pRB1(S780)	Yadav V et al. Mol Cancer Ther. 2014 (PMID: 25122067) / Sathe A et al. J Urol. 2016 (PMID: 26318986)
PD 0332991 (Palbociclib) HCl	PALBOCICLIB	CDK4,CDK6	pRB1(S780)	Sathe A et al. J Urol. 2016 (PMID: 26318986) / Fry DW et al. Mol Cancer Ther. 2004 (PMID: 15542782)
AZD4547	AZD4547	FGFR1,FGFR3,FGFR2,KDR,FGFR4,IGF1R	pMAPK1(T202/Y204)	Gavine PR et al. Cancer Res. 2012 (PMID: 22369928) / Chell V et al. Oncogene. 2013 (PMID: 22869148)
BGJ398 (NVP-BGJ398)	BGJ398	FGFR1,FGFR3,FGFR2,FGFR3_K650E,FGFR4,KDR,LYN,KIT	pMAPK1(T202/Y204)	Konecny GE et al. Mol Cancer Ther. 2013 (PMID: 23443805) / Guagnano V et al. Cancer Discov. 2012 (PMID: 23002168)
Dovitinib (TKI-258)	DOVITINIB	FLT3,KIT,FGFR1,FLT4,FLT4,FGFR3,FLT1,FLT1,KDR,FLK1,PDGFRB,CSF1R,PDGFRA	pSTAT5(Y694), pRPS6KB1, pSTAT3, pMAPK1, pRAF1	Wasag B et al. Haematologica. 2011 (PMID: 21330321) / Azab AK et al. Clin Cancer Res. 2011 (PMID: 21521775)
Bosutinib	BOSUTINIB	ABL1,SRC	pMAPK1(T202/Y204), pPTK2(Y397)	Hegedus C et al. Br J Pharmacol. 2009 (PMID: 19785662) / Nam AR et al. Mol Cancer Ther. 2016 (PMID: 27196758)
Dasatinib (BMS-354825)	DASATINIB	ABL1,SRC,KIT_D816V,KIT		Hegedus C et al. Br J Pharmacol. 2009 (PMID: 19785662) / Cunningham DL et al. PLoS One. 2013 (PMID: 23626693)
Nilotinib (AMN-107)	NILOTINIB	BCR-ABL,ABL1		Hegedus C et al. Br J Pharmacol. 2009 (PMID: 19785662) / Wang F et al. Molecules. 2014 (PMID: 24651611)
AZD6244 (Selumetinib)	SELUMETINIB	MEK1,MAP2K1	pERK, pAKT1(S473, activation)	Park H et al. Prostate. 2015 (PMID: 26250606) / Zhong H et al. PLoS One. 2013 (PMID: 24130864)
Trametinib	TRAMETINIB	MEK1,MEK2,MAP2K1,MAP2K2	pERK(T202/Y204)	Stones CJ et al. Front Genet. 2013 (PMID: 23658559) / Walters DM et al. Neoplasia. 2013 (PMID: 23441129)
Bortezomib (Velcade)	BORTEZOMIB	PSMA1,PSMA2,PSMA3,PSMA4,PSMA5,PSMA6,PSMA7,PSMA8,PSMB1,PSMB10,PSMB11,PSMB2,PSMB3,PSMB4,PSMB5,PSMB6,PSMB7,PSMB8,PSMB9,PSMD1,PSMD2,RELA	pAKT1(S473), pEGFR(Y1068)	Codony-Servat J et al. Mol Cancer Ther. 2006 (PMID: 16546981)
Carfilzomib	CARFILZOMIB	PSMA1,PSMA2,PSMA3,PSMA4,PSMA5,PSMA6,PSMA7,PSMA8,PSMB1,PSMB10,PSMB11,PSMB2,PSMB3,PSMB4,PSMB5,PSMB6,PSMB7,PSMB8,PSMB9,PSMD1,PSMD2,RELA	pAKT1	Dasmahapatra G et al. Mol Cancer Ther. 2011 (PMID: 21750224)
ABT-199 (GDC-0199 )	ABT.199	BCL2,BCL2L1,BCL2L2	MCL1,APAF1,BAD,BIK,BMF,BIM,BID,PUMA	Lam et al. Mol Diagn Ther 2012 (PMID:23023732)/Song et al. Br J pharmacol 2016 (PMCID: PMC4728412)/CST_pathway"
AUY922 (NVP-AUY922)	AUY922	HSP90AA1,HSP90AB1
Dabrafenib	DABRAFENIB	BRAF,BRAF_V600E,CRAF	BRAF_V600E	Wang et al, Oncotarget 2016 (PMCID: PMC5226532),
Ibrutinib	IBRUTINIB	BTK,BLK,BMX,CSK,FGR,PTK6,HCK,EGFR,YES1,ERBB2,ERBB2,ITK,JAK3,FRK,LCK,RET,FLT3,TEC,ABL1,FYN,RIPK2,SRC,LYN,PDGFRA
LDE225 (NVP-LDE225, Erismodegib)	ERISMODEGIB	SMO
LDK378	LDK378	ALK,INSR,IGF1R,TSSK3,FLT3,FGFR2,RET,FGFR3,LCK,JAK2,AURKA,LYN,FGFR4
Olaparib (AZD2281)	OLAPARIB	PARP1,PARP2
Panobinostat (LBH589)	PANOBINOSTAT	HDAC1,HDAC2,HDAC3,HDAC4,HDAC5,HDAC6,HDAC7,HDAC8,HDAC9,HDAC10,HDAC11
Vemurafenib	VEMURAFENIB	SRMS,TNK2,BRAF_V600E,CRAF,MAP4K5,FGR,BRAF,LCK,PTK6,NEK11,BLK,LYN,YES1,WNK3

## Sheet: AUC
Compound	'9	'8-4	'8-3	'8-2	'8-1	'7-2	'7-1	'6-2	'6-1	'5-2	'5-1	'4-3	'4-2	'4-1	'38	'37	'36	'35	'34	'33	'32	'31	'30	'3-3	'3-2	'3-1	'29	'28	'27	'26	'25	'24	'23	'22	'21	'20	'2-2	'2-1	'19	'18	'17	'16	'15	'14	'13	'12	'11	'10	'1-2
AEE788 (NVP-AEE788)	'263.028960930975	'332.381647605025	'233.721708313991	'221.665779894439	'216.129401414961	'244.85568756528	'227.82812700435	'324.62197637344	'288.053107036159	'270.06676041638	'279.38884944465	'249.551086691671	'258.3588108614	'253.252659174845	'282.10981867457	'189.5108024875	'318.291380044375	'274.40561989675	'321.285596312505	'285.877260721112	'287.268333325505	'NA	'271.522310455855	'187.048398295063	'172.152776535852	'207.530166062628	'268.01746407293	'NA	'271.8796846925	'208.003150645	'313.572827812645	'186.721774589	'250.457403266675	'190.94587360659	'300.85117342953	'244.684118978625	'293.06090957265	'268.286881859025	'196.319623503405	'236.72118958177	'223.658019207358	'243.457263913647	'234.324498943904	'231.745847471415	'211.164979333422	'278.409360890435	'291.85149565907	'306.46813946124	'263.992795172615
Afatinib (BIBW2992)	'275.676272719517	'241.037773414097	'191.514838639317	'207.366832256983	'170.850131253135	'180.455293495721	'165.466399231623	'260.56827262459	'225.274212927986	'261.813804975505	'267.585366664535	'271.822445704386	'278.997473101878	'270.469709421008	'248.877474329117	'178.6797129845	'378.386124473885	'276.203306952411	'293.396661035116	'218.395042630973	'279.844492305834	'300.260267644635	'258.485390409195	'129.444155671388	'114.217629303637	'139.770309689257	'249.42130722508	'283.648734758125	'266.89549034345	'141.060963848315	'249.497418054821	'165.00466483272	'189.526201060039	'130.744026465955	'227.668354368554	'243.104193954457	'237.863801115269	'273.370285762085	'204.312255981905	'228.6157348673	'212.239983321899	'202.163709309931	'208.321887079085	'195.655139589622	'143.879755049511	'222.567154866323	'256.31074031211	'271.45514358865	'264.86531392045
BMS-599626 (AC480)	'335.88051733833	'314.988286526205	'271.58456481449	'302.569010712336	'305.592761966959	'260.95713173945	'271.1741937948	'317.250556176115	'312.133899897195	'331.37555311632	'339.7327166692	'298.99706704529	'288.199361317745	'288.14560684219	'315.036924846395	'261.91914836195	'341.4109589192	'295.468922295	'368.77277823405	'298.631469135641	'323.7703119304	'349.518015911	'314.16906062442	'292.35750541491	'247.842788417403	'292.205875505151	'313.39717485095	'315.0777275062	'286.81498560735	'260.101337315325	'317.422079758785	'198.174945145755	'284.434879720635	'263.10566713785	'291.618584985195	'296.38263684782	'276.005008993915	'315.2203976644	'274.775445035225	'279.53854654614	'264.185178629135	'297.092285120335	'314.0910715782	'285.735351295825	'281.608743372387	'311.399637154155	'314.9279379885	'331.27840200545	'301.979959317395
Erlotinib HCl	'289.72647853045	'296.7671864172	'205.1022479573	'225.3121829858	'245.73152802865	'247.4979434708	'245.81851365745	'277.85123034885	'281.1560716472	'274.3515503933	'292.1452771577	'250.13194242445	'257.45786268985	'267.0130771769	'330.0423291761	'210.9739585193	'290.4102967733	'259.3188978816	'341.76962562815	'253.66051975485	'298.68365929375	'332.2585692318	'285.2569401209	'204.44799989135	'197.12657701415	'207.5180889648	'280.50983097925	'376.5173183432	'246.51502483025	'200.0595439123	'289.92065100826	'182.2331794753	'245.077088658135	'215.0485831976	'289.8532768819	'285.76044410302	'294.55251623295	'270.19952036595	'244.5871579682	'275.67237821915	'225.1746303376	'247.2778002318	'228.06604215146	'242.8809590621	'224.11208926205	'292.95132562175	'288.34871238525	'310.10261523225	'291.18144983975
Dacomitinib (PF299804,PF-00299804)	'271.180315962322	'217.307795060028	'158.610128602792	'182.078880889436	'163.15201442523	'209.21515311555	'184.5145052273	'245.17010768071	'222.028457090615	'238.37804184409	'240.6523858073	'271.458341972194	'260.75975810862	'250.468144995423	'229.324045497958	'167.75016830867	'281.510744109492	'244.485126167631	'250.817135019765	'203.325475955793	'234.367619790585	'242.699021903485	'231.980071719798	'119.805605183051	'101.21366063294	'123.833171963713	'235.67821365004	'271.134360451595	'237.56141679635	'137.009595107201	'233.719367504711	'129.47313123878	'183.884826266654	'136.591077192209	'216.265069103609	'190.519887340493	'231.03522014398	'199.01217203948	'190.17464919603	'234.535503408804	'191.648693781181	'185.245237294831	'187.466878114709	'200.728983863591	'142.343088788918	'205.795802669315	'230.70561286938	'224.1592320652	'259.601492653885
Gefitinib (Iressa)	'286.923490215185	'295.23548918356	'229.3083803182	'257.325271542852	'275.418130644235	'234.93775119415	'233.28459377405	'296.85047118318	'270.827321591765	'320.4158443314	'302.43756661005	'271.531818488405	'279.990701282405	'277.20454897298	'260.665775790045	'207.6829570752	'278.616037853415	'289.59388685665	'299.96865431458	'298.330225735474	'312.482420992055	'288.796348962245	'278.308151293105	'222.581836987461	'206.14498235761	'216.305033530328	'262.74689055295	'305.804099340935	'242.8436795069	'195.104492729095	'298.67997288037	'162.69790264778	'239.78266227353	'201.627668695931	'268.587539785945	'255.745729127815	'292.028386155095	'276.99586323681	'237.605978011375	'279.1145885374	'244.622969851635	'254.90520083808	'276.309817733196	'297.50515965602	'237.229519345717	'269.492323380725	'293.6730555828	'301.83394667259	'292.404310913945
Lapatinib	'257.038257108313	'281.177752098727	'232.477656202844	'226.468391517597	'242.847043372656	'261.959187564521	'245.249138968048	'264.372734166515	'270.369705132747	'265.010444562407	'280.615666956135	'245.646969740204	'238.464679903652	'252.266545973832	'270.565624848882	'201.88939360017	'267.48817807543	'288.603443986301	'295.995440065774	'274.198129808843	'281.47359187493	'299.72128923371	'261.017432699363	'244.926275111632	'216.932573838391	'251.167741319332	'250.371131982065	'249.669197151755	'238.02790903461	'223.022508497883	'257.744484807041	'165.71576121005	'238.251490472703	'238.245506733827	'272.228540713338	'245.876296501413	'232.418916760797	'243.92114143543	'242.493304518785	'253.759612358705	'237.870394319483	'249.659703568645	'267.424933012013	'261.575416127587	'228.069868619047	'269.183275672448	'277.841028592665	'248.902505349905	'280.120755047532
Neratinib (HKI-272)	'150.970340115313	'246.93881226034	'163.150059762182	'194.380286118977	'131.910640012403	'218.76984290731	'200.520237214	'208.74641448607	'184.672756924073	'208.945022791445	'195.567284510925	'237.730057143784	'253.657769228688	'237.514055415318	'207.89918873038	'152.701554734825	'194.102654744384	'178.734849202806	'225.213129395433	'226.250888737654	'222.009414971369	'193.725459127183	'180.651361905625	'127.546349168438	'151.399801608698	'170.494197746071	'204.2498002342	'191.69210048595	'228.180024271072	'130.152323282693	'178.160229788126	'146.72141963897	'132.00281084984	'83.415980682374	'186.903857762216	'188.030569959771	'186.957715069619	'170.78627049306	'169.480063664207	'179.591844480756	'214.533007596399	'172.371197476862	'214.185572211388	'195.037264813006	'143.726516585946	'212.841378000445	'215.80088064794	'225.054077124427	'188.108389857234
CI-1033 (Canertinib)	'296.42363713382	'284.731657671885	'202.514832462957	'187.322343060607	'202.931797966239	'211.666848240994	'208.677061478799	'286.70412890161	'230.548398913326	'226.388983762141	'288.57740367213	'240.040815215995	'260.876441581143	'284.115137394805	'243.825992324575	'203.279477742455	'295.241700787095	'279.494718053187	'303.56706458438	'211.179833256445	'267.56374142191	'253.24725493377	'248.514151664415	'156.380565428899	'172.937994837713	'198.62253987958	'265.771988134145	'328.102781296445	'254.27999735065	'179.270678975395	'256.817817038682	'201.28972167116	'222.007056762555	'145.586272385145	'245.43330352289	'240.066715521113	'213.681459320835	'231.042358122185	'194.21055750294	'247.225653783248	'198.180843693141	'216.685026754782	'177.466829956046	'266.638590859802	'167.477846004517	'250.058603313382	'251.86552091214	'283.367786755403	'263.131100334717
CO-1686 (Rociletinib)	'268.25459864925	'261.8340306243	'203.740139962807	'197.939193501255	'199.428789070434	'252.0595504007	'240.7978374827	'251.268872979995	'218.16418138439	'239.64471045955	'267.22367927005	'239.7112998007	'272.7894575585	'250.0193436581	'223.39072144009	'212.7302036629	'309.32617457385	'266.62070413885	'302.6560526789	'243.657478439845	'213.8928597907	'318.99625458315	'229.24496082295	'216.475512508795	'249.26494291115	'287.97243000276	'269.18875193495	'257.882286392	'253.66604365535	'198.55913694098	'191.24786238714	'166.131281498405	'212.551307102955	'235.61346721455	'239.1335780762	'207.530521052255	'188.90678910383	'208.44599497491	'188.556284973845	'243.73753842195	'226.845876198855	'243.85513639351	'217.1855259307	'225.231492044815	'182.75668068465	'244.75441776195	'269.042833813565	'266.684495556665	'221.126547022855
BKM120 (NVP-BKM120)	'301.285755088	'225.23839902765	'214.0946973954	'242.7421812218	'191.78063942955	'252.6924569448	'239.429508628	'239.86204809895	'265.5252845667	'276.92845599715	'276.887965957	'253.64395708425	'267.0326742299	'261.827976911	'309.96970145635	'268.4073999721	'268.62714434635	'259.6529388314	'256.4664760754	'246.3190257024	'252.6607735373	'275.25607781155	'286.0929275236	'243.1576929308	'264.8119247448	'279.0348306389	'322.4921686534	'NA	'315.0431782931	'264.0864966302	'267.57493913585	'199.94115633905	'238.0836426319	'314.06554272905	'264.6197622443	'269.77686220475	'241.5398613812	'280.8166874149	'190.3235714463	'237.7500472065	'241.7335531141	'255.9457814741	'234.17245225811	'256.9006546547	'217.256917753955	'264.674516591	'272.4808626746	'254.39259762215	'260.4136536826
BYL719	'339.410211189	'275.25497002115	'270.0030967858	'261.8975780573	'245.15047390205	'292.48612289065	'273.03543067665	'276.89918986055	'291.93718866505	'266.68754785035	'292.7690504516	'258.11887640505	'274.75504950015	'304.8354346214	'339.46043051875	'303.95376441105	'320.5702877729	'289.04820074475	'311.87443566805	'284.783320591	'262.5365172426	'298.23862557265	'303.76659298795	'267.5391060298	'306.48195433	'359.2729954112	'356.8646319889	'NA	'341.670224017	'297.4874067128	'295.04620242265	'224.35043879545	'246.29919745836	'341.48591087375	'308.13650100355	'258.54331064325	'278.4392849281	'330.4777148857	'197.9976088243	'258.0434638746	'269.1792408921	'296.7803926033	'235.051706853225	'276.61263639325	'296.40135218395	'321.0926741628	'322.05582416325	'324.72866953325	'322.88220569865
XL147	'340.51374954025	'304.8782440977	'327.48417774125	'344.712884742	'286.0756213089	'355.9576165577	'341.0992754675	'326.49611299285	'349.1467285193	'293.44800103935	'322.85689208595	'239.546194027115	'249.14462754178	'277.5426580422	'347.8343761931	'352.6185165402	'348.8496961977	'358.583082816	'364.2299450401	'310.304134497725	'346.6766027719	'367.1248572308	'382.49402967435	'301.93676407115	'268.55807602315	'314.5959139397	'381.0246405332	'356.67045409255	'353.56194606535	'357.2351246614	'359.11583818425	'NA	'344.8808624923	'372.45382123885	'348.5279252307	'309.72517779765	'326.68473538055	'370.5732311383	'226.16142052498	'248.503690871915	'288.5859857364	'350.508073478	'297.96073303948	'340.2365505802	'325.4944311524	'342.20052298045	'342.26689708515	'380.17382589785	'335.63237349285
Everolimus (RAD001)	'284.903651162385	'262.101243365645	'216.606988670776	'258.860383058753	'221.227136423127	'286.43298756825	'244.21740733465	'230.50786686444	'260.19362152367	'308.28036926115	'257.77456310753	'261.472978403115	'262.878237317185	'287.5511680187	'307.1205262587	'280.262884781625	'334.5326040372	'297.000072406615	'310.92585401445	'244.734492465838	'297.544048969145	'342.23653519935	'282.595702919245	'242.194136253872	'204.678126278549	'262.33613432022	'320.7084033472	'256.2908160395	'319.06016927275	'260.63148260296	'263.124978663895	'242.4584785086	'302.05530818	'251.028175111565	'267.58673138404	'355.11130563218	'293.82411695225	'372.581991233495	'258.85491582715	'206.96758245951	'219.451617005945	'232.303011857215	'260.63672383629	'287.011297354855	'112.343688428985	'262.565398813375	'273.317959824395	'305.01370067401	'221.290012333455
AZD2014	'261.153007445	'232.83964434135	'172.1239839947	'175.8020528231	'206.7081286159	'243.13253133825	'227.8848244997	'196.996079004	'209.29380322365	'312.1811295475	'232.8190283018	'240.98681960125	'250.5320579541	'240.97660565335	'267.9619959841	'228.17295385905	'240.88116108155	'274.2561901099	'222.47091584625	'219.35443052405	'243.5746495838	'260.6329359758	'287.20077963475	'220.55077190885	'210.00703962325	'269.39303691355	'287.52439591565	'196.36106073445	'238.2593929768	'223.9593270731	'235.6674825326	'201.0369100545	'211.849290543	'230.91917228125	'198.1193814799	'241.9991067286	'208.0639406432	'262.1371317107	'226.0960350028	'213.4035746596	'214.85030828295	'204.82821282255	'227.5733367175	'262.07999170125	'127.487722642745	'228.7678327884	'232.04104185435	'240.51731515145	'186.5971331175
PF-05212384 (PKI-587)	'252.2241144708	'187.30268572635	'118.195252558235	'106.045372163931	'127.527933026025	'268.26326831325	'228.6053337841	'197.92037626647	'196.3955301746	'258.9281729828	'239.3596245135	'216.79064230245	'226.9970057516	'241.1710153428	'274.84546988125	'202.93093452189	'208.6385196145	'216.64919131575	'178.264242667125	'170.21768593215	'220.8794500092	'292.43038718615	'246.65165331635	'138.41671417595	'137.723322426525	'175.43061822773	'262.55291284155	'187.2732585387	'208.9275023939	'178.94833559985	'214.77856079275	'162.496628721755	'216.230761873475	'181.88900134025	'174.925375646845	'216.865974006345	'194.556131664615	'207.381859493965	'191.6805936142	'176.34935095065	'168.613939425735	'196.521276576715	'119.556189892212	'235.4572221085	'153.91192306402	'217.15065010005	'216.9633838525	'202.156754448275	'207.922986356
BEZ235	'268.19776117495	'242.95157919495	'117.52943154445	'145.28777811135	'146.4244929789	'249.4753884687	'228.6814010548	'198.145531956	'187.46382407505	'264.99675264935	'255.81903128745	'201.1267885816	'227.7124968659	'242.2491633187	'258.6992005339	'219.94923570105	'231.7717027876	'238.27901260705	'243.42929574315	'190.82030556475	'267.50587984355	'210.2565799469	'263.99482847975	'171.524967408	'165.22954056435	'183.3944388239	'261.50504547335	'238.04868853345	'262.1801097638	'212.13050524325	'245.77739596975	'199.5218320851	'203.9650409057	'207.5333812888	'187.0763337436	'251.79505189635	'218.84195103145	'241.140743766	'170.1873105	'195.5511891894	'184.05757028515	'192.7069403477	'176.4450980576	'263.37588671735	'103.570267515795	'237.6273533991	'260.4076150208	'253.40909648855	'222.37399923775
AZD5363	'333.6980736197	'330.8825881945	'214.43120528605	'247.57854876875	'209.0718131656	'318.98867464775	'285.2234655849	'257.21400129715	'218.80188393845	'323.3811403464	'291.0385162803	'293.94564577355	'304.36727728085	'317.4275947789	'310.77655216535	'279.49862605475	'327.669890674	'283.7127224475	'281.55518173665	'262.42373484795	'303.8592123932	'229.9759956213	'294.14154405635	'276.3046510951	'283.788657265	'321.959321471	'314.99240205785	'266.55859261895	'267.2160677265	'232.0615946776	'258.01671886425	'199.3221016904	'236.3980703014	'234.2045429592	'303.31046932165	'267.39435725945	'237.26868066955	'263.3554964503	'253.2141088215	'279.79338258955	'233.78250943525	'255.3807391332	'236.5305114602	'317.5545872947	'176.585595531775	'253.7762462229	'309.0642288039	'297.7893337822	'281.7675960304
ABT-199 (GDC-0199 )	'373.4405960737	'351.99181271925	'247.18240141656	'350.49087352689	'284.044249947315	'280.02968210865	'276.9256217997	'205.274100716275	'237.07503649939	'301.41382378605	'251.11386917115	'311.42627424525	'337.27053359835	'349.8632882901	'284.281246049835	'280.49523855	'294.8584755992	'280.83541900665	'311.0204271044	'262.475137978175	'318.60876575685	'NA	'281.79825142045	'275.19586398477	'258.809093191065	'290.26215810412	'313.49578023775	'344.64421287531	'323.6870109088	'323.07932616325	'152.35820578691	'204.418906847	'247.92729593714	'299.510775793895	'288.87239320415	'337.007841274	'294.715884461375	'294.7542048278	'243.05111988196	'283.2202674705	'264.4801625921	'289.41939180685	'274.69285700318	'294.1708026672	'290.298630146345	'270.60446592195	'298.5029314178	'322.32332544185	'263.8347121279
AUY922 (NVP-AUY922)	'239.78377126805	'128.9260495518	'22.230307656975	'26.032967985895	'35.85721584373	'47.10681922792	'49.31913415345	'40.82909535651	'37.5702959946	'134.3673323683	'88.6105766988	'165.00814805085	'230.95317663005	'157.4803284696	'51.69077010957	'46.75342957487	'171.1183842488	'85.9907577633	'178.4887636349	'11.809865218175	'61.45740970579	'239.8118137177	'78.40038715835	'68.56725394852	'32.389860038035	'40.382698421055	'200.73723619465	'168.34803074635	'185.64264676045	'42.315836017375	'4.4959029029285	'114.28754314485	'12.707244077015	'83.52680764635	'114.29557161495	'84.98341053825	'9.64331693715	'38.412283978805	'44.811271765115	'80.637663943025	'73.360883212765	'40.960701608605	'37.96861317103	'98.2293642064	'12.825961880175	'83.6928031141	'85.3989538554	'52.97812972105	'36.69989845466
Axitinib	'230.447678173665	'272.68958995291	'217.16598396619	'290.171593078105	'253.26250993005	'217.2814401093	'223.88096745895	'203.98304189764	'211.655448746645	'207.167627882105	'210.095895701955	'190.105625876815	'216.80928539138	'222.19316419512	'237.720299572415	'219.63667113454	'229.450845776	'231.00863237665	'241.10992883005	'200.284423406805	'223.63732491506	'326.2859413726	'196.50978189668	'281.87962825829	'256.85121198235	'280.17599472985	'235.09700238578	'294.84849193925	'220.650417203785	'206.671469333015	'199.11835886683	'NA	'236.797753853	'206.07721639555	'241.324714788655	'306.4195026462	'147.14265362724	'180.786612773085	'255.171573705725	'200.94351640009	'211.999229823125	'226.81065674246	'175.75042948943	'207.97419938578	'175.186175696615	'207.130009066095	'228.6453888359	'197.89762742937	'205.86621784589
AZD4547	'283.3416548077	'305.9778223993	'208.245958101567	'233.01994535676	'199.102566020249	'241.7187123351	'242.58744126575	'230.128638451855	'221.46177327828	'256.01468272565	'224.1624741583	'220.13546490025	'262.07513307705	'276.64521084955	'240.92266077632	'208.491978361015	'260.35780509185	'250.6880426692	'269.9337394738	'256.255629259911	'251.75696136633	'NA	'171.42345918891	'231.536012387653	'279.06245525891	'329.93784136207	'317.31117293155	'318.77955241808	'280.921918472	'227.093853875775	'205.988869328472	'164.87427368822	'290.802119242531	'258.020758837365	'291.7191180176	'286.3222973321	'142.98071158508	'159.04929592651	'182.2718317273	'202.06882433785	'219.488877596255	'276.936830802265	'165.92502191352	'214.297185375415	'159.504896673597	'257.3493248182	'276.63433222741	'265.11313325559	'188.38318805788
AZD6244 (Selumetinib)	'396.4320814155	'393.6381075941	'253.8600048101	'317.94932943885	'282.1332511508	'177.57690613615	'200.70335225785	'218.0615984882	'207.9642094042	'320.01491301045	'269.2928435935	'319.52043812215	'340.30379917705	'333.2180481714	'280.5967609175	'251.6525939643	'260.1424286629	'291.54108737045	'300.8563719166	'190.5298763362	'278.38936963865	'358.4778908928	'283.6499065174	'258.99606879415	'222.6295541408	'266.41858356595	'275.73083824515	'299.5391699971	'316.74471875995	'292.0694025462	'141.075878786055	'162.05140429815	'286.15731182	'161.39255197835	'270.49039662405	'328.7336945704	'221.9111249737	'249.1138454181	'272.01286186965	'278.3107661902	'262.206281312	'265.7856905682	'254.65095661965	'252.5594287775	'157.845118881325	'276.51012965765	'320.46455851115	'303.5494434923	'258.8932414616
BGJ398 (NVP-BGJ398)	'222.3573026088	'262.801484601175	'194.388565723355	'260.417561052	'254.69726858	'255.738805136785	'258.0347761488	'249.288459525265	'251.8530076971	'196.335038346615	'232.11165145115	'164.48436789205	'209.49962977688	'205.6965714863	'228.93641982342	'237.9214175649	'235.11715303295	'284.58227921065	'247.51016679395	'231.851327043831	'269.28070997729	'300.3132927245	'150.94562762942	'265.535223779571	'281.94781215535	'319.4610825319	'272.76994027845	'251.89295919458	'257.7752491549	'240.206017168665	'193.78312139358	'NA	'267.720649245505	'238.834055182895	'270.87726593061	'270.86441225064	'131.5832112588	'159.8637334946	'160.978301118453	'164.855562415995	'177.79991186942	'238.47555599714	'154.312084922187	'192.407945159985	'152.853907056378	'255.22025221342	'245.50672574834	'215.521492447215	'158.21414267794
Bortezomib (Velcade)	'172.32973348425	'62.39226077903	'5.02460371316	'72.1211576101375	'36.010461878199	'36.004109513036	'60.5499779501	'10.0365003329085	'3.674299180225	'84.05015131165	'52.011523143625	'114.51096460055	'167.2174147466	'128.3566061523	'143.45222962455	'15.679353394314	'31.570285091965	'99.18259857968	'23.739706695425	'16.413126873295	'80.313766500105	'63.63976823293	'134.52187063425	'32.004989871705	'25.424384364765	'38.51118151522	'46.12019099468	'92.638095450125	'62.5839443408	'63.285682448005	'5.2821002145555	'21.99044981276	'18.621741899301	'68.370087576845	'18.305481226245	'97.9282077738	'19.28026799289	'16.641517431205	'34.69579032657	'50.2914083732	'34.28465318553	'30.443085782715	'17.7228834328565	'24.196970302129	'4.07098341942	'50.659215406555	'33.955122417705	'39.66105018965	'28.78196958096
Cediranib (AZD2171)	'253.888410332033	'290.02902241032	'272.785705595837	'333.584950444038	'305.228007438009	'269.145749107081	'299.148827963306	'249.712147886382	'196.298318225567	'261.053137536531	'248.46209409497	'216.135358813712	'237.583285165855	'255.095433585765	'277.902829329193	'263.832901462553	'216.82209944075	'277.889700929245	'233.581221240403	'233.84779471143	'232.200417055288	'255.525531402385	'205.272221355882	'338.874139117365	'312.088669372068	'325.520560872481	'283.673033297665	'228.324984590255	'290.804479152165	'232.743812374043	'215.673990828524	'154.904515153105	'241.976986953891	'203.989550617785	'271.449681354146	'324.550161964271	'162.077267380909	'167.251746044083	'244.509948138135	'220.914964038501	'222.436917457844	'246.259953125504	'215.579797533074	'262.185996029162	'244.606080683897	'275.78425782483	'253.973458050105	'201.95168122262	'212.252575165975
Crizotinib (PF-02341066)	'308.35064110229	'287.264306371937	'231.682380789713	'298.877171974006	'257.250244692039	'250.502280608354	'267.671051407242	'274.896644650117	'266.429821121211	'262.168634951745	'279.738847543205	'295.633391390135	'306.672101284135	'349.448089200755	'255.737337781102	'267.234472971627	'291.615666905736	'246.518765910678	'275.313963923855	'265.044588580096	'295.855059963196	'339.18007736636	'285.734112587478	'285.108972843151	'257.708260030858	'294.459438193444	'280.71607867345	'267.832492727585	'274.25085525624	'266.582566362172	'121.95125248458	'165.145341359539	'252.336444537772	'224.802944005892	'267.449537879681	'285.364501014737	'238.363079780103	'201.757556789198	'271.271391715835	'262.40315643715	'255.770005948041	'256.524100276553	'266.283074806089	'269.049340080316	'234.070756075888	'278.29470112219	'278.93575323706	'249.973077288743	'319.323080581374
Dasatinib (BMS-354825)	'270.6719523325	'299.0723025701	'198.867353580685	'303.5090813899	'289.96547106393	'321.7143101437	'358.22525297045	'411.4690055429	'365.5124984066	'309.3714600219	'288.910170964	'262.79341774975	'290.59706331105	'303.42207619415	'292.7916126501	'207.842148813405	'317.5451560248	'261.4099997663	'290.85277023425	'327.17120889145	'310.70931862	'339.1132059601	'229.4528506358	'306.62841325178	'329.32940133225	'304.8926152699	'283.6068712686	'290.491782584	'282.6461039206	'235.1556321927	'278.55977068045	'170.62485308955	'171.037918448152	'260.018148878945	'289.90855652595	'326.7357434089	'292.5873547642	'249.82200494675	'253.8202628295	'266.28388468215	'287.2305981614	'261.61523479558	'272.60509745457	'263.3877488045	'278.839498443015	'293.7074904045	'270.6737253992	'287.292246245615	'281.848900470525
Dovitinib (TKI-258)	'240.316543855216	'251.385834483826	'237.991264171062	'283.26294629978	'267.033762904895	'263.639773122349	'281.630251845475	'220.284797529668	'209.427096643534	'258.255578327419	'219.37392131346	'218.83312182155	'251.07105006189	'249.488550132463	'202.677816065351	'248.93690269337	'259.163740547455	'245.5590182717	'248.87228570078	'235.747813547066	'262.880027256616	'302.153947733705	'184.08693485856	'273.739551165378	'266.856933969505	'286.561644027375	'250.81086983289	'245.674865181853	'240.60333999785	'214.790946009834	'185.852739390428	'163.822584217367	'235.776584293646	'201.469500324262	'242.461143963683	'233.214972910285	'149.571574975248	'173.90431334448	'257.21404314032	'226.340381279573	'242.430868232669	'230.170627215014	'206.691609037745	'228.643318035479	'198.903714226758	'253.306518589458	'230.968283925961	'249.299353108596	'237.677627531361
Imatinib (Gleevec)	'329.68339455045	'303.87339843195	'283.54100138915	'338.9803824932	'337.5874384154	'310.7924781575	'332.02709973905	'314.4523075782	'300.11610272197	'304.0314948725	'324.3535665863	'288.45746850365	'316.26119534305	'297.01296386585	'270.05887433347	'325.71473002391	'336.48707894095	'329.91240312295	'315.61385140015	'316.062714674395	'285.300769757767	'343.7838549869	'297.74076108655	'304.029331550508	'284.4259799192	'326.41663806255	'285.9442156933	'317.878439131575	'297.66715022065	'285.043450397475	'301.48847741987	'193.558527877575	'298.39579544286	'254.914153319765	'291.813271923275	'349.5983096429	'270.51065594305	'292.83148437463	'325.29788776231	'279.3193310816	'298.67403566568	'286.131813224365	'292.780761873235	'290.697886235345	'314.357756914985	'297.92564769195	'307.2194958918	'279.073478826995	'322.93646816233
LY2835219	'238.803295425744	'310.52492931616	'176.431543414223	'181.847623652939	'183.124739890837	'336.006909254126	'355.63037598096	'254.79968771587	'245.726004474335	'247.893901625635	'240.94923901605	'256.901716899261	'278.886677399868	'287.553880148485	'234.361697567189	'254.032951211065	'320.857926031908	'296.13399077894	'327.51176292633	'195.444593287868	'199.981638627677	'342.046723291605	'240.388223357791	'202.573055472987	'193.472021518638	'237.13346050715	'253.94046952704	'290.26228152642	'321.673324758685	'226.847021919035	'168.888902048966	'150.52205403599	'247.165284730348	'166.477034321385	'273.437411538695	'264.876235078129	'172.418146627413	'205.142091655937	'231.42615918047	'224.675661387481	'235.895261247035	'216.56741440904	'166.74032113483	'242.588981877084	'171.94374408838	'253.55897119774	'231.741170067275	'255.2599147221	'295.413462589855
Cabozantinib (XL184)	'344.70620338115	'324.82675714845	'267.466750459	'281.53660216505	'293.04199886805	'230.290821254243	'239.412118410878	'339.9300809681	'289.6459725724	'297.2928450032	'333.5628569643	'278.7527294053	'283.7278913492	'299.07904413695	'322.97342982985	'312.9438221658	'364.5204570519	'282.10030191215	'343.6614080241	'300.69412126205	'277.90957297315	'350.35275253405	'297.34661648695	'290.770865540305	'343.60492426005	'388.93725171195	'305.2310934019	'285.2247058285	'305.10193798555	'285.00675860335	'154.43532753738	'206.80332784825	'318.0976965898	'275.20632056285	'314.91276457135	'327.16040793505	'245.72939974655	'278.363073163	'331.7705725091	'260.872778618	'295.51193195625	'297.2961171993	'188.816604263654	'277.05758281565	'278.54328928795	'312.99117870025	'291.04551071235	'299.23196135635	'318.6303751954
Foretinib (XL880)	'276.258509096288	'270.057767295645	'189.831125244325	'216.949392173769	'198.991937961846	'225.541085610791	'257.55855772155	'251.741117811245	'211.973826006785	'226.265769805004	'226.312616003295	'226.999318956429	'222.043676143914	'238.724761334606	'210.347719578979	'229.273781119068	'265.189318680565	'239.978852585533	'267.062352928115	'206.588800977135	'210.608613730727	'242.20717535327	'236.843225879444	'210.953191452999	'279.835501653545	'308.85906681955	'259.448739721607	'256.112239519599	'273.843377902477	'224.155587449835	'95.1537209939865	'158.75715504138	'226.937787190206	'199.607266054765	'223.006218786236	'227.142531359968	'142.289736489443	'177.775733109717	'257.20413293169	'194.021804076881	'220.549037449247	'196.410745705847	'122.422726137176	'251.812902448548	'162.290039087578	'227.259724280611	'213.316363619536	'188.392746211925	'214.86726781645
Ibrutinib	'321.6961881377	'349.62154163315	'212.526155143365	'242.61436508792	'222.771735576795	'207.02057818895	'212.3770232257	'318.744708346095	'304.5161321004	'349.5023774025	'285.38726052335	'300.38937956215	'304.82655574155	'326.629483581775	'290.4004681438	'218.4452401511	'324.50671710395	'278.65529050975	'352.39673419285	'246.952658782405	'254.56956352619	'397.1951683831	'261.31491492535	'187.484987915448	'231.642269370045	'244.819688742215	'271.05442449385	'337.64520757755	'284.11323533675	'209.5399027744	'297.36747997316	'196.5750915593	'264.49234587826	'252.86354584015	'297.1122631268	'279.4057297019	'246.834874774305	'226.34275738462	'282.91100550412	'271.607175629335	'270.19471291685	'229.706648351482	'149.680721725228	'289.51008883452	'193.443521292667	'281.8826286243	'279.3365349461	'243.2368517796	'294.355900369888
Vemurafenib	'330.18633741265	'323.7233211474	'264.92288560692	'306.296927896165	'287.811747865025	'290.7607318169	'309.25867160665	'244.32595875265	'277.60185679582	'352.4390093409	'328.8658918949	'302.9630069493	'335.09324080405	'321.45970348515	'340.8136852962	'317.2980134051	'336.7608642208	'254.9627680091	'363.0361714412	'320.94902595813	'321.470769197435	'355.7217896557	'325.64462254515	'306.845991022811	'306.583364262795	'343.07973799012	'337.9525908157	'327.69132250485	'296.9777839949	'297.46332882825	'362.52224038194	'214.6278847417	'305.51935220415	'257.3474102674	'315.0202247556	'312.4300392133	'321.975722940035	'252.674972971885	'323.95521208215	'307.6686206106	'311.8786816962	'255.82642458425	'224.668548184045	'305.8877933572	'294.092087687135	'322.8471582809	'318.0298895823	'300.37401800125	'296.82088866405
Trametinib	'385.7142996045	'249.943583438	'113.7289895056	'143.8028377604	'141.9335769239	'89.7610682043	'137.46528176825	'84.09907591137	'118.27530561665	'297.26028409325	'276.45138064285	'272.143552539	'262.10184647925	'274.50166050795	'282.46748626495	'164.57601045495	'91.60467074875	'295.52872641995	'327.66270358275	'90.11776346778	'75.215710985297	'368.90334999655	'212.97515026875	'173.38146607765	'146.9314666328	'147.75604951395	'282.4907844818	'263.57561410175	'337.70837571275	'206.8516115551	'24.769986686905	'147.56843557675	'141.03100018005	'70.25454937474	'173.94525011315	'254.26759792495	'146.3696784262	'131.12703190195	'183.1720950556	'234.8733834544	'214.478817696	'139.5708225569	'115.1423765307	'162.8466066513	'38.35323980409	'241.4865128446	'246.9015578863	'222.7388250205	'230.424800164592
LDE225 (NVP-LDE225, Erismodegib)	'382.8844791307	'307.2273919087	'303.240270600697	'407.53487006045	'283.145173881335	'285.60572702525	'278.7004705973	'342.6896831841	'332.5038514861	'361.19663882235	'331.2551429225	'259.40125818445	'314.341335879	'287.75924447015	'369.69387584865	'318.86756726845	'373.0813829953	'325.23752763495	'370.38739779355	'287.92169801892	'380.3427985523	'419.1276994218	'358.63150800695	'322.25116072407	'319.93584115932	'317.7645527094	'366.36432149245	'NA	'360.0805144068	'327.24778490285	'359.79768919605	'310.9043499364	'362.1734164509	'303.0156029109	'359.3142154491	'335.65294287275	'294.57859145155	'380.56556225745	'298.582852926105	'272.59528778996	'308.1389288105	'315.0502223951	'303.9899587531	'284.1674372934	'311.575622754	'309.2663132532	'328.0476080665	'299.7808940768	'298.1072515652
LDK378	'270.108655890343	'261.318336281815	'200.072710904294	'299.419042319935	'221.201663339785	'200.135614509381	'202.935929332062	'207.904756731775	'255.965624107374	'226.31772403085	'194.39718707204	'218.56666692323	'230.262174456765	'251.57097840967	'228.725524346432	'206.67348036393	'207.34975931043	'216.495785133321	'205.74775712235	'204.715428636771	'220.63197565444	'336.708155222435	'230.919633007665	'226.344985081877	'277.142677599763	'294.828834093241	'241.083914238892	'NA	'263.985109470325	'235.007088186625	'224.823335431908	'176.85400697458	'234.465924328003	'253.967533689396	'268.90027067153	'225.35582289851	'176.947724687785	'221.321038592465	'183.16415599141	'210.03575547701	'188.16098517162	'222.88486882191	'196.19447494687	'207.8144590204	'226.70968134647	'215.80717066979	'231.20873484443	'190.89544566305	'199.59543753246
Nilotinib (AMN-107)	'273.313230041035	'285.73286734678	'302.516643217454	'317.087079035036	'259.59051133536	'295.75272284295	'270.832797598392	'258.261478982015	'255.53831599597	'229.04650559133	'243.1073938281	'210.355130094695	'240.09445861148	'253.57110059953	'278.68703623046	'230.51051472432	'251.275717198075	'309.787081441283	'236.278645228255	'259.968174196276	'256.818719556725	'374.5286479366	'262.39417791637	'305.255164031627	'272.781301812916	'306.167814624015	'253.40568160423	'306.02833372815	'254.565986838245	'285.1180388583	'268.913702479615	'167.620999195455	'288.12146122589	'229.14120872624	'274.62660632078	'267.3761825732	'216.38779883894	'251.99129967498	'259.48779828885	'228.707472811555	'253.235869828655	'269.09869369294	'246.90963813356	'275.61782526152	'234.433997808675	'227.64985613526	'304.39619512574	'216.62762010801	'201.27150002423
Olaparib (AZD2281)	'373.67995857305	'333.2696236413	'227.83315721565	'307.3802037676	'272.3948794757	'310.1350466993	'306.2982477622	'315.50534513665	'320.91952321195	'370.1065684117	'337.2892501386	'353.91080371175	'377.5602759121	'359.8675898672	'366.67147444265	'328.57925263405	'329.99004478055	'335.25846412985	'346.160778836	'312.6691413217	'406.1433965142	'376.16919671515	'378.32343362175	'398.9145493929	'366.8107715597	'379.1432000229	'376.55897035915	'384.0919345431	'344.7392609906	'336.96086403735	'320.7355833459	'222.03658374165	'353.74681460895	'302.6739579433	'363.0674394273	'390.61893624	'269.2138924554	'301.00683423635	'338.9336174827	'320.26264865925	'316.908489616	'357.35132374655	'305.59221952595	'379.7331586169	'225.09536221491	'303.890356957	'340.08367098955	'304.0955179329	'324.2595278246
Panobinostat (LBH589)	'153.72188071781	'116.60665719275	'118.143708862051	'132.586949194356	'112.361108929724	'126.135198901598	'111.989048387624	'39.241836263195	'94.74674572816	'164.562326082695	'138.03275071198	'156.12263470377	'176.95576775784	'185.013117321405	'215.85311236324	'105.56766192231	'153.02735273065	'141.316299706885	'116.57748798781	'164.968341871087	'200.162223890665	'135.3593978054	'293.0749390758	'132.71252981925	'62.7750676405855	'100.82904283511	'202.0422870382	'209.316566359675	'176.390594920435	'129.01248610188	'75.002473043364	'100.05298708872	'83.254601810704	'76.63742663751	'78.99554393839	'116.45188954194	'137.891241174945	'95.814556785405	'148.11131849729	'154.45776179813	'138.46408064439	'161.590017874875	'114.59044284218	'129.73799850488	'81.4433705423555	'142.089831813425	'103.94404126478	'108.499352302745	'101.54602695285
Pazopanib HCl	'316.25471115685	'324.0636445933	'269.6207435313	'339.84957531108	'263.6293615031	'326.6965523132	'317.88864480115	'297.12593771558	'327.92847092855	'305.91694660755	'304.21808079225	'267.862002849	'297.82636197735	'289.762025658	'314.19252922425	'291.51899176845	'391.3924779795	'309.2824514715	'315.3146501574	'307.83757430016	'317.1572728492	'310.1897769636	'293.98377724365	'315.92630819792	'314.0659024599	'332.5791451097	'351.8695388487	'347.48766037515	'323.4263520421	'290.91982466675	'300.48188608115	'249.5810740811	'319.8106114752	'273.6617943337	'307.25558487335	'338.49117111445	'241.251273402645	'273.4851077855	'320.45277619695	'242.27825275069	'294.18017824655	'355.85767008225	'260.595342295795	'331.2494775379	'255.001842455675	'290.4681968835	'318.3758663716	'265.21865390355	'263.7769264091
PD 0332991 (Palbociclib) HCl	'366.49883373765	'318.79403045593	'249.80130352004	'352.049971895868	'268.448123129882	'341.42835694805	'349.15791629925	'312.85469500958	'296.899472395035	'320.09669051922	'276.8059623747	'301.137215898405	'346.788444598315	'364.6701713121	'292.917624259645	'328.14279917104	'338.11196452654	'344.44243939	'319.196549258585	'297.944342949379	'302.261200207255	'267.295426609735	'335.842105458785	'310.112243104843	'325.116898306342	'349.93880809259	'328.39689588477	'301.7969251001	'318.04015139397	'328.64224225846	'283.034934588125	'NA	'323.53586133756	'264.86967765133	'341.86034764131	'321.59709929672	'244.318178180755	'280.884562304665	'345.640177403485	'306.43816710826	'283.365382443845	'301.563981613955	'328.580560759915	'299.316886886345	'192.32551516869	'276.19615145426	'331.93920560171	'286.183052142725	'282.32917472012
Sunitinib Malate (Sutent)	'311.20782911648	'253.406380746405	'285.612032234063	'334.336628178969	'299.331527209468	'350.03047884695	'366.73114250204	'252.22995686104	'212.405589136417	'292.17396802597	'255.73024580028	'314.509475131895	'365.61845855836	'393.99726979843	'281.235533106408	'283.87444057998	'264.042749896995	'294.11898396506	'276.15062668736	'295.005959708748	'266.41220142892	'NA	'279.172461103355	'311.374972878217	'311.5127852551	'343.631674402961	'296.238742852155	'NA	'302.3368103639	'281.834387513195	'264.465508496855	'198.335888125985	'277.717952281496	'227.468041616267	'294.06049564224	'312.29176379207	'226.79831782379	'271.613759757495	'300.33500963076	'281.81047745287	'279.949580885435	'276.43496517592	'262.734339558645	'253.5170533723	'286.070459758211	'292.8829602036	'269.90978019507	'254.73838777285	'294.953427234375
Tandutinib (MLN518)	'306.96600605455	'266.848484960495	'373.23475928545	'388.18754552785	'362.0555872883	'354.1331459749	'361.27078552165	'325.47958254662	'336.6269720974	'358.89632409795	'332.1201044627	'347.0801334869	'342.32142264905	'356.2744927769	'338.63697890834	'328.308578950795	'328.32487927375	'320.7610444633	'304.405359081	'340.5550553717	'370.7716701143	'364.6676366395	'308.28789591424	'394.74478568825	'388.58278286635	'374.6935250779	'338.5955517618	'NA	'335.09674178295	'333.3298657649	'345.758850052145	'245.997772657515	'325.08784889629	'238.50099243008	'311.1582205766	'386.40379527315	'296.97102948376	'292.0885119306	'312.7630717126	'317.00647036555	'339.03244111625	'315.291553781165	'330.60938691285	'301.59501073275	'293.716902303119	'327.398090687	'313.1065619941	'283.2891070109	'296.40357438741
Tivozanib (AV-951)	'303.54616316839	'316.5297908657	'278.666872639	'310.48206113901	'269.665308403839	'352.59787039765	'368.95541012475	'359.632179139175	'337.311591531595	'318.62702623665	'336.9006986764	'267.22421088903	'309.904756190545	'317.60569767325	'316.15594622415	'308.00158808742	'322.0972805097	'360.52637445525	'349.93190055285	'324.15393131708	'305.846305854145	'354.48933219665	'276.809544180155	'390.207554512085	'410.946694862045	'420.094530567605	'331.639558081985	'357.4469113076	'366.21120258295	'309.98807512343	'307.157310168005	'256.7842132404	'329.03513788459	'287.62513831442	'319.117748635485	'381.8115179017	'240.214204281575	'277.12200293462	'325.591294328075	'261.316008717855	'316.34192857875	'344.61315500815	'296.29019986675	'313.8245095132	'273.25792134759	'342.5478799923	'349.68050136895	'355.46716192505	'242.01976762162
Dabrafenib	'316.3210175298	'348.8422216228	'322.2522447331	'411.53163332925	'321.27441048925	'396.6173834423	'418.5294715337	'313.6919148291	'326.87483883585	'333.03709753325	'328.6111603089	'291.01912844315	'272.89610195145	'288.6441838663	'372.64869601965	'361.16075002575	'288.4241730805	'310.01201423315	'361.2686677756	'323.7837709817	'330.379171059535	'368.43485399725	'326.0879840446	'342.0310114823	'367.95920552515	'355.71465976015	'364.54533266595	'358.3146212517	'334.0638039976	'332.53570497555	'343.3559498728	'249.9351455671	'282.5100504018	'261.19840939166	'334.85148060075	'375.51622652155	'340.8510973046	'342.3646610931	'326.02496190895	'291.97847191925	'361.3592085687	'315.90873436755	'225.14117235825	'350.6099089167	'248.123403887335	'331.8842986328	'335.91406833595	'332.8361253898	'304.73678558525
Regorafenib	'294.897702969015	'332.17365017395	'246.396332765155	'263.018446780907	'242.090101324425	'335.4332767663	'330.95371706805	'286.36781065986	'297.1414660471	'348.52388962252	'307.46235334945	'228.87621653269	'247.085451243215	'245.313811425415	'298.957554600065	'306.90833984466	'282.8645583813	'362.5793222926	'312.689945505	'272.552965289891	'211.946773539445	'308.47490086775	'276.099281354895	'215.358936638554	'295.019813079245	'365.659088622614	'325.0046643733	'281.546579653885	'345.2611115471	'318.76912744815	'282.9881432375	'247.64594366618	'303.21302591065	'181.47236347802	'294.595713586405	'320.6703170316	'209.589060521855	'239.288497897675	'354.496234664035	'318.20038454546	'336.04882953296	'282.943749410207	'230.198990953984	'292.090329399225	'224.35449096028	'291.104575056075	'306.801698010465	'295.195923456025	'277.73890371362
Bosutinib	'408.877122537584	'318.264806621125	'286.816521944058	'376.427246314016	'302.935411544252	'398.398195599045	'427.805206066081	'372.326079308865	'357.594546233178	'321.22123233563	'307.63743600981	'349.824579594975	'361.568677133385	'361.634208022952	'376.924713154537	'292.421339398367	'327.131750330595	'337.299850759535	'321.969642134035	'381.833810609113	'358.769124322995	'319.93837793913	'319.24781451707	'272.146474155562	'389.313739261437	'325.640056747883	'316.08934755107	'294.341109305992	'369.37931455015	'302.161128909716	'309.797844467903	'211.6839016507	'270.738303483662	'275.514274433468	'354.450384513808	'308.631560251286	'323.258504050781	'371.46897811351	'374.699593993215	'319.216721278885	'355.55804077484	'258.174341950176	'231.777786829672	'356.66028289091	'276.191854642349	'334.3977094839	'318.879919281925	'295.909486774205	'343.52013755004
Carfilzomib	'191.10288844635	'57.826441084795	'4.612445538566	'4.03737131271	'1.4710721246225	'64.16959969679	'59.781143236092	'12.173829453065	'18.792760112807	'339.2593861281	'45.87236985336	'170.66399301015	'134.488094315675	'135.958108395105	'107.7007523745	'22.148052112565	'46.10656547379	'119.082106505185	'30.75247704148	'16.836503593105	'19.8746237321	'160.83352451788	'148.61997852125	'8.6491689594585	'10.9312684488675	'19.730866434158	'29.5385928324	'78.113279344305	'132.53025585322	'78.0151485313	'6.09413470531	'18.46265184903	'51.563768111325	'19.27509388925	'16.320377122055	'77.72928893815	'21.11149790331	'24.483750806255	'372.63923404469	'331.27522493483	'330.294506974095	'23.331727660115	'232.403116734651	'19.23989535444	'7.0614578093925	'59.15518103265	'31.08126501778	'60.365936787455	'116.00154173825
Vandetanib	'291.21450865332	'245.0211438883	'246.252784366982	'310.163521066794	'260.098028589235	'247.041434034555	'245.342944807785	'283.10547088412	'322.151205669265	'306.751278495765	'324.1535803161	'307.18832754663	'297.506089688205	'301.57248164755	'308.22184270752	'237.543204827535	'331.322718287415	'311.76282578525	'335.080271378045	'311.877901462564	'233.49339661089	'312.399196131045	'261.31865552413	'296.222910766313	'308.770995962548	'301.75754777219	'344.82780745995	'336.56075061491	'334.0075083773	'265.63643628184	'348.012938609745	'220.52060448843	'285.347404678152	'295.37317609114	'323.629447500655	'299.05700452653	'287.08198296173	'294.439738203235	'358.41805756794	'313.761667242975	'321.1178583326	'235.464883472515	'231.342165985539	'248.661739147665	'278.4964746075	'321.426611708795	'288.524652830595	'259.40811986227	'289.29502397162
[truncated: 1 more columns]

## Sheet: ED50
Compound	'9	'8-4	'8-3	'8-2	'8-1	'7-2	'7-1	'6-2	'6-1	'5-2	'5-1	'4-3	'4-2	'4-1	'38	'37	'36	'35	'34	'33	'32	'31	'30	'3-3	'3-2	'3-1	'29	'28	'27	'26	'25	'24	'23	'22	'21	'20	'2-2	'2-1	'19	'18	'17	'16	'15	'14	'13	'12	'11	'10	'1-2
ABT-199 (GDC-0199 )	'20	'16.1967670153365	'1.6391057062016	'20	'2.17267783339628	'20	'20	'0.814396103921512	'5.8727497157506	'20	'8.65072343733408	'20	'20	'20	'5.48003099935003	'20	'9.51327006516951	'9.15090658259876	'20	'4.40711118988567	'18.3840028395297	'NA	'20	'2.02539534283064	'15.5476029482711	'6.92742587936461	'6.11483280574744	'18.6195855094754	'20	'20	'1.08851828871919	'0.00447078429708617	'2.13361772616627	'18.8745626416727	'20	'6.87068349682678	'20	'17.740247235674	'3.72011582652235	'11.7343827941341	'20	'20	'5.0726710703004	'5.48420365087749	'5.58323237261934	'6.40039498474932	'5.71878384101151	'20	'5.30472936715497
AEE788 (NVP-AEE788)	'20	'6.00935526988932	'1.33508595401907	'2.23896685522427	'2.53909760148338	'20	'20	'5.98148241990791	'5.51643569977145	'20	'20	'4.52410516583997	'9.82853549431597	'12.0129768925642	'20	'11.2746194244169	'7.1247454471344	'20	'5.57631711468418	'6.86623438203158	'20	'NA	'20	'0.395863721609688	'0.183095595054321	'0.112908624308714	'20	'NA	'20	'10.4118543014581	'5.17202435552755	'5.73843467399195	'15.1507663142644	'0.00245356334545357	'20	'4.67349376982649	'4.13633552337331	'20	'8.90183997419105	'7.22152093972674	'2.05611881848291	'1.75542488327222	'2.68168286916151	'20	'1.14126482029455	'7.5460064789179	'20	'1.6476819877879	'2.9793929778137
Afatinib (BIBW2992)	'4.60500131420127	'2.25233548119841	'2.17406907219502	'2.71359407549557	'2.77855089275976	'11.5396766487838	'18.2212822765241	'1.64436224567383	'2.47501782704164	'2.73632902125053	'2.3984374228686	'3.51337173249971	'3.34513138206488	'2.47534653557947	'2.30508358239397	'2.3374270791839	'15.1480742361045	'20	'4.36392014264473	'4.3469340553056	'3.45850460459166	'18.3893271634947	'4.99530975583001	'1.84492228657461	'0.0175496377904397	'0.00327859399455758	'5.80786138883863	'20	'15.2993215377097	'3.12959677764033	'1.73943768069946	'4.09437981475599	'2.59907037238827	'4.50003503286648	'2.67290489125091	'3.33082395273634	'2.10676158387629	'15.22074671465	'2.06437498716052	'1.68809658273382	'2.36380518067552	'1.44173556386576	'2.40621286909244	'3.9489916145904	'1.77496605816124	'1.97592848612949	'3.24502895221698	'1.94494247764842	'1.61858383617855
AUY922 (NVP-AUY922)	'5.00818950358555	'0.00837962505153931	'0.00551182266393449	'0.000809370114919606	'0.00311439931274772	'8.57159311099084	'0.00351493963006609	'0.00473512741756528	'0.0156876328050908	'0.0238828574767227	'0.0017866638815624	'1.41943274977553	'16.5692900232445	'17.7861442544889	'0.0057649851950075	'0.560969836103465	'0.161983817435026	'0.00555475161099621	'0.268611701815041	'0.0047814134028611	'0.285057566426266	'20	'7.10088015795089	'14.8162352719216	'20	'0.0168105245648061	'7.16404569148799	'0.0378888608325235	'1.13363007110503	'0.00407444200689819	'0.000937866665586322	'0.00637149078404003	'0.00568608703676123	'0.00234006304726755	'0.00364795669445822	'1.55136642131695	'0.00839345542787436	'0.0192499361514968	'2.30033600787062	'6.21055732580528	'0.00139147283741257	'0.00332133067482284	'0.00094316100685599	'0.0197368265106507	'0.00136374762535382	'0.00290061860285773	'8.37919042578714	'2.21439870310616	'0.000915767284512036
Axitinib	'3.13221639889308	'1.47914313188695	'1.65257114452085	'1.25282603122907	'3.48734495752673	'1.77950263298797	'2.53135910246635	'0.804278344224629	'2.25638604642858	'0.827450112123069	'0.507356451057367	'0.701137742077358	'0.745261375752553	'0.804662562692174	'2.59403452231557	'2.0868662150463	'0.724953171020832	'3.20102582486148	'1.88925787445214	'0.837932102391694	'0.74221978242086	'20	'0.419483587409527	'2.79563753274815	'4.76649083832522	'2.91733603311927	'2.95190149839854	'5.99725813670157	'4.34807020544466	'1.27541900296196	'0.660852265397246	'NA	'2.2509446981863	'0.932905194325285	'1.76906897602213	'2.38751606785505	'0.313951636521351	'0.440300246792563	'1.29379257496474	'0.87891736698499	'1.08397169431894	'1.35650003200114	'0.43152623612622	'0.994143963143446	'0.386805630024826	'1.08330995603179	'0.948786823864475	'1.19560482989632	'1.19987777187567
AZD2014	'0.0024189987348436	'0.736007205359144	'0.170103646578373	'0.244538438859987	'0.421402399840169	'0.425467369815069	'0.644404417592487	'0.139010153724267	'0.0558381825890301	'20	'0.218070791216676	'0.00887896059665533	'0.310160983734257	'0.0920876910373538	'0.707673582193166	'0.13933463769844	'3.36266812162218	'20	'0.00347643233455917	'0.0833724781357763	'0.443356734642434	'1.19970205214235	'0.00564717254184195	'0.371863906416002	'0.642808675403889	'0.694195029844811	'11.1506832040879	'0.00184021036998168	'0.146730980622767	'0.0519738954927223	'0.120580736734575	'1.02409047454578	'0.00593655148363421	'0.00160718962085813	'0.00431756785978381	'0.78126325191179	'0.165061763732469	'0.223270940259015	'0.0021701305271148	'0.00239128756274274	'0.244854199703827	'0.113040985081711	'0.349683653693537	'0.00274278212797617	'0.0374793942634324	'0.194784432412548	'0.219654653814571	'0.0304648542204216	'0.194952492625895
AZD4547	'20	'20	'2.44450994725055	'4.19408256118001	'1.38165332224622	'3.40214987103597	'5.77564654602461	'17.1546667750618	'13.8025402318722	'20	'20	'18.1437167708834	'20	'11.2132892931513	'20	'18.7378467415501	'8.76654161644687	'11.4666875429037	'8.28916573044006	'6.09766756910551	'20	'NA	'3.05833337766337	'3.93220283743277	'14.2990788724702	'12.203006772022	'20	'20	'8.00696027924618	'10.5756211603111	'3.89749721328086	'0.00596316169988923	'6.35526099364682	'5.99792243312371	'5.67562761035111	'4.99256428983512	'17.5480274992347	'10.5853996209413	'20	'6.08844083808724	'20	'20	'20	'14.748671132884	'0.113980785780602	'20	'19.6757636314079	'20	'20
AZD5363	'20	'20	'0.488568586331891	'0.712840759268533	'0.649770090077053	'20	'1.32792726895496	'1.12530645499153	'0.578792118312871	'20	'0.568787834904938	'0.00434427363567637	'20	'20	'10.6920067148915	'5.55962316546535	'20	'0.821365729839361	'20	'1.86056164493119	'0.603741657384601	'0.0188891921107684	'8.31691351785235	'1.83478972903111	'4.30786879684561	'3.86506611694259	'20	'3.34014423094168	'0.732469679667455	'0.655140524063101	'0.909173208297687	'1.16427417200867	'1.68061660794564	'0.00836351565787812	'1.9048823845555	'0.534796531953336	'0.749815251923199	'8.70090140985444	'6.10415532462701	'18.0231879929603	'0.374189175126034	'0.503505180017175	'0.766245468693686	'1.03169474076711	'0.148602839217452	'0.244733704889223	'2.04470523224412	'0.00402523263992208	'0.504321423787684
AZD6244 (Selumetinib)	'20	'20	'1.09793703019335	'2.54891188505783	'20	'3.22530140866	'0.0556148941946786	'3.32148632909259	'20	'20	'20	'20	'20	'20	'20	'4.81717116490634	'12.3315522644373	'20	'20	'0.837646816115217	'0.00137367991338913	'20	'20	'20	'0.166676005985764	'2.08778550985238	'20	'20	'20	'20	'0.00718781034380899	'20	'20	'0.00443056254304414	'15.6761755039411	'20	'20	'20	'0.009427425649753	'20	'2.35848601160476	'0.783711700467481	'0.495005145566362	'0.359942146181119	'0.0151007351823635	'20	'20	'20	'0.00221546639150446
BEZ235	'1.53637738788366	'0.171465764884003	'0.00290966399890373	'0.0516719963855906	'0.00430874691845687	'0.242441161743825	'0.300770082086802	'0.0741694726344944	'0.0553009667923795	'20	'0.00194043234485518	'0.0399395556199286	'0.100433949013282	'0.183375580481894	'0.39251759116393	'0.0039471773447981	'0.0039744095600314	'20	'0.0959335860618127	'0.042057365230821	'0.258148763891469	'0.00380736100829385	'0.00206032749538899	'0.0518894559882211	'0.049582206560557	'0.00248200807706663	'0.0975923150743783	'20	'20	'0.00337772120532287	'0.165749814291288	'0.273693486229619	'0.00393399436095173	'0.0325243766415313	'0.00239149641827672	'1.08906294110125	'0.188640761527941	'0.0503415023698969	'0.38415517869371	'0.296703755603889	'0.0182597335897673	'0.10556328239925	'0.0870584320293183	'0.00850979430580546	'0.0331832103826825	'0.104175807133919	'0.113175658165418	'0.00244725110146441	'0.318650976736697
BGJ398 (NVP-BGJ398)	'20	'9.38413417541584	'1.77709414379019	'0.53433559082814	'20	'20	'4.87489181591028	'20	'20	'2.11640571812348	'20	'3.78456644961622	'16.8927866892599	'7.90994378580624	'20	'2.47923825122655	'20	'20	'5.87614643354753	'4.12714509313231	'20	'6.00650670397165	'3.64953339115002	'3.32598227395587	'20	'14.1054052013195	'20	'4.32916191220774	'12.281141276912	'20	'3.29359710072851	'NA	'20	'3.19555715607245	'8.64224648686257	'1.59935901687761	'15.4032993932444	'6.63032039606261	'0.348764489355038	'1.01646752412712	'1.89499916328856	'1.96756608659104	'2.77434130581196	'2.84376814415965	'0.330981011317923	'20	'6.85194685947596	'2.17028652017393	'14.6079514057117
BKM120 (NVP-BKM120)	'0.686349611870578	'0.470139208411504	'0.603535524274192	'0.377415182024988	'0.419343845398986	'0.807605271851819	'1.42634989739293	'0.845693027316176	'0.558143063799995	'20	'0.859843003405444	'0.509993826417499	'0.733899680278254	'0.97664026764731	'4.28112977889313	'2.61111256716888	'18.0105406205997	'4.38104027009287	'0.555338278566192	'0.954634039311517	'0.0196195162491661	'0.00281385185356961	'1.15718991248747	'0.375807897825095	'0.698548027528488	'12.7844455880281	'20	'NA	'19.513043553336	'0.814913535932775	'0.412662159958752	'0.632924700688708	'0.64037911566047	'20	'6.79242837265715	'1.21403195275129	'0.660905724241576	'1.03398293890685	'0.475246454312357	'0.328296242998864	'0.582312432296545	'0.902332656630147	'1.17365378734281	'2.52510482950581	'0.560009862061591	'0.70189741278469	'0.858537851153165	'1.17369129435339	'0.586813393064245
BMS-599626 (AC480)	'15.5711562222656	'13.3004319736042	'20	'5.70470328513854	'16.3555824361488	'0.989715103001141	'5.38063071963604	'20	'6.76391070554307	'20	'9.16437292497502	'20	'20	'19.6853188117637	'9.01825297851311	'20	'20	'20	'9.94277924236711	'19.8407631909541	'20	'20	'10.5588332053896	'3.22221714823262	'3.77412375821082	'3.28273733308332	'6.06252806306352	'20	'20	'20	'10.1513694258806	'20	'18.3738931160028	'8.42032701278974	'20	'5.35466531409898	'20	'20	'20	'20	'7.83345973905466	'20	'9.8323955014139	'20	'7.33915943409895	'20	'20	'7.75748336810212	'19.728905626352
Bortezomib (Velcade)	'0.0375421356464611	'0.00212286131563327	'0.00129809999832515	'0.0161954304600011	'0.00654607070685058	'0.0162825310019747	'0.0303812614862687	'1.27272470222591	'0.00123706181759547	'0.047287367978188	'0.311622032384018	'0.00277369318111134	'0.00369733297667791	'2.69092680293947	'5.11115033010936	'0.00147169147994843	'0.623827849692255	'0.0251770225088178	'0.00245353682928581	'0.00614929673776166	'0.00170570692322167	'1.12454257945275	'0.0048946516184621	'1.44800893673839	'0.00565346110260751	'0.00382289320073086	'0.0104680936785305	'0.00158080944428179	'0.725083661879571	'0.0102779311954466	'0.000865729244653578	'0.0144754906350574	'0.00127175932259637	'0.0641595223362287	'0.00301324717066296	'0.00811500154548465	'1.31211114794619	'0.0057116700627448	'0.0136041987283993	'0.0178792348189506	'0.816458996002148	'0.00323071072099943	'0.00146043946018823	'0.00799083587812671	'0.00376576823900469	'0.977122191089323	'1.2769921766446	'0.446663859457853	'19.6357391526631
Bosutinib	'6.09233792525643	'10.3268431565291	'5.22513015340095	'4.99746413816282	'3.06319514116379	'5.99696370218902	'5.39686403312007	'6.17422150478642	'3.78222095115585	'8.99082792180123	'13.013621588109	'4.19216510708407	'4.6028358785968	'4.49245886926279	'5.95713623889021	'4.2777598981029	'7.53118310447057	'10.2214339950981	'4.21378690104789	'5.9853833372671	'7.90637197758705	'18.3920111695	'7.05855697573656	'0.983092157486733	'3.64900721663785	'3.74825849685615	'3.7366819281467	'20	'12.5590438950342	'3.40466815135438	'1.99006139907031	'8.37958648098501	'1.82467575227936	'5.56243783388531	'4.70692784924129	'3.73003175911717	'3.04957933912737	'6.75919506916485	'6.50138988821948	'8.81751171520351	'7.86268643259583	'2.01054759341507	'13.8415805128724	'20	'0.777444388792868	'6.0586210176887	'4.03734918287646	'1.95076303557146	'20
BYL719	'20	'0.754330244801789	'3.66566743669939	'1.87072818914072	'20	'20	'14.1074089986162	'17.3786410433021	'3.50904478603881	'20	'20	'1.76721464261481	'15.24724639374	'20	'20	'20	'20	'0.98147626306	'20	'5.7494531694296	'0.0131501237061696	'4.42508837973411	'20	'9.16154550804303	'20	'20	'20	'NA	'20	'8.03945831209574	'7.44336322151504	'3.05508087788608	'7.1954124556639	'20	'20	'20	'3.04394920314502	'8.9317281381318	'8.45820848030243	'20	'20	'3.39354206927092	'3.34419835064839	'4.11324693454393	'18.7054110133173	'20	'9.37906151761354	'20	'20
Cabozantinib (XL184)	'4.69456465753294	'20	'1.37371954648587	'1.19822027797683	'2.89449008793835	'2.24717917554165	'1.68110792816332	'11.0865050143132	'20	'2.63426909210869	'10.3810062374073	'1.65641352026851	'2.1757626980442	'2.13674846841852	'20	'12.8645546589064	'9.76954791753748	'20	'8.00793630665747	'2.33746723090299	'1.87283774430636	'20	'4.84504371798198	'7.0925554737141	'8.8552085521492	'20	'7.62940829646276	'20	'20	'20	'0.00346379371043986	'6.99212311734322	'5.44058741502558	'20	'20	'20	'1.91579656914054	'4.443756221358	'4.93482792755181	'1.76249861363479	'20	'20	'1.52732074236283	'5.92226668925554	'1.42825364043144	'5.20046836674167	'6.78297668037831	'10.0377169306359	'20
Carfilzomib	'5.48853959558829	'0.792489562208268	'0.0141664619093335	'0.0465985948428055	'0.0193057885211791	'0.0384886207128294	'0.0235024661131594	'0.00359067501255139	'0.00601099675157449	'20	'0.0383337034941884	'16.5973140653923	'3.8786765578354	'15.2198734598436	'0.0200833196028583	'0.00597055660096054	'6.28486394330898	'0.0657895754983443	'0.0124136375652893	'0.00427629454257485	'0.782953404202435	'0.0353126617877239	'9.34036202463344	'0.0169503224803974	'8.02564882360899	'20	'0.00105804178638951	'0.00112820644275432	'0.0434511748922375	'0.0230934024466562	'0.00635954279360116	'0.0401377571872775	'0.0122931113689896	'6.28621515223964	'0.00500743885248922	'0.00100651683272699	'0.0174286273061987	'0.00325348580030045	'9.60074915548324	'10.6346933536447	'13.608036741376	'0.00712215057784497	'15.7577739358051	'0.467458280631846	'1.07389294465484	'0.0175078788876772	'0.00100395204513542	'0.00238422163420221	'20
Cediranib (AZD2171)	'20	'3.80874613658681	'10.3278647308138	'2.31625266392091	'3.90494150585148	'5.95704124981788	'6.38178141752427	'1.8932433484865	'1.92866330189655	'2.0613625457628	'4.01765812191705	'15.4357998220077	'20	'20	'10.036586509374	'2.23660025957746	'1.68475718796522	'20	'2.4993075002111	'3.79439709039933	'2.48406760708497	'4.81928699745141	'2.72533067349044	'3.56755520713403	'6.58456305768027	'9.35424272832435	'20	'2.56684495111957	'6.28984754284714	'4.63838722353108	'1.32542705801102	'1.90470436275779	'2.53021898576826	'3.18405044608986	'4.31951608026741	'1.88199024135509	'1.06479200440722	'1.84911824913812	'1.14849157346864	'5.81460961797219	'1.70907033358507	'2.63872575745857	'1.15841902032516	'2.2261336555151	'1.90819086532272	'8.44915736868272	'4.98796852743327	'2.15091906040704	'1.19629708564089
CI-1033 (Canertinib)	'9.80906168083763	'20	'0.591442040890773	'0.587561934707958	'1.49731839780847	'1.72205320770949	'4.41976188061302	'20	'6.79753902598736	'1.87655872812756	'2.28106783419127	'3.76417034539455	'2.87318022513216	'11.9831892236625	'16.3327493281706	'18.5370072261904	'18.1140083291985	'20	'18.2628715546856	'1.67438391256205	'3.91195961869746	'5.06499369116205	'4.32487603482438	'0.355441646192216	'0.435464385869968	'0.311399053603557	'11.3606383098409	'20	'20	'20	'3.05137546580837	'19.1653291869219	'20	'20	'12.5543975047236	'2.45423156286547	'1.74129484854561	'7.97347453194844	'6.63099416712874	'2.42275684901869	'1.37739659948742	'2.07002804620147	'0.650345812866308	'6.08898672672815	'0.856262849774706	'12.5281759434365	'10.1160171686754	'4.21303485450826	'2.65759871768652
CO-1686 (Rociletinib)	'20	'2.71452705916915	'0.834927895118625	'0.47900218775043	'0.659714971151005	'1.15701459679052	'0.984546521427706	'1.51689021463388	'15.1365090888359	'0.7271262430928	'0.785481834115005	'0.753371002875935	'1.15846323569778	'1.35180024984391	'1.79316485437266	'0.55826490809548	'20	'1.55309222811185	'5.60978112642497	'1.29956892556924	'0.521511748557189	'4.75299703723293	'1.94690802600723	'0.998783847775661	'3.03113774720268	'8.57287900836054	'20	'20	'0.231034711094076	'1.1413282744371	'0.63054004579876	'1.22601294617133	'1.24945528937204	'0.545014505977981	'2.73793263787199	'2.83958880390821	'0.609224723218338	'1.31118018250889	'0.49018739141488	'2.2581919347805	'1.28800881214906	'1.39660140535289	'0.659722583463227	'1.25608501568573	'0.458549106076917	'1.23516365938149	'4.29877858332347	'1.05900612886145	'1.76944024362801
Crizotinib (PF-02341066)	'5.79470016847301	'4.20255382944301	'1.30903681693536	'1.07637444399017	'0.995826590586677	'7.81272795330335	'14.5457292158488	'2.6188953917834	'6.79973460070675	'5.30997111422553	'4.7971923388128	'4.83518583556682	'5.45367647751186	'5.48254581317841	'2.97188767196741	'3.72326031618116	'6.39342513358636	'9.12364221152898	'4.71417772608722	'3.77658332572726	'2.75074113216557	'5.32086363449036	'4.98263130779037	'2.15676353985603	'4.67177284067744	'9.053729889084	'5.12526479878742	'3.91955824754366	'17.3999546826898	'5.39720053642273	'0.0205506460438743	'4.71864004444276	'4.2596754747867	'4.02692930919001	'3.55335433269964	'2.69086464008228	'2.77247134014644	'3.64989638000619	'4.61927329024919	'11.4354752963725	'2.26078468508894	'2.91725180843905	'2.39079902655505	'4.56170943548875	'0.94264514627678	'20	'5.75738878968464	'2.29700161492322	'4.53764180477947
Dabrafenib	'20	'20	'20	'20	'20	'20	'20	'20	'20	'20	'20	'20	'20	'20	'20	'20	'20	'20	'20	'3.54791914734917	'7.35587287317026	'20	'20	'3.36341869875553	'11.6879878302334	'20	'20	'20	'20	'20	'20	'20	'20	'20	'20	'20	'20	'20	'5.74521966355326	'20	'13.9255894712145	'9.76356495723294	'20	'20	'1.65084743915616	'20	'20	'20	'20
Dacomitinib (PF299804,PF-00299804)	'5.97658443344721	'1.49495380214983	'1.90863750236234	'1.62593224009641	'1.71035046567955	'20	'20	'1.8637698847241	'3.05979151652155	'2.89214801976308	'2.23120862068378	'2.50630130378102	'2.61551172113153	'3.33699389362427	'2.24075131947993	'2.53571075048219	'4.23756902788572	'3.78939826541697	'2.45823376171207	'1.56101207557251	'3.42466738124584	'3.9862099900059	'2.47744886453258	'1.52035972851733	'0.0470533233952224	'0.121112208407765	'4.34543634020731	'1.93144305607163	'7.68324235969907	'2.49995040841783	'1.4171308893337	'2.84031121772555	'2.62591626066932	'8.93040293334679	'1.86734999885568	'1.52877631094784	'1.76300064215702	'1.82556295910205	'1.86703281491846	'2.20122257800403	'1.53112088015688	'1.52272869016273	'1.54187197790961	'1.48157995349553	'2.45159081126948	'1.8821759983996	'2.41335149883703	'1.65716342439068	'1.37507840394601
Dasatinib (BMS-354825)	'16.4867554660776	'20	'2.97349866542331	'6.37082145658192	'16.4945328102678	'5.3691880234478	'4.85978112797328	'7.05720212211246	'19.1306045932797	'0.301174421957543	'6.0872727137014	'2.70963523440491	'5.09282327559342	'20	'5.6265927117662	'10.0165414262499	'5.54142653162013	'4.66631104329618	'11.8992120680321	'16.6238684568189	'5.26693923215757	'20	'10.0566955035658	'3.12280321226256	'4.56997416057827	'4.71160787686767	'20	'20	'20	'4.36830395937621	'20	'5.31849698384464	'20	'2.82755496382712	'5.90229553275792	'20	'20	'16.0889275009495	'11.3980100527753	'20	'7.48908549235483	'5.17581009190405	'2.64031381050466	'20	'3.50888646296895	'9.20018255475591	'10.2476129154021	'11.02191157668	'5.4811875245571
Dovitinib (TKI-258)	'14.063035712631	'1.78117801188785	'1.11271716217856	'1.2648657846723	'1.43792355265146	'8.55958734627167	'5.75658489737491	'0.869206553087895	'0.843825021074001	'3.12007851928325	'1.25220151828933	'0.960426198449726	'1.11500111537342	'1.8673319406864	'1.7111416866597	'1.93193104577589	'20	'0.807043445583929	'6.68230667977079	'1.78896072326842	'0.939910343979734	'5.09528106904513	'0.548589735550478	'5.06757173952281	'1.58859962257766	'2.54510190504583	'5.41737875522438	'1.81269836947675	'15.4054538091749	'4.16282262252538	'0.63606986536664	'0.000670078159043883	'4.14008867374362	'2.35994082559985	'7.48718882139128	'1.47223534270856	'0.466827225010131	'0.916473250416587	'0.932820901631021	'1.44780697394564	'1.71635151241376	'1.36871924372828	'0.741458417398203	'0.771283134988583	'0.603950238543046	'2.45729676701097	'3.21904075547569	'1.92212462799329	'20
Erlotinib HCl	'19.3423903975249	'9.50210448548936	'0.461105644947751	'1.0390170453661	'20	'0.880780039195553	'0.797240029249374	'4.07984104476137	'1.01260775885353	'20	'4.67408942408495	'9.26155978698733	'3.7012113872533	'2.95897716747538	'20	'0.00471637406827043	'5.31084656250529	'20	'20	'3.65890321890588	'20	'20	'20	'0.166716765312111	'0.395107625470183	'0.0151592603333646	'13.1500661147321	'20	'18.5427386124127	'0.195881769615797	'6.04389850062771	'2.43930526814132	'20	'0.00147239322864854	'3.86588566465102	'20	'14.4694715179333	'16.3182247620906	'1.41365311140693	'4.08835912048931	'15.4744655697819	'2.32571805398811	'0.934226755128176	'3.56742025171376	'0.606523824034329	'20	'20	'20	'3.31208487526391
Everolimus (RAD001)	'16.150328465479	'9.2952363526262	'5.82830933530415	'7.11079349147417	'9.36343031854232	'20	'20	'20	'20	'20	'20	'20	'20	'20	'20	'14.3925762681141	'20	'13.8097632287693	'10.0352508177338	'16.5047736095456	'16.8514892096043	'20	'20	'17.8594053486132	'4.04366970324035	'5.26298011397276	'20	'5.12318790899745	'20	'20	'20	'20	'20	'16.8184042644145	'18.1460942396308	'12.7725525468368	'20	'5.81629989136448	'16.5097584761981	'20	'19.7419764527258	'20	'20	'12.187474587223	'0.0019205297313566	'20	'20	'20	'20
Foretinib (XL880)	'1.36112023218162	'2.24590997554377	'0.611432508499422	'0.683899467308303	'0.364508365466495	'12.6529753788912	'3.69219043664022	'1.16259058963651	'1.95181964528618	'0.842643597039563	'0.839606885846942	'0.619802259076336	'0.522539400327525	'0.652789012978704	'0.828520116138905	'1.61357123632382	'1.77879913197958	'1.66076680628336	'2.01567296188341	'0.489067585123902	'0.124902215180474	'1.34364118095068	'1.44708184665401	'1.12380635587557	'1.57297531995424	'3.15575924365662	'2.85017613943607	'1.28442273371952	'11.7710623579903	'2.38242959079216	'0.0412467651760413	'3.46816419084663	'1.40865448871394	'4.11683943659507	'1.35059545276197	'1.01514619544126	'0.243781557460286	'1.16668239327188	'0.582024547178567	'0.680163193330763	'0.689688317605504	'0.758752822846728	'0.296228301361703	'0.916155873700077	'0.157249330306488	'1.14617620617952	'1.1130570457893	'0.545228502323562	'0.681125294500323
Gefitinib (Iressa)	'6.31306608638251	'20	'18.5090124797743	'20	'6.43562091418551	'3.12387428433248	'0.878905691462001	'20	'6.79002730252838	'20	'17.8804443955573	'6.93053736789227	'20	'17.0357503003851	'20	'20	'20	'20	'20	'6.75326941661553	'6.58079097960469	'6.32334310459021	'20	'0.655616495633479	'1.34852652061654	'0.320129409333916	'20	'18.1339128816576	'20	'18.3517395903674	'9.74312303816409	'6.6764339483664	'20	'0.00215600489097079	'20	'12.4239654760358	'8.98843494624444	'20	'20	'20	'20	'20	'20	'20	'7.14191004271539	'20	'8.68887059893311	'3.17603920846379	'20
Ibrutinib	'4.22625657794559	'7.8838727222892	'1.11330738083178	'0.845139595647686	'0.582976104473997	'0.285896136354199	'0.00386325504014957	'6.63401975958605	'5.86931212732107	'20	'16.0187589493738	'3.25074528430795	'4.11777523300506	'4.89152101029485	'20	'4.43835856097106	'17.6561953127168	'3.19104177560499	'6.46581620831157	'2.36497746738871	'2.10057669180549	'7.67224524321201	'20	'0.531034145503713	'0.720802462204788	'0.814494580470043	'20	'19.8953223041926	'20	'1.77002441759322	'12.6966448131979	'4.64716531648035	'20	'2.37648415096999	'7.12048806101368	'20	'20	'5.86543232221951	'3.44236640605078	'6.56147023653051	'20	'11.6611014175489	'0.690463967672387	'8.56644995561495	'0.476520805696822	'20	'8.69106528641967	'20	'3.33419557723844
Imatinib (Gleevec)	'20	'18.1620958495913	'20	'20	'8.7478837771221	'20	'20	'20	'7.10373763056117	'6.41691616911624	'20	'20	'5.66359861456909	'20	'20	'19.073476262499	'20	'20	'11.1958051472375	'20	'6.18740625414795	'17.3922595216642	'7.40849709277079	'15.6738871806672	'11.205691202971	'20	'18.8579998379228	'16.485626477435	'10.0535404802517	'20	'8.65948859329203	'8.05365488054921	'6.97211617039232	'18.8610528161292	'20	'16.3950640306498	'20	'6.19375837238998	'20	'20	'20	'20	'20	'20	'6.84338797448377	'20	'20	'20	'4.5784593035037
Lapatinib	'3.94792123767798	'8.21421864029758	'4.18933286534054	'1.59202259839338	'2.68718590418748	'6.11456775453582	'13.7789474285701	'2.71139659486727	'7.0308029546966	'2.00754534083973	'4.91081236830277	'1.67598908923928	'2.25580026800302	'2.47497712569585	'3.11715572338755	'3.02052235328878	'7.77072290587451	'6.95648631640339	'3.13785106460212	'3.5806855766553	'3.3872943427809	'9.30439613637691	'11.7327735998108	'1.25227879282871	'1.64601140215374	'1.80679002205055	'3.21731246977439	'4.25503052269902	'7.79608910001925	'6.50253844202026	'2.17528276417952	'20	'5.47482324001553	'2.16101686853387	'3.67236265175479	'2.25148205688597	'2.20475534555172	'10.5018772195589	'2.25550069240037	'3.60384025699154	'1.69713733690975	'1.80836270316886	'1.70454026889804	'1.78459196563665	'1.44855742327366	'5.57732301924116	'4.81507539523728	'1.538368617657	'2.38111183145852
LDE225 (NVP-LDE225, Erismodegib)	'9.82538818399581	'20	'6.04086353528524	'16.4795494156899	'20	'18.7262634761134	'20	'20	'20	'6.33801706702689	'6.19856608917113	'20	'5.51671005291281	'20	'20	'20	'20	'20	'6.66628680603407	'8.57784259803534	'8.25353953367891	'20	'10.8067165993623	'8.14184609356255	'8.38950817407226	'18.4356464718942	'11.9868204463303	'NA	'15.5501480497593	'20	'7.32114312535791	'19.1524452354234	'7.82022817833456	'8.18236912792644	'9.58733349967563	'8.0044635012508	'20	'20	'20	'20	'7.8716953976454	'20	'20	'6.50730360984522	'20	'19.2405804931155	'20	'20	'12.8710322035892
LDK378	'1.27156794671455	'1.53124675722637	'0.678265068058551	'1.29831718237085	'1.20870203617925	'1.55909967151161	'1.26583870027468	'0.949672242761148	'1.0586606342079	'0.683378110384951	'1.12175935141164	'0.821220984717315	'1.15689749484031	'1.07869106352189	'1.0702631950658	'1.24654791834555	'0.907996745419807	'1.46338312568314	'0.781680311877859	'0.860997939993439	'0.742460666813534	'1.72233893782315	'0.74991010673246	'0.454900124380703	'1.41320969101147	'1.87264420172652	'0.766929058640961	'NA	'3.00932568383599	'1.36316093265805	'0.646399908969967	'1.21206090910463	'1.14061997649639	'1.365770583861	'1.2710021934943	'1.74405427462353	'0.486369940842973	'0.690537399321324	'0.365374892069127	'0.861470390934404	'0.702107068363196	'0.984648897673989	'0.484434464149555	'0.674296021641444	'0.664299720635406	'1.74759632588476	'1.42927839552874	'0.823195755624813	'1.00972434125433
LY2835219	'1.63329662309595	'17.6227562308684	'0.916178551223684	'1.71981370893141	'1.33456834107609	'9.75631425913996	'6.12294182466874	'1.6649908629241	'1.68693683711984	'1.39166136028553	'1.74519047616765	'1.51027108774443	'3.82030288986792	'20	'2.23739579057273	'1.76393720880909	'3.15281970680749	'8.37058875946113	'5.87071049200701	'1.36476034414608	'1.6499756681535	'12.4948230563043	'1.88975180268528	'0.523845689418094	'1.72888627894125	'1.30975363788597	'2.2198843251993	'3.57481657169133	'17.3750534965764	'1.91895944217877	'0.822336787141793	'1.55272227069228	'3.73915534976453	'0.631576604882651	'2.93738121817134	'1.65047581549541	'0.877520585273007	'1.65818103571641	'0.735293755967516	'1.38997756884723	'1.60088005034584	'1.27585340370666	'1.42982596989469	'1.75586887411435	'0.606693495943282	'3.14384755523105	'1.50661220665065	'1.84414378695155	'2.08672107063237
Neratinib (HKI-272)	'0.193099087633311	'1.21928236848104	'0.724475347033086	'0.536374694195349	'0.430589657121044	'11.5983942733465	'0.00177625285100911	'0.499940130417117	'1.79103800654065	'0.792972795454708	'0.810953373671908	'1.16380189573072	'1.25106446577167	'1.01815637810616	'1.80705070711044	'1.17857957382374	'1.93567461511911	'1.59846468213567	'1.39712642022497	'1.26587563038618	'1.78915740327411	'3.74963096558673	'0.736534984028043	'0.209059603389521	'0.320472391442327	'0.339576187943049	'1.6659567628856	'0.519884174209962	'10.8989638082153	'0.198731496485105	'0.362558108585632	'0.802168724289254	'0.19939984101821	'0.153264021500073	'0.639624496553303	'0.871635068495592	'0.478895603095111	'0.4010450459723	'0.278484102369029	'0.397678275353429	'1.45365551683269	'0.275707265574251	'1.43401372940032	'0.469769638862026	'0.239522461094204	'1.65968409701815	'0.544897806184152	'1.06185809672718	'0.56428480827308
Nilotinib (AMN-107)	'2.0840171826456	'3.6807225340645	'2.81360129976856	'2.12495715189825	'1.61223248798515	'3.37796968815176	'2.6710588559199	'1.62614601025007	'1.23780133616205	'1.31054048332307	'1.89584454054643	'1.44362740976989	'1.53861952682513	'1.50490289542338	'1.56426850800684	'1.98112655190782	'3.32443374868869	'4.28100328016494	'1.71305019037601	'1.88581766852502	'1.70253786451811	'10.3700767197461	'2.02113555944402	'1.62624661212728	'2.14589771619525	'1.83903823163366	'1.17877366362375	'20	'2.5185384848894	'1.68130678790307	'1.45221676250581	'1.38589557110176	'1.96151563017677	'3.68383245864752	'1.90580354714598	'1.43158734884768	'1.2543837639174	'2.07177010814716	'1.52215764677744	'1.50912244438973	'1.69654561182143	'1.65025130682875	'1.61376772942751	'1.427791769615	'1.04709214890599	'1.3116739795254	'3.48909487421434	'3.66300407609242	'1.33738752843603
Olaparib (AZD2281)	'20	'20	'0.611472874547208	'0.718777214149873	'3.35141711176014	'20	'20	'20	'20	'20	'20	'20	'20	'20	'20	'20	'20	'20	'20	'20	'20	'20	'20	'20	'20	'20	'20	'20	'20	'20	'20	'1.64669952434659	'20	'20	'20	'20	'3.05051570169498	'20	'20	'20	'20	'20	'20	'20	'1.90579737521111	'20	'20	'20	'20
Panobinostat (LBH589)	'0.1033769142382	'0.00765685699726041	'0.0837437401365848	'0.0984012266206755	'0.0344432579708976	'0.172847998136312	'0.0992294778009058	'0.0292613430443659	'0.00442685728410354	'0.0845452722454099	'0.0750046598953912	'0.156266402813456	'0.222861708816872	'0.275716744402414	'0.592233242796387	'0.0682402230214572	'0.0780717805799572	'0.219375432999756	'0.00155587523417817	'0.294796674572864	'0.192035314055954	'0.0625795448201505	'0.21105117704327	'0.0755970496337005	'0.0270264889347608	'0.0171182564312374	'0.00305220151135193	'0.680352507257749	'0.23374154403641	'0.0852724985063631	'0.0631569018178509	'0.226972329317213	'0.0103092426965164	'0.0159677388994133	'0.0238996368698155	'0.0724176510235308	'0.0787022706763436	'0.0126954516571	'0.0837964394614197	'0.159448320583564	'0.0979514488846455	'0.120389671048684	'0.0531736951470989	'0.118913423390988	'0.0216645689469142	'0.135685955819195	'0.0538315560287285	'0.0928674098041662	'0.108275503746353
Pazopanib HCl	'1.35552870102018	'3.1478614046996	'2.77719267711951	'3.15524676060634	'5.24725797312949	'20	'5.67492211906187	'5.92524179286262	'20	'5.91747135435304	'20	'0.704963649134741	'3.41815708865695	'2.75915151293095	'1.59131210212558	'6.84222273999476	'20	'20	'20	'20	'4.94750437700779	'12.4450557115351	'20	'3.11485282087812	'5.92045870010077	'18.6885612902315	'20	'5.76750370519787	'11.3501211070362	'20	'3.81354341672959	'6.11028138240366	'9.12280001338983	'6.97824082107524	'2.58599652595987	'6.15306033594433	'20	'20	'12.1399238037906	'0.965117049504332	'8.6813775607944	'20	'5.25116170507306	'4.3451339341553	'1.66339797950088	'4.16464473081711	'20	'20	'16.281789844324
PD 0332991 (Palbociclib) HCl	'10.6361506313949	'11.9355802585816	'20	'7.70358774685736	'6.83676028533179	'20	'19.3979526358754	'14.488132623879	'7.05674296268394	'10.3068910775766	'20	'5.40537519155564	'9.89233297618025	'7.07882599981007	'20	'17.1086849231793	'13.3278455451085	'20	'8.91439853358446	'7.40289056856749	'16.6128917445897	'9.6270120243001	'16.9642228008013	'6.75281062198828	'9.53980081543565	'9.03601666835386	'6.72392835004992	'20	'17.1049627483109	'9.23340916003428	'6.01592579280307	'NA	'11.1889061083902	'6.42992754935493	'9.99187600801281	'5.76972830139724	'9.85438509663238	'15.2427900183024	'6.44493765634738	'20	'20	'20	'14.2825073596323	'20	'0.110147736376981	'20	'13.7059352950657	'17.5026553023581	'7.13087054664959
PF-05212384 (PKI-587)	'0.00215180317336317	'0.356414825761302	'0.0703368617590607	'0.0420362852898877	'0.0757596609276003	'0.415446915827743	'0.356993508910124	'0.169114949738937	'6.10319426198149	'0.341666507887028	'20	'0.0225640482223739	'0.0229648329967923	'0.123817051151573	'20	'0.087499663212319	'1.1015688497063	'0.0888384470023263	'0.0301560657142385	'0.157890017754703	'0.319030775583012	'3.10526187930738	'0.0541034416252996	'0.0334369673820869	'0.0666124433987738	'0.058346397736911	'0.568541291906666	'0.002215145175814	'0.0176128675579814	'0.0915558509355673	'0.438414446189373	'0.697920638334346	'0.595530758521264	'0.0014610427454254	'0.0280115189861834	'2.2490356819001	'0.307830642718003	'0.16293307338324	'20	'0.00379044170859022	'0.00574686047133739	'0.223669377210562	'0.068381564875876	'0.00639600574423834	'0.111977771789949	'0.166154089474283	'0.212448981789568	'0.0493072396412631	'0.132601204717653
Regorafenib	'3.83879532360819	'4.82921424113871	'1.1047479135289	'6.1040800841418	'1.94216351132409	'20	'8.88273083264776	'20	'19.1133758170149	'20	'20	'1.79967354192926	'2.00505920394596	'0.886221117691856	'19.8590102089068	'5.05679453603965	'20	'20	'20	'13.2433189148664	'0.121030727092065	'0.00134046796376689	'6.17222712151494	'0.454041072680748	'3.98539917656248	'4.06990310583683	'6.69846936862785	'20	'20	'8.2618173046125	'9.16383756944482	'2.62106280164456	'1.64076057450941	'0.00212126184713981	'20	'11.4910586842815	'2.3744001080327	'1.10233774584434	'12.619791565455	'10.3825233842606	'20	'3.01817793902358	'7.95656749075251	'3.60678225349338	'0.328680932445845	'3.41280023417215	'4.92810415097307	'20	'5.15915348083032
Sunitinib Malate (Sutent)	'5.21351503762053	'3.39620185120858	'3.60590533322204	'3.18758414953256	'2.89067735922124	'12.9731320613927	'9.37776001407151	'1.63958153300502	'2.09911966797135	'3.55771267478738	'4.19008801678943	'3.56421168953932	'4.99575531643816	'5.02607610748327	'2.59753919375717	'2.64057873272384	'2.63053111632222	'8.15879208116583	'3.80677334787992	'4.64127506178361	'4.33077539652532	'NA	'3.46369597260608	'1.78204146681718	'3.51444004561348	'4.61561017512605	'9.29782135017435	'NA	'13.8903966957653	'3.03989057533162	'1.62357750222531	'4.58309307056953	'2.05638667138235	'3.47765230614547	'4.06116305997227	'1.83658765077708	'1.6389860078291	'1.26439817909444	'3.85600572318664	'4.31985159426101	'4.0591929066001	'2.4697334435221	'1.80364492979844	'2.57987305320941	'1.70523418933835	'4.41275136143286	'3.70937429374726	'3.46638758663802	'4.85947373556622
Tandutinib (MLN518)	'20	'20	'7.88524633807656	'11.7138163040266	'20	'20	'20	'6.16694841031178	'15.1533900754195	'20	'20	'8.48908127058278	'5.3428181716152	'11.4288452290599	'8.19436666801047	'6.84340097827932	'7.12590311011655	'20	'20	'20	'20	'7.78480518603044	'20	'10.1238661686409	'14.3758399279044	'6.85641846986451	'6.50276515025514	'NA	'5.54515683841457	'6.40029872572806	'7.1405883768548	'11.7509865511027	'20	'20	'20	'11.8647259136031	'20	'15.1165161793525	'5.87152868560571	'5.55066260024687	'20	'20	'15.6342748097072	'8.69213165197229	'6.53520205335567	'20	'20	'20	'20
Tivozanib (AV-951)	'20	'5.26975474830631	'3.05460763099008	'5.02819472918528	'2.9722251446015	'5.66812628855434	'5.44842638198085	'5.91715534395535	'9.08675998878422	'20	'20	'3.52942783048696	'20	'7.44046356302284	'5.66681480071697	'9.51269027100323	'5.18668893197728	'16.5994621219464	'11.1697968832064	'4.50135958106967	'5.88376796845264	'20	'20	'5.64301825790867	'7.94570933835557	'14.5424993870378	'6.67252561432004	'20	'11.0656752165486	'9.70286110845863	'4.29953952235126	'20	'6.89319017400114	'16.409388550271	'5.54907781336227	'10.0644986625189	'7.7369020143228	'20	'11.3232893245477	'4.85694767403262	'8.29212332020015	'7.53774412831316	'6.85217580564898	'20	'2.20558120798157	'10.3044365420372	'5.53527794190456	'5.60667398327424	'7.80821192198781
Trametinib	'20	'20	'0.0361857780815686	'0.0548223538588136	'0.0027299331251561	'0.261330951404659	'0.311661469399192	'0.0218542169351861	'0.0573741246476921	'20	'20	'20	'20	'20	'20	'0.0630122774769576	'0.0664686305810175	'20	'20	'0.0015557682081894	'0.00298083800722237	'20	'0.117795563127321	'0.598027153662046	'0.00957334887500493	'0.0151378777926203	'20	'20	'20	'0.00707817272008233	'0.0138584000742558	'4.32605230425832	'0.0926059029611228	'0.00193259788134953	'0.0294510085814107	'0.474284483608536	'0.0299319472552753	'0.0388919986869579	'0.100975984134823	'0.0718944084202627	'0.0408304016071814	'0.153381575162446	'0.21082966033302	'0.019042495130885	'0.0228181824927154	'20	'20	'0.123737322866987	'4.73965554887296
Vandetanib	'6.98361571815874	'4.05771711308702	'6.49080303655676	'2.75869405323672	'3.34731036434633	'20	'20	'12.7403219858982	'6.17233269838924	'17.4738895241759	'20	'4.13743983195037	'20	'10.2076423664323	'8.22073116076401	'13.8906381361689	'6.25161602315965	'20	'20	'7.26788811594248	'2.4240329204191	'10.403339965775	'3.72073728866179	'0.755887583383775	'2.06046954173799	'2.98909146270678	'11.7857818753816	'13.210526103352	'14.0133867203267	'4.32141292287059	'7.25309693470327	'15.7823148575433	'14.9089233048131	'4.51924984278128	'8.10037509105281	'5.16096413909912	'20	'3.32609185072077	'11.5898999182601	'18.3358634495542	'10.6060975741418	'2.64000539062827	'10.5381127008732	'11.1357051051914	'0.8231236584323	'20	'20	'3.16810085025023	'20
Vemurafenib	'20	'20	'20	'20	'12.8515508310915	'6.47769552883956	'8.61229878098815	'20	'20	'20	'20	'20	'20	'7.2778686312	'7.85825026955953	'20	'20	'1.5627910626648	'20	'20	'19.1107208464528	'20	'20	'11.6566792908296	'15.6801808036983	'7.95217800387684	'18.4417690995294	'20	'20	'20	'16.9728407277195	'6.10653481882424	'15.1421341769321	'6.33238296028883	'6.99549011908705	'3.60746395813159	'20	'20	'20	'20	'20	'20	'20	'20	'20	'20	'20	'20	'4.80996446634634
XL147	'20	'20	'20	'20	'20	'20	'20	'20	'20	'20	'20	'0.752108573267301	'1.75273192507455	'7.20769559241992	'20	'20	'20	'20	'20	'9.30992919123685	'20	'20	'20	'15.9814082030539	'2.99411077149084	'6.73488292820733	'20	'20	'20	'20	'20	'NA	'20	'20	'20	'15.8286962743939	'20	'20	'3.02928791192936	'3.77810839379866	'20	'12.2572646654405	'4.68888841630822	'20	'20	'20	'20	'20	'20
[truncated: 1 more columns]
