# Supplementary material for: Integrated pharmaco-proteogenomics defines two subgroups in isocitrate dehydrogenase wild-type glioblastoma with prognostic and therapeutic opportunities
Source: Nat Commun. 2020 Jul 3;11:3288. doi: 10.1038/s41467-020-17139-y (PMC7335111; doi:10.1038/s41467-020-17139-y)
Supplement: Supplementary file 11 — Source Data [file 41467_2020_17139_MOESM11_ESM.zip › Source_Data/Source_Data.xlsx]

## Sheet: Figure 4g
Figure 4g
	HS683		Cont_1	Cont_2	Cont_3	NCT-502 35uM_1	NCT-502 35uM_2	NCT-502 35uM_3
		PHGDH activity (mU/mg)	0.133172	0.112456	0.109497	0.023675	0.0295938	0.0325531
	HS683		Cont_1	Cont_2	Cont_3	NCT-502 35uM_1	NCT-502 35uM_2	NCT-502 35uM_3
		Invasion length ( N=12 per sample)	457.832	630.007	539.174	1011.29	995.396	1278.76
			297.106	444.011	527.472	871.767	797.058	702.236
			273.197	501.136	437.321	727.988	931.397	1119.68
			513.981	1400.87	463.955	931.005	1135.41	1028.42
			387.106	733.142	471.296	908.208	638.465	821.72
			361.658	418.939	406.42	790.283	570.197	938.635
			493.679	546.642	679.79	676.285	824.09	716.549
			432.542	538.882	479.419	783.27	698.697	649.609
			375.899	478.874	433.757	806.888	614.122	589.811
			324.902	623.345	1056.83	601.655	745.432	954.405
			226.296	375.959	535.894	912.416	957.17	503.519
			190.706	390.15	418.851	786.807	692.384	602.881
	SNU1105		Cont_1	Cont_2	Cont_3	NCT-502 3.5uM_1	NCT-502 3.5uM_2	NCT-502 3.5uM_3
		PHGDH activity (mU/mg)	1.08036	0.946249	1.02076	0.827036	0.819585	0.827036
	SNU1105		Cont_1	Cont_2	Cont_3	NCT-502 3.5uM_1	NCT-502 3.5uM_2	NCT-502 3.5uM_3
		Invasion length ( N=12 per sample)	208.062	250.351	417.69	582.1	684.797	780.676
			197.226	189.191	246.877	344.804	609.82	608.609
			189.974	141.001	207	407.934	545.184	453.04
			187.877	189.191	413.924	769.932	444.578	604.67
			129.557	162.61	290.241	474.883	304.659	444.011
			133.794	144.063	243.648	516.575	298.872	411.831
			160.466	138.683	153	383.837	543.125	759.213
			101.513	109.078	121.379	325.733	310.221	572.717
			97.6725	110.309	127.28	473.553	351.603	442.996
			136.625	281.232	171.027	576.25	515.93	563.522
			134.834	434.513	160.801	628.376	535.397	311.452
			214.767	191.718	160.016	519.521	339.014	436.084

## Sheet: Supplementary Figure 1f
Extended Data Figure 1f
anti-phospho-Stat1						anti-Stat1
									Under exposure
			Under exposure
	22/01/2020						22/01/2020
anti-IDH1						anti-IDH1-R132H
			Under exposure
	22/01/2020									13/02/2020
anti-beta-Actin
			Under exposure
	22/01/2020

## Sheet: Supplementary Figure 4c
Supplementary Figure 4c
anti-PHGDH												anti-FKBP9
						Under exposure											Under exposure
	22/01/2020											22/01/2020
anti-Nestin												anti-beta-Actin
	22/01/2020			Reused blot								22/01/2020

## Sheet: Supplementary Figure 4d
Supplementary Figure 4d
		PHGDH activity (mU/mg)_1	PHGDH activity (mU/mg)_2	PHGDH activity (mU/mg)_3
	SNU466	0.259157	0.259157	0.259157
	KNS81	0.401694	0.42761	0.466483
	SNU201	0.42761	0.453525	0.466483
	SNU626	0.466483	0.518315	0.466483
	A172	0.686767	0.673809	0.686767
	U87MG	0.424076	0.530095	0.777472
	HS683	0.673809	0.764514	0.712683
	SNU1105	0.79043	0.881135	0.932966
	T98G	1.06255	1.01071	1.17917

## Sheet: Supplementary Figure 4e
Supplementary Figure 4e
	SNU201																		SNU201
	anti-PHGDH										anti-beta-Actin								Vector_1	Vector_2	Vector_3	PHGDH_1	PHGDH_2	PHGDH_3
																		Invasion length (N=12 per sample)	459.158	717.208	841.979	880.182	516.463	550.44
																			391.165	679.651	498.551	252.018	319.412	313.956
																			316.424	615.184	797.459	144.5	306.529	356.103
																			502.229	696.103	618.066	221.634	440.469	294.872
																			576.392	433.519	512.964	226.773	212.641	344.948
																			430.133	350.435	486.713	179.048	207.023	325.026
																			490.113	404.199	836.651	365.423	287.264	242.332
																			451.339	357.239	805.415	159.705	232.862	321.561
																			356.9	522.423	653.49	148.946	180.425	263.403
																			476.708	371.54	727.394	216.333	424.53	201.247
																			402.046	328.442	534.942	172.883	270.416	157.835
																			406.109	344.57	666.972	176.695	157.208	218.507
						Reused blot (b-actin -> PHGDH)
											10/03/2020
	10/03/2020
	17/03/2020
	KNS81																		KNS81
	anti-PHGDH										anti-beta-Actin								Vector_1	Vector_2	Vector_3	PHGDH_1	PHGDH_2	PHGDH_3
																		Invasion length (N=12 per sample)	301.257	123.437	158.405	56.0453	59.094	0
																			142.238	114.039	127.737	79.2023	88.5893	0
																			109.202	103.228	74.0948	48.4673	41.6768	0
																			53.4128	84.4808	96.0458	53.4128	45.6953	0
																			46.6695	90	131.591	45.6953	55.8023	0
																			76.4843	103.446	94.869	31.32	0	0
																			45.099	67.0815	76.4843	30.888	0	0
																			34.2045	67.6823	55.0733	48.8363	0	0
																			42.9525	84.0533	74.2163	25.632	0	0
																			77.4203	25.8075	49.6598	63.072	0	0
																			63.7808	30.888	54	0	0	0
																			45.792	45.3983	54.7448	0	0	0
